# Supplementary material for: Comparative transcriptome combined with morpho‐physiological analyses revealed key factors for differential cadmium accumulation in two contrasting sweet sorghum genotypes
Source: Plant Biotechnol J. 2017 Aug 3;16(2):558–71. doi: 10.1111/pbi.12795 (PMC5787832; doi:10.1111/pbi.12795)
Supplement: Supplementary file 7 — Table S2 Sequencing output statistics. [file PBI-16-558-s002.xlsx]

## Sheet: Sheet1
Table S2. Sequencing output statistics.
	H18-CK-1	H18-CK-2	H18-CK-3	H18-Cd-1	H18-Cd-2	H18-Cd-3	L69-CK-1	L69-CK-2	L69-CK-3	L69-Cd-1	L69-Cd-2	L69-Cd-3
raw reads	15,132,326 (100%)	11,029,715 (100%)	14,660,873 (100%)	15,099,973 (100%)	10,710,935 (100%)	15,298,493 (100%)	11,742,559 (100%)	11,083,374 (100%)	13,985,381 (100%)	12,343,001 (100%)	10,855,597 (100%)	12,639,640 (100%)
Adaptor	92,690 (0.61%)	91,869 (0.83%)	81,103 (0.55%)	7,680 (0.05%)	78,326 (0.73%)	11,919 (0.08%)	70,959 (0.60%)	70,313 (0.63%)	56,021 (0.40%)	7,089 (0.06%)	5,495 (0.05%)	10,215 (0.08%)
multiple N	10,257 (0.07%)	0 (<0.01%)	9,819 (0.07%)	10,309 (0.07%)	0 (<0.01%)	10,431 (0.07%)	786 (0.01%)	0 (<0.01%)	949 (0.01%)	859 (0.01%)	0 (<0.01%)	862 (0.01%)
low quality reads	255,915 (1.69%)	224,513 (2.04%)	252,934 (1.73%)	283,285 (1.88%)	209,041 (1.95%)	268,476 (1.75%)	564,462 (4.81%)	216,502 (1.95%)	348,182 (2.49%)	308,917 (2.50%)	225,706 (2.08%)	317,079 (2.51%)
clean reads	14,773,464 (97.63%)	10,713,333 (97.13%)	14,317,017 (97.65%)	14,798,699 (98.00%)	10,423,568 (97.32%)	15,007,667 (98.10%)	11,106,352 (94.58%)	10,796,559 (97.41%)	13,580,229 (97.10%)	12,026,136 (97.43%)	10,624,396 (97.87%)	12,311,484 (97.40%)
clean_Q20	0.9931	0.9784	0.993	0.9926	0.9797	0.9929	0.9842	0.9787	0.9866	0.9867	0.978	0.9866
clean_Q30	0.969	0.9441	0.9686	0.9669	0.9491	0.968	0.9431	0.9452	0.949	0.9493	0.9433	0.9488
