# Supplementary material for: Comparative transcriptome combined with morpho‐physiological analyses revealed key factors for differential cadmium accumulation in two contrasting sweet sorghum genotypes
Source: Plant Biotechnol J. 2017 Aug 3;16(2):558–71. doi: 10.1111/pbi.12795 (PMC5787832; doi:10.1111/pbi.12795)
Supplement: Supplementary file 8 — Table S3 Mapping of RNA‐seq reads to the reference S. bicolor genome sequence. [file PBI-16-558-s003.xlsx]

## Sheet: Sheet1
Table S3. Mapping of RNA-seq reads to the reference S. bicolor genome sequence.
mapped statistics	H18-CK-1	H18-CK-2	H18-CK-3	H18-Cd-1	H18-Cd-2	H18-Cd-3	L69-CK-1	L69-CK-2	L69-CK-3	L69-Cd-1	L69-Cd-2	L69-Cd-3
effective Reads	14,773,464 (100%)	9,445,924 (100%)	14,317,017 (100%)	14,798,699 (100%)	10,423,095 (100%)	15,007,667 (100%)	11,106,352 (100%)	10,796,034 (100%)	13,580,229 (100%)	12,026,136 (100%)	10,623,892 (100%)	12,311,484 (100%)
Total mapped	13,592,145 (92.00%)	8,804,244 (93.21%)	13,302,650 (92.91%)	13,574,010 (91.72%)	9,542,759 (91.55%)	13,760,338 (91.69%)	10,284,562 (92.60%)	9,890,216 (91.61%)	12,664,897 (93.26%)	11,142,449 (92.65%)	9,619,925 (90.55%)	11,399,175 (92.59%)
Multiple mapped	1,030,028 (6.97%)	602,302 (6.38%)	1,106,003 (7.73%)	1,145,994 (7.74%)	805,218 (7.73%)	902,045 (6.01%)	1,014,943 (9.14%)	1,111,401 (10.29%)	1,073,541 (7.91%)	768,110 (6.39%)	800,258 (7.53%)	768,133 (6.24%)
Uniquely mapped	12,562,117 (85.03%)	8,201,942 (86.83%)	12,196,647 (85.19%)	12,428,016 (83.98%)	8,737,541 (83.83%)	12,858,293 (85.68%)	9,269,619 (83.46%)	8,778,815 (81.32%)	11,591,356 (85.35%)	10,374,339 (86.26%)	8,819,667 (83.02%)	10,631,042 (86.35%)
Reads map to '+'	6,460,657 (43.73%)	4,219,670 (44.67%)	6,283,824 (43.89%)	6,404,166 (43.28%)	4,497,176 (43.15%)	6,594,815 (43.94%)	4,796,816 (43.19%)	4,564,705 (42.28%)	5,986,431 (44.08%)	5,340,541 (44.41%)	4,541,922 (42.75%)	5,464,198 (44.38%)
Reads map to '-'	7,131,488 (48.27%)	4,584,574 (48.53%)	7,018,826 (49.02%)	7,169,844 (48.45%)	5,045,583 (48.41%)	7,165,523 (47.75%)	5,487,746 (49.41%)	5,325,511 (49.33%)	6,678,466 (49.18%)	5,801,908 (48.24%)	5,078,003 (47.80%)	5,934,977 (48.21%)
