# Supplementary material for: Comparative transcriptome combined with morpho‐physiological analyses revealed key factors for differential cadmium accumulation in two contrasting sweet sorghum genotypes
Source: Plant Biotechnol J. 2017 Aug 3;16(2):558–71. doi: 10.1111/pbi.12795 (PMC5787832; doi:10.1111/pbi.12795)
Supplement: Supplementary file 9 — Table S4 List of differentially expressed genes (DEGs). [file PBI-16-558-s004.xlsx]

## Sheet: H18-Cd VS H18-CK
Table S4. List of differentially expressed genes (DEGs).
Cd-responsive DEGs in H18.
ID	H18CK	H18Cd	H18Cd/H18CK	Log2(H18Cd/H18CK)	P-value	Padj	Description
Sb02g025080	10.0611	40.0583	3.9815	1.99331	5.24e-05	0.00579074	similar to Os09g0423800 protein
Sb09g006220	33.4365	529.859	15.8467	3.98611	2.35e-05	0.00296082	hypothetical protein
Sb06g012030	255.63	1433.08	5.60605	2.48699	7.1e-13	8.99e-10	similar to OSIGBa0092E09.4 protein
Sb07g004900	209.281	554.425	2.64918	1.40555	3e-05	0.00360465	hypothetical protein
Sb05g000480	13.9365	47.5175	3.40958	1.76959	0.000218057	0.0186436	similar to Os11g0106100 protein
Sb03g039510	775.184	1947.25	2.51198	1.32883	0.000242319	0.0201109	similar to SCARECROW-like protein
Sb01g043910	120.516	333.927	2.77081	1.47031	3.6e-05	0.00423356	similar to Homeobox domain containing protein%2C expressed
Sb01g038650	2.03148	23.606	11.6201	3.53855	0.000158626	0.0142387	similar to LOB domain protein 1%2C putative%2C expressed
Sb07g028990	67.4593	375.876	5.57189	2.47817	1.45e-11	1.41e-08	similar to Putative transcription factor Myb protein
Sb03g007360	14.8615	61.1828	4.11687	2.04155	0.000105969	0.0106024	similar to Os01g0128000 protein
Sb02g043420	14.8163	58.4188	3.94288	1.97925	5.55e-05	0.00599996	similar to Typical P-type R2R3 Myb protein
Sb05g026820	54.2226	203.038	3.74452	1.90478	2.84e-06	0.000479084	similar to Myb transcription factor JAMyb
Sb04g027540	207.874	532.984	2.56398	1.35838	5.8e-05	0.00621824	similar to Putative MYB family transcription factor
Sb02g002620	2.05024	21.6139	10.5421	3.3981	1.18e-06	0.000232863	hypothetical protein
Sb08g001940	61.2003	373.437	6.10187	2.60925	2.1e-05	0.00271045	similar to NAC domain transcription factor%2C putative%2C expressed
Sb09g020750	141.789	495.634	3.49558	1.80553	0.000720104	0.0475927	hypothetical protein
Sb02g043210	126.998	398.088	3.1346	1.64828	4.2e-05	0.00481035	similar to Putative NAM (No apical meristem) protein
Sb01g036670	13.2648	50.2456	3.7879	1.9214	6.8e-05	0.00717384	similar to WUSCHEL-related homeobox 6
Sb02g024765	4.1354	34.3817	8.31399	3.05554	0.000134436	0.0128431	similar to WRKY transcription factor 62
Sb09g026350	42.4557	297.942	7.0177	2.811	6.74e-08	1.98e-05	similar to Putative WRKY DNA binding protein
Sb07g024915	0	47.0951	Inf	Inf	2.57e-18	7.23e-15	similar to Putative uncharacterized protein OJ1112_E06.27
Sb01g012640	0	8.74219	Inf	Inf	5.19e-06	0.000842575	similar to Globulin-1 S allele precursor
Sb02g001350	0	8.14067	Inf	Inf	7.65e-06	0.00114552	similar to H0813E03.4 protein
Sb03g012800	0	4.62024	Inf	Inf	0.000732535	0.0482882	hypothetical protein
Sb09g030505	0	11.1066	Inf	Inf	0.000745301	0.0488752	hypothetical protein
Sb08g008410	0.300931	454.373	1509.89	10.5602	1.18e-11	1.19e-08	similar to Major facilitator superfamily antiporter%2C putative%2C expressed
Sb01g010460	0.429657	333.724	776.722	9.60126	3.28e-09	1.54e-06	similar to DnaK protein
Sb03g041830	2.72455	1127.97	414.004	8.6935	4.08e-08	1.31e-05	similar to Putative Luminal binding protein
Sb08g016370	31.4382	9735.28	309.664	8.27456	2.28e-46	5.78e-42	similar to Iron-deficiency specific clone No.3
Sb05g009370	3.4739	628.689	180.975	7.49965	5.48e-06	0.000883482	similar to Small GTP-binding protein
Sb03g037230	1.71863	266.355	154.981	7.27595	1.15e-31	7.29e-28	hypothetical protein
Sb08g016390	1.72459	211.875	122.855	6.94082	6.59e-34	5.56e-30	similar to Iron-deficiency specific clone No.3
Sb03g033550	4.92911	544.448	110.455	6.78732	1.11e-06	0.000220604	hypothetical protein
Sb07g003730	8.92299	841.899	94.3516	6.55998	4.36e-06	0.000716656	hypothetical protein
Sb04g033710	0.300931	21.8274	72.5327	6.18056	3.41e-10	1.96e-07	similar to Short-chain dehydrogenase/reductase protein-like
Sb01g048460	0.300931	15.8434	52.6478	5.7183	3.27e-08	1.08e-05	similar to Putataive InsB from Escherichia coli
Sb03g029020	13.2298	629.176	47.5574	5.5716	0.000273856	0.0219371	similar to Hydrolase-like
Sb02g030040	0.730588	33.1284	45.3448	5.50286	3.28e-08	1.08e-05	hypothetical protein
Sb04g033320	103.484	4545.03	43.9203	5.45681	7.26e-06	0.00110633	similar to Iron-phytosiderophore transporter yellow stripe 1
Sb04g030310	94.5848	3837.16	40.5684	5.34229	9.45e-42	1.2e-37	similar to Formate dehydrogenase 2%2C mitochondrial precursor
Sb01g013660	23.5935	948.182	40.1882	5.3287	1.84e-14	3.88e-11	similar to Iron regulated transporter-like protein
Sb06g027410	44.3688	1292.19	29.124	4.86413	4.95e-05	0.0055473	similar to Alternative oxidase
Sb02g024190	3.67766	105.135	28.5873	4.8373	0.000219959	0.0186436	hypothetical protein
Sb04g027330	17.2792	478.896	27.7152	4.79261	1.17e-10	8.24e-08	similar to Low molecular weight heat shock protein precursor
Sb04g009340	51.4034	1415.28	27.5328	4.78308	3.7e-09	1.7e-06	hypothetical protein
Sb04g029050	0.429657	11.1698	25.997	4.70027	2.22e-06	0.000386894	hypothetical protein
Sb01g018870	10.963	284.976	25.9943	4.70012	0.000201504	0.0175885	hypothetical protein
Sb03g028680	1.61462	41.4233	25.6551	4.68117	8.44e-07	0.000172352	hypothetical protein
Sb08g022390	0.564343	14.4588	25.6206	4.67923	0.000135017	0.0128484	similar to Thaumatin-like pathogenesis-related protein 4 precursor
Sb1058s002010	4.242	102.669	24.2029	4.59711	1.15e-07	3.14e-05	hypothetical protein
Sb03g028650	7.31692	172.108	23.5219	4.55593	4.31e-09	1.91e-06	similar to Cytochrome P450-like
Sb08g022490	0.429657	9.38786	21.8496	4.44954	6.03e-05	0.00644258	similar to Pathogenesis related protein-5
Sb03g041200	12.8095	258.914	20.2125	4.33718	4.65e-24	2.35e-20	similar to OSJNBb0008G24.12 protein
Sb06g015170	4.08172	78.9023	19.3307	4.27282	0.000402924	0.029563	similar to H0502B11.4 protein
Sb01g030930	220.114	4172.17	18.9546	4.24448	0.00012462	0.0121796	similar to Glutathione S-transferase GST 42
Sb07g003745	1.03152	19.0935	18.5101	4.21024	0.000166504	0.0148406	similar to Os08g0156100 protein
Sb03g045090	52.0658	962.521	18.4866	4.20841	7.11e-12	7.83e-09	similar to Esterase PIR7B
Sb04g023020	12.8786	225.501	17.5098	4.13009	1.96e-12	2.36e-09	hypothetical protein
Sb10g007590	3.063	52.9277	17.2797	4.11101	1.59e-10	1.06e-07	hypothetical protein
Sb01g042600	32.4833	559.96	17.2384	4.10755	6.69e-06	0.0010389	similar to Very-long-chain fatty acid condensing enzyme%2C putative%2C expressed
Sb01g030790	2.00676	31.3052	15.5999	3.96346	1.79e-06	0.000321284	similar to Glutathione S-transferase GST 38
Sb01g040000	5.97255	92.7997	15.5377	3.9577	0.000578859	0.0397091	similar to 17.4 kDa class I heat shock protein 3
Sb01g012440	70.9809	1069.28	15.0643	3.91306	0.000504601	0.0355793	similar to Iron regulated transporter-like protein
Sb05g006190	0.865274	12.8648	14.8678	3.89412	1.1e-05	0.00155008	similar to Os05g0305600 protein
Sb03g035840	10.9076	159.206	14.5959	3.86749	2.47e-17	6.25e-14	similar to Os01g0770700 protein
Sb02g038210	20.591	289.487	14.0589	3.81341	1.96e-06	0.000347322	similar to Chromosome chr2 scaffold_11%2C whole genome shotgun sequence
Sb01g038380	50.944	713.168	13.9991	3.80726	0.000116744	0.0114986	similar to DnaJ domain containing protein%2C expressed
Sb05g008770	3.40145	47.0951	13.8456	3.79136	8.35e-11	6.6e-08	similar to Dirigent-like protein%2C expressed
Sb07g003010	3.04424	39.5503	12.9919	3.69954	1.35e-06	0.000263733	similar to Tryptophan decarboxylase
Sb03g001580	2.17896	28.1054	12.8985	3.68913	3.52e-08	1.14e-05	similar to Non-specific lipid-transfer protein
Sb06g022890	19.3822	248.822	12.8377	3.68231	0.000131075	0.0127123	similar to Os04g0522800 protein
Sb07g003040	4.00668	50.9202	12.7088	3.66776	1.95e-10	1.23e-07	hypothetical protein
Sb03g039110	35.7432	447.842	12.5294	3.64725	5.36e-05	0.00589739	hypothetical protein
Sb01g039100	1.27617	15.9774	12.5198	3.64614	2.62e-06	0.000447647	similar to Uncharacterized plant-specific domain TIGR01589 family protein%2C expressed
Sb01g003730	5.69634	70.4898	12.3746	3.62931	0.000219589	0.0186436	hypothetical protein
Sb06g027310	2.59582	31.6467	12.1914	3.60779	1.89e-08	6.89e-06	similar to OSJNba0093F12.12 protein
Sb07g024840	2.46114	29.8143	12.114	3.59861	2.57e-08	8.91e-06	hypothetical protein
Sb06g020600	4.6529	54.6062	11.736	3.55286	2e-05	0.00263583	similar to H0805A05.3 protein
Sb01g036000	23.1323	270.708	11.7026	3.54876	3.19e-08	1.08e-05	similar to Peroxidase 52%2C putative%2C expressed
Sb01g020510	6.50026	73.5306	11.312	3.49978	6.18e-06	0.000971738	similar to Putative uncharacterized protein OJ1293_A01.15
Sb02g029650	152.176	1711.76	11.2485	3.49167	4.83e-05	0.00542952	similar to Os09g0512700 protein
Sb01g031850	226.858	2551.62	11.2476	3.49155	2.85e-23	1.2e-19	hypothetical protein
Sb02g038130	32.6428	350.154	10.7268	3.42315	2.29e-18	7.23e-15	similar to Glutathione transferase
Sb01g039990	6.11408	65.5308	10.718	3.42197	6.37e-07	0.000138967	similar to 17.4 kDa class I heat shock protein 3
Sb02g023910	34.583	368.983	10.6695	3.41542	0.000253668	0.0207802	similar to Zinc finger AN1 domain-containing stress-associated protein 17
Sb04g034840	2.31365	24.5722	10.6205	3.40879	5.58e-07	0.000122776	hypothetical protein
Sb06g002180	70.4984	728.667	10.3359	3.3696	0.000663274	0.0444166	similar to OSIGBa0147O06.8 protein
Sb06g022510	3.19172	32.9207	10.3144	3.36659	2.62e-08	8.95e-06	similar to OSIGBa0140J09.1 protein
Sb03g015070	53.9447	556.188	10.3104	3.36602	1.53e-06	0.000293761	similar to Glutathione S-transferase GST 8
Sb10g028610	18.8699	188.564	9.99283	3.32089	0.000266113	0.0215902	similar to AAA ATPase-like
Sb10g007310	1.4859	14.5197	9.77169	3.28861	2.72e-05	0.00334627	similar to 12-oxo-phytodienoic acid reductase
Sb03g044040	2.08776	19.4109	9.29747	3.21684	2.57e-05	0.00319944	similar to Regulatory protein-like
Sb02g044055	1.44242	13.403	9.29207	3.216	2.07e-05	0.00269326	hypothetical protein
Sb03g029870	288.754	2636.94	9.13215	3.19095	3.34e-20	1.21e-16	similar to Putative uncharacterized protein OSJNBa0049H05.23
Sb04g006600	247.999	2264.16	9.12972	3.19057	6.82e-13	8.99e-10	similar to Cation-transporting ATPase
Sb04g007380	1.16621	10.5613	9.05613	3.17889	0.000248071	0.0204542	similar to Os02g0211000 protein
Sb07g003020	27.9522	249.333	8.91997	3.15704	5.46e-14	9.86e-11	hypothetical protein
Sb02g026070	55.1596	491.73	8.91469	3.15618	0.000575852	0.0396101	similar to Plant viral-response family protein-like
Sb10g007330	21.7616	190.839	8.76954	3.1325	1.9e-08	6.89e-06	similar to 12-oxophytodienoic acid reductase 1
Sb06g025250	86.4289	754.507	8.7298	3.12595	0.000474042	0.0339036	similar to OSJNBa0084K11.14 protein
Sb04g023600	13.0678	112.011	8.5715	3.09955	5.07e-09	2.21e-06	similar to Putative RING-H2 zinc finger protein ATL6
Sb01g030880	75.9201	649.428	8.55411	3.09662	3.24e-05	0.00382972	hypothetical protein
Sb03g045790	10.1327	85.3687	8.42509	3.07469	2.12e-10	1.26e-07	similar to GST7 protein
Sb01g009650	5.75687	48.2762	8.38584	3.06796	3.2e-09	1.53e-06	similar to Os03g0724600 protein
Sb01g031040	5.19252	42.8375	8.24985	3.04437	0.000102923	0.0103796	similar to Glutathione S-transferase GSTU31
Sb03g005510	6.2044	51.1648	8.24653	3.04379	0.000106971	0.0106605	hypothetical protein
Sb08g023150	442.808	3647.91	8.23814	3.04232	1.34e-05	0.00183519	similar to Cell Division Protein AAA ATPase family
Sb02g020430	5.37665	44.0998	8.20209	3.03599	5.53e-08	1.69e-05	hypothetical protein
Sb09g022430	163.431	1304.81	7.98387	2.99709	0.000563109	0.0389453	hypothetical protein
Sb04g006610	1.46714	11.6878	7.96639	2.99393	0.000278457	0.0222353	similar to Os02g0196700 protein
Sb04g032410	66.7679	525.871	7.8761	2.97748	2.37e-06	0.000410095	similar to Cytochrome P450
Sb01g014550	30.4391	238.073	7.8213	2.96741	4.66e-14	9.08e-11	hypothetical protein
Sb03g024830	14.0481	109.79	7.81524	2.96629	2.35e-05	0.00296082	hypothetical protein
Sb03g009410	13.5997	105.613	7.76582	2.95714	2.29e-07	5.62e-05	similar to Laccase LAC2-1
Sb08g003200	14.3533	108.645	7.56932	2.92016	4.86e-07	0.000109535	hypothetical protein
Sb10g007600	35.9631	269.079	7.4821	2.90344	1.13e-13	1.91e-10	hypothetical protein
Sb03g039990	464.491	3450	7.42748	2.89287	0.000246432	0.0203854	similar to SOUL heme-binding protein-like
Sb03g045460	77.845	565.85	7.26893	2.86174	8.51e-07	0.000172391	similar to Glucan endo-1%2C3-beta-glucosidase%2C acidic isoform precursor((1->3)-beta-glucan endohydrolase) ((1->3)-beta- glucanase)
Sb10g002440	6.61789	47.3458	7.15422	2.83879	7.22e-07	0.000153644	similar to Os06g0136300 protein
Sb10g011210	12.4156	88.4381	7.12312	2.83251	1.87e-05	0.00249002	hypothetical protein
Sb04g001880	17.17	122.075	7.10976	2.8298	7.34e-08	2.11e-05	hypothetical protein
Sb06g028020	23.8075	167.974	7.05549	2.81875	6.69e-12	7.69e-09	similar to H0702G05.8 protein
Sb01g018855	302.263	2117.13	7.00424	2.80823	0.000280124	0.0222726	similar to Cytochrome P450 family protein%2C expressed
Sb01g046120	8.85739	61.9229	6.99111	2.80552	7.64e-09	3.28e-06	similar to TPR Domain containing protein%2C expressed
Sb08g000980	9.86926	68.3715	6.92772	2.79238	1.64e-08	6.29e-06	similar to Class III peroxidase 135 precursor
Sb02g042280	39.7397	274.856	6.91642	2.79002	1.48e-08	5.84e-06	similar to Putative GDSL-motif lipase/hydrolase
Sb06g020240	4.56765	31.4699	6.88972	2.78445	1.55e-06	0.00029497	similar to OSIGBa0158F13.10 protein
Sb01g041640	888.998	6042.37	6.79684	2.76486	4.8e-15	1.1e-11	similar to Deoxymugineic acid synthase1
Sb07g000520	5.32721	36.1631	6.78838	2.76307	3.77e-07	8.83e-05	hypothetical protein
Sb06g025570	19.8178	134.328	6.77816	2.76089	2.14e-09	1.08e-06	similar to Polyphenol oxidase
Sb06g026930	23.62	159.134	6.73727	2.75216	8.01e-09	3.38e-06	similar to OSJNBa0086O06.15 protein
Sb10g010040	227.817	1511.83	6.63614	2.73035	1.48e-06	0.000285206	similar to Putative Peroxidase 49
Sb03g038880	22.3659	147.967	6.61572	2.7259	2.14e-10	1.26e-07	hypothetical protein
Sb05g026580	11.5998	76.412	6.58734	2.7197	2.03e-08	7.22e-06	similar to Acyltransferase family protein%2C expressed
Sb06g001550	13.8393	90.5253	6.54117	2.70955	3.99e-09	1.8e-06	similar to OSJNBa0019G23.3 protein
Sb06g024280	47.7079	311.741	6.53437	2.70805	7.9e-07	0.000163923	similar to OSJNBa0079A21.8 protein
Sb02g003520	1126.89	7210.29	6.39842	2.67772	2.56e-08	8.91e-06	hypothetical protein
Sb02g043450	6.40221	40.8311	6.37765	2.67303	3.87e-07	8.98e-05	similar to WSI76 protein induced by water stress
Sb05g025570	13.8819	87.8636	6.32936	2.66206	2.49e-07	6.07e-05	similar to Laccase-19 precursor
Sb04g033330	21.9892	139.099	6.32579	2.66125	0.000358432	0.0272556	similar to Iron-phytosiderophore transporter yellow stripe 1
Sb04g008620	9.80702	61.8968	6.31147	2.65798	1.33e-07	3.51e-05	similar to Os02g0240100 protein
Sb02g002740	51.1111	316.151	6.18556	2.6289	6.27e-11	5.12e-08	similar to Early nodulin 75-like protein
Sb10g008690	31.5669	188.926	5.98495	2.58134	1.57e-10	1.06e-07	similar to Os06g0239700 protein
Sb01g005420	107.681	641.528	5.95765	2.57474	1.88e-08	6.89e-06	hypothetical protein
Sb05g008470	46.5493	277.032	5.95136	2.57322	5.12e-05	0.00571405	similar to Os01g0696800 protein
Sb05g003130	218.362	1291.69	5.91534	2.56446	1.36e-13	2.15e-10	similar to Major Facilitator Superfamily%2C putative
Sb03g045800	133.728	783.117	5.85607	2.54993	8.45e-05	0.00869011	similar to GST7 protein
Sb01g012590	15.5451	89.6577	5.76758	2.52797	1.91e-08	6.89e-06	hypothetical protein
Sb02g002540	38.4678	221.38	5.75495	2.5248	1.03e-10	7.65e-08	similar to Early nodulin 75-like protein
Sb08g018520	2.89675	16.6323	5.74169	2.52148	0.000325791	0.0253473	similar to Putative wall-associated kinase 2
Sb01g007420	51.8102	294.974	5.69336	2.50928	0.00015092	0.0137418	similar to P450
Sb04g004290	7.37061	41.4412	5.62249	2.49121	5.69e-06	0.000912029	similar to Dihydroflavonol4-reductase
Sb02g006210	55.1894	309.268	5.60376	2.48639	1.75e-10	1.14e-07	similar to Quinone reductase 2
Sb01g038970	286.714	1576.14	5.49727	2.45872	0.000640874	0.0434918	hypothetical protein
Sb05g002760	282.772	1548.61	5.47653	2.45326	5.71e-13	8.03e-10	similar to OSIGBa0096F13.7 protein
Sb02g038440	260.428	1416.77	5.44017	2.44365	2.68e-11	2.26e-08	similar to Early nodulin 75-like protein
Sb06g019530	38.2043	207.275	5.42544	2.43974	1.08e-05	0.00154488	similar to OSJNBa0016O02.18 protein
Sb10g003880	3.76887	20.4405	5.42351	2.43923	5.49e-05	0.00598344	similar to At5g45920
Sb06g023580	9.32456	50.5355	5.41961	2.43819	5.22e-07	0.00011591	similar to OSJNBa0081C01.23 protein
Sb02g002260	112.086	603.26	5.38211	2.42817	0.000363871	0.0273314	similar to Putative serine carboxypeptidase II
Sb06g021250	19.2312	103.371	5.37515	2.4263	0.000210013	0.0181435	similar to Endochitinase A precursor
Sb03g047220	76.8947	411.634	5.35323	2.42041	7.09e-06	0.00108716	hypothetical protein
Sb01g026720	4.4551	23.6134	5.30032	2.40608	0.000147753	0.0135021	hypothetical protein
Sb10g008410	62.502	330.165	5.28247	2.40121	1.07e-10	7.73e-08	similar to Leaf senescence protein-like
Sb01g031030	25.8816	135.222	5.22466	2.38534	1.2e-08	4.91e-06	similar to Glutathione S-transferase GST 31
Sb03g026460	31.826	165.334	5.19492	2.3771	7.05e-05	0.00740153	similar to Embryo-abundant protein EMB-like
Sb05g023700	11.8522	61.3612	5.17721	2.37217	4.42e-07	0.000100715	similar to Os05g0247500 protein
Sb09g026700	6.57441	33.8772	5.15288	2.36538	1.09e-05	0.00154488	hypothetical protein
Sb09g018280	7.21716	36.9827	5.12428	2.35735	0.000357444	0.0272556	similar to Os05g0368000 protein
Sb07g025843	28.3947	144.97	5.10551	2.35205	8.97e-07	0.000180301	similar to AP2 domain-containing protein AP29
Sb07g004400	3.02548	15.2987	5.05663	2.33818	0.000609764	0.0417161	hypothetical protein
Sb04g021590	485.27	2447.86	5.04432	2.33466	1.79e-11	1.66e-08	similar to Copper chaperone homolog CCH
Sb08g002950	11.8727	59.4761	5.0095	2.32467	7.33e-06	0.00111156	similar to AT3g10020/T22K18_16
Sb01g038900	32.913	164.824	5.00787	2.3242	1.28e-08	5.13e-06	similar to IN2-1 protein
Sb07g015581	85.1425	426.297	5.00687	2.32391	5.04e-10	2.84e-07	similar to Putative uncharacterized protein P0426E02.12
Sb10g008420	13.5154	67.5837	5.00051	2.32208	3.69e-05	0.00431921	similar to Leaf senescence protein-like
Sb10g028010	568.257	2837.5	4.99333	2.32	1.05e-11	1.11e-08	similar to Cysteine protease Mir1
Sb03g030100	115.332	570.826	4.94944	2.30727	1.44e-07	3.76e-05	similar to PRm 3
Sb06g024260	45.7718	226.503	4.94852	2.307	0.000257081	0.0209919	similar to OSJNBa0079A21.6 protein
Sb02g006860	990.19	4869.53	4.91777	2.298	1.86e-11	1.66e-08	similar to Kelch repeat containing protein
Sb01g012160	6.69034	32.8806	4.91464	2.29708	2.9e-05	0.00352755	hypothetical protein
Sb02g038460	523.322	2564.78	4.90097	2.29307	1.9e-11	1.66e-08	similar to Early nodulin 75-like protein
Sb08g019670	148.354	722.229	4.86827	2.28341	0.000518435	0.0362518	similar to Endo-beta-1%2C3-glucanase
Sb03g011070	44.5188	216.327	4.85923	2.28073	3.11e-09	1.51e-06	hypothetical protein
Sb05g001030	144.655	699.652	4.83668	2.27402	2.09e-10	1.26e-07	similar to Class III peroxidase 136 precursor
Sb09g003700	9.96306	48.1352	4.83136	2.27243	7.48e-06	0.00112764	similar to Glutathione S-transferase 4
Sb05g017960	108.013	521.78	4.83071	2.27224	2.02e-05	0.00264088	similar to Oxidoreductase%2C short chain dehydrogenase/reductase family protein%2C expressed
Sb01g033790	661.411	3191.52	4.82532	2.27062	3.05e-07	7.29e-05	hypothetical protein
Sb06g025170	76.1197	361.251	4.74582	2.24666	1.03e-09	5.3e-07	similar to B0103C08-B0602B01.11 protein
Sb03g040280	5.49942	26.0805	4.74242	2.24562	0.000139645	0.0129599	similar to Os03g0760200 protein
Sb03g039170	5.73386	26.9465	4.69954	2.23252	0.000104371	0.0104839	similar to Phospholipase-like protein
Sb03g013210	78.7623	364.727	4.63072	2.21124	2.01e-07	4.98e-05	similar to Class III peroxidase 15 precursor
Sb02g038470	557.639	2575.7	4.61893	2.20756	1.02e-10	7.65e-08	similar to Early nodulin 75-like protein
Sb06g030940	161.684	744.421	4.60418	2.20294	9.43e-10	4.98e-07	similar to H0212B02.16 protein
Sb09g005370	62.646	285.882	4.56346	2.19013	2.5e-06	0.000430786	similar to Cytochrome P450 family protein%2C expressed
Sb01g006200	34.2351	155.504	4.54224	2.1834	4.41e-08	1.37e-05	similar to Os04g0521900 protein
Sb03g004630	67.085	302.031	4.50221	2.17063	2.87e-09	1.43e-06	similar to P0028E10.22 protein
Sb02g001950	43.9144	197.623	4.50019	2.16999	4.44e-08	1.37e-05	similar to Phytosulfokine peptide precursor
Sb01g010510	98.4344	440.883	4.47895	2.16316	5.66e-08	1.71e-05	similar to Plastocyanin-like domain%2C putative
Sb01g030740	35.3399	157.746	4.46369	2.15824	6e-06	0.000955603	hypothetical protein
Sb03g042350	6.14216	27.0695	4.40716	2.13985	0.00024106	0.0200722	hypothetical protein
Sb08g002970	134.726	592.649	4.39893	2.13715	1.7e-06	0.000311644	similar to Putative phytosulfokine peptide
Sb03g028020	66.3919	291.691	4.39347	2.13536	1.16e-05	0.0016099	hypothetical protein
Sb02g002710	48.9636	213.71	4.36468	2.12587	1.58e-08	6.17e-06	similar to Early nodulin 75-like protein
Sb06g031640	24.7034	107.401	4.34762	2.12023	6.67e-07	0.000143142	similar to H0112G12.8 protein
Sb02g035980	16.4786	71.6103	4.34565	2.11957	0.000758844	0.0493795	similar to Cellulose synthase-like protein OsCslF4
Sb09g018300	5.98535	25.8222	4.31424	2.10911	0.000161621	0.0144562	hypothetical protein
Sb01g041760	589.089	2539.49	4.31087	2.10798	6.47e-10	3.56e-07	similar to Peroxidase
Sb02g035920	40.6092	174.442	4.29562	2.10286	1.97e-07	4.94e-05	similar to Serine /threonine kinase precursor
Sb05g004540	5.92907	25.2875	4.265	2.09255	0.00022022	0.0186436	similar to Amidase family protein%2C expressed
Sb03g047230	18.6841	79.0992	4.23352	2.08186	1.6e-06	0.00030076	similar to Transcription initiation factor IIA gamma chain
Sb08g022530	166.472	699.276	4.20055	2.07058	6.95e-08	2.02e-05	hypothetical protein
Sb06g032260	290.329	1218.97	4.19856	2.06989	8.67e-10	4.67e-07	similar to H0818H01.10 protein
Sb09g003690	357.868	1489.41	4.16188	2.05724	0.000214033	0.0183654	similar to Glutathione S-transferase 4
Sb02g026170	9.56833	39.4788	4.12599	2.04474	0.000139511	0.0129599	similar to Probable potassium transporter 17
Sb02g004200	138.135	566.481	4.10093	2.03595	1.01e-05	0.0014478	similar to Os07g0175500 protein
Sb03g045100	371.588	1521.01	4.09327	2.03325	0.000239494	0.0200076	similar to Esterase PIR7B
Sb03g026820	63.3195	257.12	4.06067	2.02172	8.1e-08	2.3e-05	similar to Os01g0595100 protein
Sb02g027990	34.2667	138.366	4.03792	2.01361	1.56e-06	0.00029514	hypothetical protein
Sb01g008885	20.7956	83.031	3.99271	1.99737	7.96e-06	0.00117897	similar to H0112G12.7 protein
Sb04g024070	41.1327	164.087	3.98921	1.9961	2.25e-05	0.00287289	similar to Prohibitin
Sb10g013960	28.9847	115.051	3.96938	1.98891	0.000355827	0.0272556	similar to Putative uncharacterized protein B1089G05.18
Sb01g006010	39.2632	154.17	3.92658	1.97327	3e-05	0.00360465	similar to Glutathione-S-transferase
Sb10g028000	222.137	869.591	3.91466	1.96889	9.83e-09	4.08e-06	similar to Cysteine protease Mir1
Sb01g017270	194.142	758.368	3.90626	1.96579	3.91e-05	0.0045662	similar to Cytochrome P450 84A1%2C putative%2C expressed
Sb10g025230	105.85	411.656	3.88904	1.95941	7.77e-07	0.000162561	hypothetical protein
Sb01g006000	47.4693	183.37	3.86292	1.94969	8.18e-07	0.000168364	similar to Glutathione transferase
Sb03g009190	24.8441	95.8186	3.8568	1.9474	6.53e-06	0.00102048	similar to Putative L-pipecolic acid oxidase
Sb09g004960	7.21716	27.8259	3.85552	1.94692	0.000487656	0.0345772	similar to Putative uncharacterized protein P0498C03.1
Sb01g006420	81.3489	312.808	3.84526	1.94308	1.48e-07	3.83e-05	similar to DNAJ protein%2C putative%2C expressed
Sb08g022420	227.801	875.613	3.84376	1.94252	8.71e-08	2.45e-05	similar to Pathogenesis related protein-5
Sb03g039210	9.37141	35.9695	3.83822	1.94044	0.00018947	0.016653	hypothetical protein
Sb01g013340	33.1193	125.064	3.77617	1.91692	2.86e-06	0.000479084	similar to OSJNBa0005N02.3 protein
Sb03g046660	99.7892	376.805	3.77601	1.91686	6.48e-08	1.93e-05	similar to Chlorophyllide a oxygenase%2C chloroplast precursor
Sb07g019160	119.936	447.49	3.73108	1.89959	1.65e-06	0.00030748	hypothetical protein
Sb04g027600	58.5703	218.05	3.72287	1.89642	0.000252123	0.0207208	hypothetical protein
Sb07g023305	25.4903	94.3509	3.70144	1.88809	7.8e-06	0.00116081	similar to Early nodulin 75-like protein
Sb03g007170	154.644	564.971	3.65336	1.86922	0.000194488	0.0170348	similar to Wound induced protein homolog
Sb03g032460	22.0096	79.6393	3.61839	1.85535	2.23e-05	0.00287113	hypothetical protein
Sb02g038450	177.385	638.435	3.59914	1.84765	9.48e-08	2.61e-05	similar to Early nodulin 75-like protein
Sb05g018910	74.615	266.844	3.57628	1.83846	0.000269848	0.0216846	similar to GDSL-like Lipase/Acylhydrolase family protein%2C expressed
Sb01g007880	789.152	2817.24	3.56996	1.83591	4.42e-08	1.37e-05	hypothetical protein
Sb06g028700	1457.43	5199.24	3.56739	1.83487	1.88e-07	4.75e-05	similar to OSJNBa0093O08.12 protein
Sb01g017040	729.15	2596.47	3.56095	1.83226	1.3e-06	0.000255181	hypothetical protein
Sb01g012630	90.7987	319.927	3.52347	1.817	6.65e-07	0.000143142	hypothetical protein
Sb02g043220	493.342	1735.51	3.51786	1.8147	9.24e-08	2.57e-05	similar to Os07g0683600 protein
Sb01g042220	63.2411	222.064	3.51139	1.81204	2.18e-06	0.000382768	hypothetical protein
Sb05g001430	60.5874	211.025	3.48299	1.80033	1.67e-06	0.000308487	hypothetical protein
Sb02g042870	20.9968	72.5968	3.45751	1.78973	7.39e-05	0.00773275	similar to Pox1 protein
Sb09g023690	25.5687	86.3494	3.37715	1.75581	5.19e-05	0.00576119	hypothetical protein
Sb03g025630	153.165	516.056	3.36928	1.75244	0.000153885	0.0138623	similar to Receptor-like kinase
Sb09g003000	23.2815	77.8874	3.34546	1.74221	0.000478764	0.0341379	hypothetical protein
Sb03g025610	76.5102	253.34	3.3112	1.72735	3.34e-06	0.000555994	similar to Os01g0117500 protein
Sb08g018510	32.3725	106.764	3.29799	1.72159	0.000361906	0.0273314	hypothetical protein
Sb01g017060	59.7989	196.657	3.28864	1.71749	2.69e-06	0.000457229	similar to Chromosome chr2 scaffold_105%2C whole genome shotgun sequence
Sb06g030980	29.4212	96.2375	3.27103	1.70974	4.2e-05	0.00481035	similar to OSIGBa0113E10.13 protein
Sb02g023290	64.9709	210.036	3.23277	1.69277	0.000299186	0.0235195	hypothetical protein
Sb02g029630	643.063	2074.58	3.2261	1.68979	4.89e-07	0.000109535	similar to Auxin-induced protein-like
Sb08g019890	33.6733	108.576	3.22439	1.68903	5.51e-05	0.00598344	hypothetical protein
Sb01g037970	2414.57	7784.84	3.2241	1.6889	1.78e-06	0.000320938	similar to Pathogenesis-related protein 10a
Sb10g006790	18.4794	59.1589	3.20134	1.67868	0.000542914	0.0376514	similar to Putative uncharacterized protein P0529B09.17
Sb04g006050	65.5888	209.437	3.19319	1.675	1.1e-05	0.00155008	hypothetical protein
Sb02g002720	26.8824	85.5281	3.18156	1.66974	9.18e-05	0.00937179	similar to Early nodulin 75-like protein
Sb02g038490	554.847	1762.09	3.17581	1.66712	7.74e-07	0.000162561	hypothetical protein
Sb10g022290	23.1135	73.1993	3.16694	1.66309	0.000132564	0.0127645	similar to Protein kinase domain containing protein%2C expressed
Sb02g034730	24.3122	76.9594	3.16547	1.66242	8.79e-05	0.00900748	similar to Putative uncharacterized protein OSJNBa0036M16.108
Sb04g032530	114.544	361.749	3.15817	1.65909	0.000660743	0.0443644	hypothetical protein
Sb09g000290	50.6839	159.752	3.15194	1.65624	2.63e-05	0.00326736	similar to Putative uncharacterized protein P0036D10.11
Sb09g002970	53.1698	165.343	3.10971	1.63678	6.18e-05	0.00657344	similar to WRKY transcription factor 5
Sb01g037950	238.866	742.038	3.1065	1.63529	1.12e-05	0.00156022	similar to Pathogenesis-related protein 10a
Sb09g028870	38.0287	117.272	3.08377	1.62469	5.7e-05	0.00613895	similar to Putative receptor-type protein kinase LRK1
Sb03g045390	34.005	104.228	3.06507	1.61592	7.55e-05	0.00786423	similar to Os01g0939600 protein
Sb03g043420	183.135	556.468	3.03857	1.60339	0.000139251	0.0129599	hypothetical protein
Sb02g033790	15.795	47.5905	3.01302	1.59121	0.000692808	0.0461501	similar to Class III peroxidase 102 precursor
Sb07g023300	17.3942	52.0275	2.99108	1.58067	0.000649381	0.0438341	similar to Early nodulin 75-like protein
Sb03g041190	946.106	2828.39	2.9895	1.57991	1.72e-06	0.000313737	similar to Os01g0871500 protein
Sb09g026090	419.583	1252.38	2.98483	1.57765	8.3e-06	0.001221	hypothetical protein
Sb01g007820	35.721	106.183	2.97256	1.5717	0.000126755	0.0123406	similar to Cysteine proteinase precursor
Sb09g008190	216.43	641.808	2.96543	1.56824	3.69e-06	0.000610782	hypothetical protein
Sb03g041520	126.195	372.739	2.95368	1.56251	6.06e-06	0.000958926	similar to Os01g0876500 protein
Sb02g039070	30.1406	88.9296	2.95049	1.56095	0.000269163	0.0216846	similar to Os07g0612400 protein
Sb05g002960	164.889	482.777	2.9279	1.54986	1.13e-05	0.00157295	similar to Putative phytosulfokine peptide precursor
Sb09g017180	74.0823	216.014	2.91586	1.54392	2.68e-05	0.00331015	hypothetical protein
Sb09g005900	319.114	930.241	2.91508	1.54353	0.000280684	0.0222726	similar to Derlin-1.2
Sb09g024870	103.806	300.075	2.89072	1.53143	4.79e-06	0.000782385	hypothetical protein
Sb01g042000	174.825	504.782	2.88736	1.52975	0.000459408	0.0332257	similar to Poly polymerase catalytic domain containing protein%2C expressed
Sb01g033080	49.4223	142.585	2.88504	1.52859	0.000152588	0.0138097	hypothetical protein
Sb02g035040	438.945	1260.93	2.87265	1.52238	8.9e-06	0.00129428	hypothetical protein
Sb01g005990	290.919	832.719	2.86237	1.51721	1.57e-05	0.00211516	similar to Glutathione transferase
Sb08g022430	76.1631	214.166	2.81193	1.49156	8.2e-05	0.00846914	similar to Thaumatin-like pathogenesis-related protein 4 precursor
Sb05g018010	113.232	315.485	2.78618	1.47829	0.000398689	0.0293372	hypothetical protein
Sb01g010540	1117.34	3113.09	2.78616	1.47828	8.95e-06	0.00129435	similar to MAPEG family protein%2C expressed
Sb04g005960	206.986	575.318	2.77951	1.47483	0.000138154	0.0129599	similar to Putative Limonoid UDP-glucosyltransferase
Sb09g001430	162.265	450.143	2.77413	1.47203	2.29e-05	0.00291755	hypothetical protein
Sb02g026300	637.188	1766.84	2.77287	1.47138	5.49e-05	0.00598344	similar to Protein disulfide isomerase
Sb01g037960	899.58	2490.58	2.76861	1.46916	3.04e-05	0.00362531	similar to Pathogenesis-related protein 10a
Sb04g024660	2440.55	6728.02	2.75677	1.46298	0.000655478	0.044128	hypothetical protein
Sb09g006030	102.081	279.298	2.73605	1.4521	0.000136032	0.0128966	hypothetical protein
Sb09g006140	212.524	579.355	2.72606	1.44682	1.54e-05	0.0020801	similar to Glutaredoxin-C7
Sb06g018740	193.243	526.652	2.72534	1.44644	2.39e-05	0.00299642	similar to H0523F07.13 protein
Sb01g045990	147.865	399.969	2.70495	1.4356	4.22e-05	0.00481035	hypothetical protein
Sb04g029970	584.579	1581.17	2.70481	1.43553	1.31e-05	0.00180903	similar to Ribose-phosphate pyrophosphokinase 4
Sb08g019110	51.3505	137.906	2.68558	1.42524	0.000378229	0.028168	similar to Os12g0576600 protein
Sb08g002130	65.6511	176.073	2.68195	1.42328	0.000265039	0.0215722	hypothetical protein
Sb06g014680	56.9122	152.113	2.67277	1.41833	0.000360075	0.0272892	similar to OSJNBa0039C07.10 protein
Sb01g030905	28.8577	76.8708	2.66378	1.41348	0.000530519	0.0369946	similar to Os01g0872900 protein
Sb04g032070	414.414	1102.35	2.66003	1.41144	1.53e-05	0.0020801	similar to Aluminum-activated malate transporter-like
Sb02g041610	402.124	1067.04	2.65351	1.4079	4e-05	0.0046467	similar to Serine carboxypeptidase II-3 precursor(CP-MII.3)
Sb06g031550	39.2018	103.702	2.64533	1.40345	0.000470777	0.0338815	similar to OSIGBa0132E09-OSIGBa0108L24.22 protein
Sb09g001610	69.6528	183.357	2.63244	1.3964	0.000152756	0.0138097	similar to Putative uncharacterized protein OJ1654_B10.11-1
Sb02g020470	446.939	1166.07	2.60901	1.3835	3e-05	0.00360465	similar to B0103C08-B0602B01.5 protein
Sb0010s012040	159.609	413.711	2.59202	1.37408	6.46e-05	0.00683842	hypothetical protein
Sb03g046880	113.606	293.576	2.58415	1.36969	0.000176467	0.0156186	hypothetical protein
Sb09g022860	46.5664	120.202	2.58131	1.3681	0.000413644	0.0302617	similar to Os05g0464200 protein
Sb09g005810	158.195	406.906	2.57218	1.36299	0.000132622	0.0127645	similar to Malic enzyme
Sb02g012400	83.7921	214.616	2.5613	1.35687	0.000326442	0.0253473	hypothetical protein
Sb10g025740	43.3031	110.805	2.55883	1.35548	0.000474139	0.0339036	similar to NADPH HC toxin reductase
Sb03g013040	69.1276	176.068	2.547	1.3488	0.00011628	0.0114977	similar to Phospholipase-like protein
Sb01g030950	69.1992	176.028	2.54379	1.34698	0.000283684	0.0224403	hypothetical protein
Sb03g031610	195.258	491.239	2.51585	1.33104	9.37e-05	0.00952475	similar to Putative zinc finger protein
Sb03g026750	110.068	275.108	2.49943	1.3216	0.000206492	0.017962	similar to GDSL-lipase-like
Sb02g042740	67.6673	168.984	2.49727	1.32035	0.000285422	0.0225074	hypothetical protein
Sb10g025690	117.142	291.937	2.49216	1.31739	0.000182768	0.0161199	similar to Endomembrane protein 70-like
Sb01g030780	635.4	1564.91	2.46287	1.30034	0.000136892	0.0129296	similar to Glutathione S-transferase GST 25
Sb01g011360	209.76	516.507	2.46237	1.30005	0.000117509	0.0115291	similar to Nucleobase-ascorbate transporter LPE1
Sb01g013060	229.654	563.214	2.45244	1.29422	0.000237707	0.0199241	similar to OSJNBa0083N12.1 protein
Sb09g027600	601.407	1468.69	2.44209	1.28812	0.000146047	0.0134432	hypothetical protein
Sb09g000450	113.044	271.08	2.398	1.26183	0.000750086	0.0490618	similar to Polygalacturonase inhibiting protein 2 precursor
Sb09g002550	74.731	178.704	2.39129	1.25779	0.000707981	0.0469139	similar to Putative uncharacterized protein P0033D06.1
Sb01g018860	335.038	800.769	2.39008	1.25706	0.000139772	0.0129599	similar to HD domain containing protein%2C expressed
Sb10g023040	699.739	1670.2	2.38688	1.25513	8.01e-05	0.0083119	similar to Putative UDP-galactose/UDP-glucose transporter
Sb05g006250	161.461	382.041	2.36615	1.24254	0.000385467	0.0286139	hypothetical protein
Sb01g048040	266.151	628.597	2.36181	1.23989	0.000347589	0.0267432	similar to Serine O-acetyltransferase family protein%2C expressed
Sb10g005690	99.2589	232.926	2.34665	1.2306	0.000676533	0.0451849	similar to Formin homology 2 domain-containing protein-like
Sb10g009380	202.955	472.542	2.32831	1.21928	0.000481422	0.034231	similar to Os06g0260000 protein
Sb06g027990	478.562	1112.64	2.32496	1.21721	0.000145544	0.0134432	similar to H0702G05.7 protein
Sb01g027660	788.193	1828.67	2.32008	1.21417	0.00045787	0.0332093	hypothetical protein
Sb04g006580	227.575	520.008	2.285	1.19219	0.000648328	0.0438341	similar to Branchy
Sb01g017440	274.171	617.018	2.25049	1.17024	0.000167221	0.0148521	similar to Putative uncharacterized protein OSJNBa0005K07.8
Sb01g042740	563.451	1262.41	2.24049	1.16381	0.000633803	0.0432438	similar to Os03g0216700 protein
Sb05g005310	162.359	360.359	2.21952	1.15024	0.000501848	0.035484	hypothetical protein
Sb02g039370	354.097	785.396	2.21802	1.14927	0.000471152	0.0338815	similar to Leucine-rich repeat transmembrane protein kinase 1-like protein
Sb01g021430	306.354	672.603	2.19551	1.13456	0.000738941	0.048584	similar to Leaf senescence protein-like
Sb01g015040	314.534	687.628	2.18618	1.12841	0.000703465	0.046737	similar to Cytochrome P450 85A1
Sb03g033045	1006.79	450.534	0.447493	-1.16006	0.000390473	0.0288164	hypothetical protein
Sb01g006100	5528.68	2457.46	0.444492	-1.16977	0.000542827	0.0376514	similar to Ferredoxin--NADP reductase%2C root isozyme%2C chloroplast precursor
Sb07g022750	5620.76	2450.28	0.435933	-1.19782	0.000448174	0.0325995	similar to Nitrate reductase [NADH] 1
Sb01g040540	966.861	421.144	0.435579	-1.19899	0.000378347	0.028168	similar to Chemocyanin%2C putative%2C expressed
Sb02g009300	3936.17	1691.89	0.429831	-1.21816	0.000637637	0.0433884	hypothetical protein
Sb06g015460	886.251	380.676	0.429535	-1.21915	0.000372665	0.0279091	similar to H0717B12.2 protein
Sb06g003160	2255.5	953.278	0.422645	-1.24248	0.000146586	0.0134439	similar to Glucose-6-phosphate 1-dehydrogenase
Sb04g027720	366.969	154.135	0.420022	-1.25146	0.000430378	0.0313952	hypothetical protein
Sb01g041570	518.1	217.328	0.419471	-1.25336	0.00022696	0.0191501	similar to Purple acid phosphatase 1%2C putative%2C expressed
Sb03g029290	178.164	74.54	0.418378	-1.25712	0.000573985	0.0395894	similar to Putative uncharacterized protein P0039G05.26
Sb10g026460	232.573	96.4833	0.414851	-1.26933	0.000514926	0.0361061	similar to Putative receptor-like protein kinase PRK1
Sb09g024580	1665.61	688.933	0.413622	-1.27361	0.000134453	0.0128431	similar to Peroxidase 1 precursor
Sb08g001750	276.126	113.979	0.41278	-1.27655	0.000267369	0.0216227	similar to predicted membrane protein
Sb09g022350	183.404	73.7212	0.401961	-1.31487	0.000388916	0.0287855	hypothetical protein
Sb09g027360	1690.32	662.376	0.391864	-1.35158	4.67e-05	0.00527702	similar to S-adenosyl-L-methionine: phosphoethanolamine N-methyltransferase
Sb04g007160	274.127	106.966	0.390204	-1.3577	0.000303135	0.0237562	hypothetical protein
Sb03g008460	803.564	309.421	0.385061	-1.37684	4.12e-05	0.00476069	similar to Putative PHO1-like protein
Sb05g021760	148.506	56.5003	0.380457	-1.3942	0.000363762	0.0273314	similar to Phytosulfokine protein containing protein
Sb01g043760	524.33	198.278	0.378156	-1.40295	0.000107637	0.0106848	similar to Glycosyl hydrolase family 10 protein%2C expressed
Sb09g029500	351.749	125.639	0.357183	-1.48526	3.1e-05	0.00368755	hypothetical protein
Sb02g008970	178.587	62.8961	0.352188	-1.50558	9.97e-05	0.0100907	similar to Pathogenesis related protein-1
Sb01g038035	107.873	37.8384	0.350767	-1.51142	0.000347179	0.0267432	similar to Os03g0299600 protein
Sb10g020960	95.8746	31.2523	0.32597	-1.61719	0.000346925	0.0267432	hypothetical protein
Sb03g003070	495.479	156.026	0.3149	-1.66703	2.85e-05	0.00347937	similar to 1-aminocyclopropane-1-carboxylic acid synthase
Sb08g016840	169.504	52.6343	0.310519	-1.68725	8.76e-06	0.00128157	similar to Os12g0530100 protein
Sb02g022440	41.0917	12.53	0.304928	-1.71346	0.000315932	0.0246827	hypothetical protein
Sb10g009340	35.5421	10.581	0.297703	-1.74805	0.000507034	0.0356516	similar to Os11g0265800 protein
Sb10g023140	197.173	57.8537	0.293417	-1.76898	1.81e-06	0.000322805	similar to Kelch repeat-containing F-box-like
Sb03g040590	45.8802	13.0788	0.285064	-1.81064	0.000207951	0.018027	hypothetical protein
Sb03g043600	202.48	56.2573	0.277841	-1.84767	0.000757131	0.0493795	hypothetical protein
Sb07g020340	526.655	145.843	0.276924	-1.85244	1.21e-07	3.25e-05	hypothetical protein
Sb09g021490	202.82	55.2299	0.272309	-1.87668	4.63e-05	0.0052585	similar to Putative subtilisin-like proteinase
Sb03g025210	103.698	27.9124	0.26917	-1.89341	1.93e-05	0.00255795	similar to Glutathione S-transferase GST 27
Sb03g032490	248.254	66.6406	0.268437	-1.89734	3.29e-07	7.77e-05	hypothetical protein
Sb09g022510	92.8455	24.8802	0.267974	-1.89983	6.8e-06	0.00104889	similar to Laccase-12/13 precursor
Sb06g025980	30.0878	8.05017	0.267556	-1.90209	0.000358556	0.0272556	similar to OSIGBa0147H17.8 protein
Sb03g024480	230.711	59.274	0.256919	-1.96061	3.9e-07	8.98e-05	hypothetical protein
Sb02g028130	113.937	27.2162	0.23887	-2.0657	2.94e-07	7.1e-05	hypothetical protein
Sb09g007330	76.4565	17.4821	0.228654	-2.12876	1.7e-05	0.00227342	similar to White-brown complex homolog protein 12
Sb02g033890	43.5043	9.5717	0.220017	-2.18431	2.01e-05	0.00264005	similar to Os09g0483400 protein
Sb05g000880	98.9427	20.3766	0.205944	-2.27968	1.33e-07	3.51e-05	similar to Os11g0111800 protein
Sb02g037770	18.1487	3.31972	0.182918	-2.45073	0.000237301	0.0199241	similar to Putative uncharacterized protein OJ1060_D03.127
Sb04g009000	60.4919	10.2335	0.169172	-2.56344	1.54e-07	3.93e-05	hypothetical protein
Sb04g008360	634.552	72.1226	0.113659	-3.13721	1.45e-13	2.15e-10	similar to Aquaporin NIP1-1
Sb07g003510	5.79439	0	0	#NAME?	0.000210864	0.0181551	similar to MDR-like ABC transporter

## Sheet: L69-Cd VS L69-CK
Cd-responsive DEGs in L69.
ID	L69CK	L69Cd	L69Cd/L69CK	Log2(L69Cd/L69CK)	P-value	Padj	Description
Sb01g003400	224.445	106.67	0.47526	-1.07321	0.00253774	0.036091	similar to Indeterminate spikelet 1
Sb02g025080	11.9044	49.6129	4.1676	2.05922	0.00215982	0.0319385	similar to Os09g0423800 protein
Sb10g000950	16.4373	3.81583	0.232144	-2.10691	0.00219748	0.0323818	hypothetical protein
Sb02g002760	156.832	42.2656	0.269495	-1.89167	9.99e-07	5.75e-05	similar to Transcription factor BHLH9-like protein
Sb04g030230	32.2635	9.00474	0.2791	-1.84115	0.000698711	0.0134522	similar to Os02g0710300 protein
Sb01g045710	132.776	40.8834	0.307913	-1.6994	2.83e-05	0.000987355	similar to Os03g0171300 protein
Sb06g030340	45.9778	15.2243	0.331122	-1.59456	0.00122026	0.0207387	similar to H0423H10.4 protein
Sb01g047940	356.452	120.646	0.338465	-1.56292	9.77e-06	0.000408771	similar to Basic helix-loop-helix%2C putative%2C expressed
Sb03g005250	303.392	676.35	2.2293	1.15659	0.000769824	0.0144835	similar to ESTs C26093
Sb03g025860	323.091	864.235	2.6749	1.41948	6.66e-05	0.00203309	similar to Basic helix-loop-helix (BHLH) family protein-like
Sb06g012030	420.973	1975.18	4.69195	2.23019	1.42e-05	0.000566071	similar to OSIGBa0092E09.4 protein
Sb04g017390	56.9853	275.417	4.83313	2.27296	1.91e-09	2.35e-07	similar to OSJNBb0018A10.7 protein
Sb10g022530	2.64846	21.1513	7.98624	2.99752	2.51e-05	0.000895003	similar to Basic helix-loop-helix protein-like
Sb03g002910	30.1355	451.746	14.9905	3.90598	7.17e-14	2.55e-11	similar to Basic helix-loop-helix protein-like
Sb03g008290	4.61115	91.6429	19.8742	4.31283	2.23e-12	5.64e-10	similar to Os01g0111500 protein
Sb09g006220	30.0675	919.839	30.5925	4.93511	6.59e-34	5.08e-30	hypothetical protein
Sb08g020600	142.483	50.1535	0.351995	-1.50637	0.000110258	0.00299816	similar to BZIP transcription factor family protein%2C expressed
Sb04g034190	131.092	313.581	2.39206	1.25825	0.000299704	0.00688556	hypothetical protein
Sb10g024430	964.654	4244.35	4.39987	2.13746	8.77e-06	0.000371069	similar to BZIP transcription factor-like
Sb07g004900	97.8324	551.963	5.64192	2.49619	2.29e-12	5.74e-10	hypothetical protein
Sb02g000330	327.341	150.524	0.459839	-1.1208	0.00226405	0.0330422	hypothetical protein
Sb01g043960	157.926	429.732	2.7211	1.44419	3.25e-05	0.00110212	similar to Zinc finger%2C C2H2 type family protein%2C expressed
Sb09g021850	46.7458	156.555	3.34908	1.74377	2.57e-05	0.000907722	hypothetical protein
Sb02g038000	61.4294	216.925	3.53129	1.82019	1.91e-06	0.000101117	hypothetical protein
Sb01g031920	26.3152	125.879	4.78349	2.25806	2.59e-08	2.38e-06	hypothetical protein
Sb08g019490	168.946	1115.17	6.60078	2.72264	0.000900137	0.0163539	similar to Zinc finger transcription factor ZFP2
Sb03g039270	15.5555	206.572	13.2797	3.73115	9.15e-13	2.54e-10	similar to C2H2 zinc finger protein
Sb01g003280	7.29399	110.861	15.1989	3.92589	1.82e-09	2.25e-07	hypothetical protein
Sb05g027450	8.2558	314.319	38.0725	5.25068	1.84e-05	0.000698412	similar to Zinc finger%2C C2H2 type%2C putative
Sb03g002510	13.5935	42.9875	3.16236	1.661	0.00128318	0.0215329	similar to Os01g0202500 protein
Sb01g022330	507.443	1144.87	2.25616	1.17387	0.000941867	0.0169778	similar to Dof domain%2C zinc finger family protein%2C expressed
Sb02g006780	441.726	1104.5	2.50042	1.32217	0.000110351	0.00299816	hypothetical protein
Sb04g035160	1164.69	3211.87	2.75769	1.46346	8.18e-05	0.00237791	similar to Ethylene-responsive transcription factor 1
Sb03g034780	55.1232	217.58	3.94716	1.98082	1.12e-07	8.56e-06	similar to Os01g0752500 protein
Sb04g021160	46.9722	189.845	4.04164	2.01494	1.83e-07	1.33e-05	hypothetical protein
Sb01g000352	2.53515	23.0904	9.1081	3.18715	2.88e-05	0.000997483	similar to Chromosome chr7 scaffold_192%2C whole genome shotgun sequence
Sb05g004170	8.29709	179.412	21.6235	4.43453	5.06e-15	2.28e-12	similar to AP2 domain%2C putative
Sb07g023803	0.691828	19.9328	28.8118	4.84859	0.000494836	0.0103266	similar to PATHOGENESIS-RELATED GENES TRANSCRIPTIONAL ACTIVATOR PTI5-like
Sb08g004260	2.61253	148.478	56.8328	5.82865	3.02e-11	6.16e-09	hypothetical protein
Sb10g026930	46.2048	213.183	4.61387	2.20598	8.54e-09	8.88e-07	hypothetical protein
Sb05g000480	11.7502	74.2224	6.3167	2.65917	3.03e-08	2.75e-06	similar to Os11g0106100 protein
Sb03g045660	170.291	413.899	2.43053	1.28127	0.000214045	0.0051963	similar to Os01g0948200 protein
Sb05g027780	31.7679	84.2892	2.65328	1.40778	0.000541165	0.0110115	similar to GRAS family transcription factor%2C putative
Sb05g027783	15.4052	52.2825	3.39382	1.76291	0.000147352	0.00381754	similar to GRAS family transcription factor%2C putative
Sb01g032800	27.3027	94.1297	3.44763	1.7856	3.97e-05	0.00130924	hypothetical protein
Sb02g034550	13.0976	47.7932	3.64901	1.86751	0.0001266	0.00336429	similar to GRAS family transcription factor%2C putative
Sb03g039510	443.145	1822.57	4.11282	2.04013	8.35e-09	8.75e-07	similar to SCARECROW-like protein
Sb05g027785	8.37293	96.1633	11.485	3.52168	3.68e-13	1.11e-10	similar to SCARECROW gene regulator%2C putative
Sb03g043030	0.268439	5.95738	22.1927	4.47201	0.0031215	0.0423953	similar to Gibberellin response modulator-like protein
Sb04g034800	264.614	97.142	0.367108	-1.44572	6.71e-05	0.00204256	similar to Putative growth-regulating factor 3
Sb01g029000	91.4871	196.233	2.14492	1.10092	0.00230548	0.0334851	similar to DNA-binding protein
Sb02g023650	441.817	1138.5	2.57687	1.36562	5.97e-05	0.00183889	hypothetical protein
Sb02g030470	20.6614	59.5582	2.88259	1.52736	0.00343333	0.0454041	similar to OCL3 protein
Sb01g043910	185.688	607.978	3.27418	1.71114	9.03e-07	5.33e-05	similar to Homeobox domain containing protein%2C expressed
Sb06g024000	42.3245	163.753	3.86898	1.95195	0.000180196	0.00449105	similar to H0501D11.4 protein
Sb04g003610	6.60302	61.3345	9.28886	3.2155	8.39e-07	5.03e-05	similar to Putative homeodomain leucine zipper protein
Sb04g033380	6.91656	95.205	13.7648	3.78291	7.1e-14	2.55e-11	hypothetical protein
Sb01g034500	7.95075	1.05504	0.132697	-2.9138	0.00384376	0.0495105	similar to Heat shock transcription factor family protein%2C putative%2C expressed
Sb01g042370	78.3596	168.575	2.1513	1.10521	0.00228528	0.0332682	similar to HSF-type DNA-binding domain containing protein%2C expressed
Sb01g008380	54.5392	135.189	2.47875	1.30961	0.000569003	0.0114035	similar to Heat shock protein 41
Sb03g033750	56.6487	148.725	2.62539	1.39253	0.00121785	0.0207256	similar to Putative heat shock transcription factor 8
Sb02g026590	386.535	1385.4	3.58415	1.84163	1.63e-07	1.19e-05	similar to Putative heat shock factor
Sb09g026440	15.0542	81.2635	5.39806	2.43244	8.54e-07	5.09e-05	similar to Spl7 protein
Sb01g047000	118.543	264.129	2.22813	1.15583	0.00134473	0.0221972	similar to RTCN
Sb01g038650	0.805317	30.6743	38.0897	5.25133	7.67e-05	0.00226043	similar to LOB domain protein 1%2C putative%2C expressed
Sb07g001250	14.166	42.4567	2.99709	1.58356	0.00191463	0.0292542	similar to MADS-box transcription factor 26
Sb03g012550	38.4801	96.6881	2.51268	1.32923	0.00144472	0.0236164	similar to R2R3 Myb transcription factor MYB-IF35
Sb03g010960	46.1199	116.843	2.53345	1.3411	0.000846256	0.0155652	similar to Putative transcription factor
Sb01g009870	43.0488	111.328	2.58609	1.37077	0.000784355	0.0146614	hypothetical protein
Sb04g027540	147.76	384.993	2.60553	1.38158	6.71e-05	0.00204256	similar to Putative MYB family transcription factor
Sb07g020880	25.9659	88.6989	3.41598	1.7723	5.09e-05	0.00160833	hypothetical protein
Sb02g036250	26.2611	90.588	3.44951	1.78639	4.15e-05	0.00135593	similar to Myb protein
Sb03g010970	7.75901	30.9456	3.98835	1.99579	0.00216627	0.0319965	similar to Putative transcription factor
Sb04g031110	22.1535	88.4525	3.99271	1.99737	7.15e-06	0.000314796	similar to Myb-related protein Zm1
Sb07g028990	97.1552	390.965	4.02413	2.00868	3.13e-08	2.81e-06	similar to Putative transcription factor Myb protein
Sb06g027180	60.1024	248.889	4.14108	2.05001	4.69e-08	3.99e-06	similar to OSJNBa0006A01.12 protein
Sb09g027800	224.117	986.032	4.39963	2.13738	8.17e-10	1.12e-07	hypothetical protein
Sb07g008580	27.0372	141.772	5.24357	2.39055	7.42e-06	0.000323816	hypothetical protein
Sb05g026820	28.9227	184.444	6.37714	2.67291	3.34e-11	6.64e-09	similar to Myb transcription factor JAMyb
Sb02g024250	6.22195	39.8778	6.40921	2.68015	0.000298986	0.00687533	similar to Myb factor
Sb02g043420	13.9022	105.921	7.61903	2.92961	1.42e-07	1.06e-05	similar to Typical P-type R2R3 Myb protein
Sb02g024260	19.9284	182.193	9.14238	3.19257	5.1e-14	1.95e-11	similar to Myb factor
Sb03g007360	9.10155	97.5689	10.72	3.42224	1.98e-12	5.11e-10	similar to Os01g0128000 protein
Sb08g018370	1.57471	20.6004	13.0821	3.70952	1.34e-06	7.44e-05	similar to Myb-like DNA-binding domain containing protein%2C expressed
Sb03g003005	77.2408	165.303	2.1401	1.09768	0.00266996	0.0375697	similar to Os01g0193900 protein
Sb03g003100	128.927	290.427	2.25265	1.17162	0.00084597	0.0155652	similar to Putative MCB2 protein
Sb03g003270	76.7709	185.437	2.41546	1.2723	0.000691934	0.0133587	hypothetical protein
Sb06g026500	57.1935	152.667	2.66931	1.41646	0.000173051	0.00435159	similar to OSJNBa0088A01.20 protein
Sb10g006570	1.65244	25.8121	15.6206	3.96538	3.77e-05	0.00125521	hypothetical protein
Sb06g019010	139.711	294.619	2.10877	1.0764	0.00239314	0.0345399	similar to H0219H12.10 protein
Sb01g006410	72.9987	166.997	2.28767	1.19388	0.0031767	0.0429772	hypothetical protein
Sb07g023900	739.142	1862.16	2.51935	1.33305	0.00022824	0.00546997	hypothetical protein
Sb01g036560	136.725	355.718	2.6017	1.37945	6.28e-05	0.0019271	similar to Putative NAM (No apical meristem) protein
Sb10g022130	43.5735	134.982	3.0978	1.63124	7.78e-05	0.00228862	hypothetical protein
Sb03g010130	442.24	1376.62	3.11283	1.63823	1.04e-05	0.000432556	similar to NAC domain-containing protein 74
Sb05g005450	241.116	773.451	3.20779	1.68158	9.93e-07	5.74e-05	similar to NAC domain-containing protein 71
Sb04g022672	33.6432	112.828	3.35368	1.74574	2.03e-05	0.000755119	hypothetical protein
Sb01g014310	95.6998	323.044	3.3756	1.75514	1.23e-06	6.91e-05	hypothetical protein
Sb02g029460	52.5126	213.7	4.0695	2.02485	4.26e-06	0.000202522	similar to Os09g0509100 protein
Sb01g036590	377.982	1764.27	4.6676	2.22268	1.32e-05	0.000529375	hypothetical protein
Sb03g037940	268.685	1378.66	5.13115	2.35928	2.04e-11	4.3e-09	similar to NAC domain-containing protein 68
Sb10g030770	56.9909	339.837	5.963	2.57604	4.99e-12	1.17e-09	hypothetical protein
Sb09g020750	132.729	826.999	6.23072	2.6394	5.54e-05	0.00172506	hypothetical protein
Sb02g043210	127.763	938.613	7.34653	2.87706	1.42e-10	2.54e-08	similar to Putative NAM (No apical meristem) protein
Sb09g006015	2.95819	27.278	9.22118	3.20495	7.1e-07	4.32e-05	similar to Os01g0191300 protein
Sb05g001590	91.4404	964.114	10.5436	3.3983	0.000427207	0.00918841	similar to NAC-domain containing protein 21/22%2C putative%2C expressed
Sb05g003400	3.9188	52.6082	13.4246	3.7468	1.05e-07	8.07e-06	similar to No apical meristem (NAM) protein%2C putative
Sb06g028800	12.6745	192.275	15.1702	3.92317	6.46e-19	5.1e-16	similar to L1332.9 protein
Sb05g001580	38.2872	582.118	15.204	3.92638	4.21e-09	4.84e-07	similar to NAC domain transcription factor%2C putative%2C expressed
Sb08g001940	41.9004	970.598	23.1644	4.53384	6.73e-14	2.47e-11	similar to NAC domain transcription factor%2C putative%2C expressed
Sb02g012030	103.006	42.7253	0.414784	-1.26957	0.00187641	0.0288446	hypothetical protein
Sb09g027530	82.2703	201.402	2.44805	1.29163	0.000410131	0.00887401	hypothetical protein
Sb03g046170	204.277	636.634	3.11652	1.63994	7.27e-05	0.00216613	hypothetical protein
Sb04g008030	20.2387	64.3281	3.17847	1.66833	0.000281269	0.00653931	similar to Putative homeobox protein
Sb04g033390	86.7529	279.793	3.22517	1.68938	3.85e-06	0.000185171	similar to H0115B09.8 protein
Sb01g036670	9.48399	48.1639	5.07844	2.34438	6.41e-06	0.000286684	similar to WUSCHEL-related homeobox 6
Sb02g043300	8.82792	73.4648	8.32188	3.05691	6.14e-06	0.000275238	similar to WUSCHEL-related homeobox 11
Sb02g022280	101.052	207.02	2.04865	1.03467	0.00349074	0.0459708	similar to Transcription factor WRKY74
Sb09g026830	301.407	686.112	2.27636	1.18673	0.00137358	0.0226291	similar to WRKY transcription factor 7
Sb05g001175	188.06	481.929	2.56264	1.35763	7.55e-05	0.00223345	similar to WRKY transcription factor
Sb03g033640	416.661	1230.3	2.95276	1.56206	0.00158232	0.0254604	similar to Putative WRKY transcription factor
Sb03g030480	224.823	779.976	3.46929	1.79464	2.31e-07	1.63e-05	similar to Os01g0665500 protein
Sb09g028660	8.60163	31.7294	3.68876	1.88314	0.000658941	0.0128296	similar to WRKY transcription factor
Sb03g038510	180.047	683.923	3.79858	1.92546	2.13e-08	1.97e-06	similar to Transcription factor WRKY24
Sb02g043030	448.285	1835.38	4.09422	2.03359	1.66e-08	1.58e-06	similar to WRKY transcription factor 47
Sb03g032800	12.3684	55.515	4.48844	2.16621	5.65e-06	0.000255645	similar to WRKY13-like
Sb09g026350	44.894	205.578	4.57919	2.19509	1.38e-08	1.36e-06	similar to Putative WRKY DNA binding protein
Sb03g011800	76.7609	373.26	4.86263	2.28174	5.32e-10	7.82e-08	similar to Os01g0289600 protein
Sb08g005080	1090.61	5390.71	4.94286	2.30535	8.66e-09	8.97e-07	similar to WRKY transcription factor 45
Sb03g033780	35.2825	174.442	4.94415	2.30572	1.38e-08	1.36e-06	similar to Putative WRKY DNA binding protein
Sb05g017130	60.1085	298.319	4.963	2.31121	1.21e-07	9.16e-06	similar to WRKY transcription factor 72
Sb09g023270	17.1675	91.3462	5.32088	2.41167	7.19e-08	5.79e-06	similar to WRKY transcription factor 70
Sb09g029050	8.75572	48.4727	5.53612	2.46887	8.17e-06	0.000352003	similar to WRKY transcription factor 19
Sb05g001170	10.489	59.7178	5.69336	2.50928	1.06e-06	6e-05	similar to WRKY DNA binding domain containing protein
Sb10g004000	3.65002	21.6001	5.9178	2.56506	0.0014871	0.0242152	similar to Transcription factor WRKY35
Sb03g000240	183.925	1140.08	6.19858	2.63194	7.38e-07	4.47e-05	similar to WRKY transcription factor 1
Sb05g001200	11.5593	96.8666	8.37997	3.06695	2.12e-10	3.53e-08	similar to WRKY transcription factor 64
Sb03g026170	8.21936	68.9434	8.38792	3.06831	1.03e-09	1.39e-07	similar to WRKY transcription factor 28-like
Sb02g024760	184.148	2004.28	10.884	3.44414	8.47e-20	8.24e-17	similar to WRKY transcription factor 76
Sb01g036180	35.5969	511.318	14.3641	3.8444	1.04e-22	2.02e-19	similar to WRKY DNA binding domain containing protein
Sb03g026280	25.4639	610.379	23.9704	4.58318	4.66e-06	0.00021794	hypothetical protein
Sb02g024765	3.57297	107.596	30.1139	4.91236	1.15e-19	1.03e-16	similar to WRKY transcription factor 62
Sb09g022510	81.675	2.4433	0.0299149	-5.06299	4.11e-16	2.21e-13	similar to Laccase-12/13 precursor
Sb09g021490	112.209	3.43594	0.030621	-5.02934	5.03e-06	0.000232498	similar to Putative subtilisin-like proteinase
Sb03g033520	6.37535	0.348966	0.0547368	-4.19135	0.0031025	0.0422676	similar to Os01g0729400 protein
Sb03g009420	17.1673	1.01597	0.0591803	-4.07874	0.000241193	0.00572091	similar to Expansin-A9 precursor
Sb01g043760	181.564	13.6184	0.0750059	-3.73685	0.000125102	0.00333585	similar to Glycosyl hydrolase family 10 protein%2C expressed
Sb03g025520	437.274	35.5963	0.081405	-3.61874	0.00308953	0.0421364	similar to Thiazole biosynthetic enzyme 1-1%2C chloroplast precursor
Sb02g010730	110.053	9.88777	0.0898458	-3.4764	4.62e-13	1.37e-10	similar to Beta-expansin 4 precursor
Sb05g000880	53.501	4.88661	0.0913368	-3.45266	6.46e-10	9.18e-08	similar to Os11g0111800 protein
Sb01g012045	7.10414	0.697932	0.098243	-3.3475	0.00251505	0.0358289	similar to OSIGBa0126J24.7 protein
Sb01g035865	13.2468	1.3416	0.101277	-3.30362	0.000123974	0.00331192	hypothetical protein
Sb01g040540	1255.31	129.188	0.102913	-3.28051	3.53e-19	2.88e-16	similar to Chemocyanin%2C putative%2C expressed
Sb04g008360	806.663	89.5768	0.111046	-3.17077	1.39e-15	6.38e-13	similar to Aquaporin NIP1-1
Sb08g016840	144.398	16.688	0.115569	-3.11317	1.17e-12	3.14e-10	similar to Os12g0530100 protein
Sb03g011290	36.4454	4.22774	0.116002	-3.10778	4.24e-06	0.000201852	similar to Os01g0279000 protein
Sb10g006550	46.5867	6.2358	0.133854	-2.90127	0.000622156	0.0122645	hypothetical protein
Sb05g023920	87.5921	11.7503	0.134148	-2.8981	5.85e-10	8.45e-08	hypothetical protein
Sb04g007370	15.0596	2.0238	0.134386	-2.89554	0.000321971	0.00726505	similar to Putative uncharacterized protein OJ1006_A02.44
Sb04g021260	24.993	3.4202	0.136846	-2.86937	0.00121392	0.0206727	hypothetical protein
Sb02g028130	115.19	16.3005	0.14151	-2.82102	3.52e-10	5.49e-08	hypothetical protein
Sb03g043600	189.103	27.4109	0.144953	-2.78635	5.7e-06	0.000256699	hypothetical protein
Sb09g029500	236.487	34.5064	0.145912	-2.77683	0.00017114	0.00430781	hypothetical protein
Sb02g033890	20.5878	3.17271	0.154106	-2.698	0.000123792	0.00331055	similar to Os09g0483400 protein
Sb03g001320	61.8215	9.65547	0.156183	-2.67869	0.00122594	0.0207933	hypothetical protein
Sb03g032490	106.362	16.821	0.158148	-2.66065	3.44e-09	4.1e-07	hypothetical protein
Sb01g017510	17.5538	2.77653	0.158173	-2.66042	0.000230062	0.0054954	hypothetical protein
Sb04g031880	9.1012	1.44307	0.158558	-2.65691	0.00328804	0.0440124	similar to Pentatricopeptide (PPR) repeat-containing protein-like
Sb01g013330	23.8084	3.81583	0.160273	-2.6414	0.00099241	0.0176746	similar to Glutaredoxin domain containing protein
Sb03g002260	583.469	99.9408	0.171287	-2.54551	0.000409479	0.00886769	similar to Os01g0207600 protein
Sb09g001870	17.2064	3.07883	0.178936	-2.48249	0.000524332	0.0107643	hypothetical protein
Sb02g009300	4868.44	874.565	0.179639	-2.47682	2.76e-10	4.41e-08	hypothetical protein
Sb04g007160	174.509	31.8434	0.182474	-2.45424	1.05e-09	1.41e-07	hypothetical protein
Sb04g009640	20.6208	3.7925	0.183917	-2.44288	0.000411441	0.00889472	hypothetical protein
Sb01g026405	192.432	35.7103	0.185574	-2.42993	0.00244839	0.0351367	similar to Glycosyl hydrolase family 38 protein%2C putative%2C expressed
Sb02g031070	309.251	57.7918	0.186877	-2.41984	1.12e-10	2.05e-08	hypothetical protein
Sb02g008430	46.2027	8.65523	0.187332	-2.41633	0.00144043	0.0235632	similar to Jasmonate-induced protein%2C putative%2C expressed
Sb02g042840	223.911	42.9571	0.191848	-2.38196	6.14e-07	3.79e-05	similar to Plasma membrane-bound peroxidase 2b
Sb09g024580	1265.97	245.198	0.193684	-2.36822	1.06e-06	5.99e-05	similar to Peroxidase 1 precursor
Sb02g042530	30.5333	6.01713	0.197067	-2.34324	6.92e-05	0.00207983	similar to Putative uncharacterized protein OSJNBb0008A05.5
Sb03g047080	27.6467	5.48361	0.198346	-2.33391	7.46e-05	0.00221489	hypothetical protein
Sb03g040590	384.807	76.4373	0.198638	-2.33179	9.73e-11	1.81e-08	hypothetical protein
Sb03g036740	159.002	33.6832	0.211841	-2.23895	0.00133145	0.0220646	similar to Membrane protein-like
Sb04g035330	57.7245	12.3387	0.213751	-2.226	5.27e-06	0.00024078	similar to Os02g0786900 protein
Sb02g030500	29.5672	6.4681	0.218759	-2.19258	0.000125625	0.0033454	similar to UDP-galactose epimerase
Sb06g017520	15.7092	3.45113	0.219688	-2.18647	0.00221919	0.0325811	hypothetical protein
Sb09g008170	804.658	177.001	0.219971	-2.18462	0.00204971	0.0307124	hypothetical protein
Sb09g006950	22.6215	5.08689	0.22487	-2.15284	0.00204524	0.0307091	similar to Os05g0214300 protein
Sb03g013330	344.561	77.9905	0.226348	-2.14339	2.57e-09	3.16e-07	similar to Putative polygalacturonase PG2
Sb06g028560	409.422	92.9825	0.227107	-2.13856	9.09e-08	7.15e-06	similar to OSJNBa0008M17.16 protein
Sb08g002430	257.53	59.1745	0.229777	-2.12169	0.000946855	0.0170313	hypothetical protein
Sb05g020400	330.233	77.0967	0.233462	-2.09874	0.00172342	0.0271196	similar to Probable xyloglucan endotransglucosylase/hydrolase precursor
Sb01g043980	42.5459	10.0131	0.235348	-2.08713	4.16e-05	0.00135668	similar to Cupin family protein%2C expressed
Sb03g008460	469.331	111.011	0.236529	-2.07991	5.77e-09	6.31e-07	similar to Putative PHO1-like protein
Sb10g027000	580.088	138.295	0.238404	-2.06852	4.79e-09	5.43e-07	similar to SEC14 cytosolic factor-like
Sb10g002970	16.0558	3.83157	0.238642	-2.06708	0.00302685	0.041483	similar to Chloroplastic iron-superoxide dismutase precursor
Sb05g002820	18.5907	4.4747	0.240695	-2.05472	0.00202587	0.0305293	similar to Heavy metal-associated domain containing protein%2C expressed
Sb03g025210	103.453	25.0648	0.242282	-2.04524	1.42e-06	7.86e-05	similar to Glutathione S-transferase GST 27
Sb02g031940	17.2081	4.17294	0.242498	-2.04395	0.00248231	0.0354423	similar to Flavin containing monooxygenase 3-like
Sb04g009200	102.607	25.1207	0.244824	-2.03018	3.26e-05	0.00110416	hypothetical protein
Sb03g004120	104.193	25.7481	0.24712	-2.01672	1.95e-06	0.00010258	similar to Putative uncharacterized protein OSJNBa0029B02.16
Sb04g032680	8277.51	2048.04	0.247422	-2.01496	1.51e-06	8.24e-05	similar to RCc3 protein
Sb01g038245	112.608	27.9146	0.247891	-2.01222	2.51e-05	0.000895003	hypothetical protein
Sb08g016060	208.647	52.2315	0.250334	-1.99807	1.17e-07	8.87e-06	similar to Ureide permease 4%2C putative%2C expressed
Sb09g006400	40.4838	10.1662	0.251118	-1.99356	0.00164791	0.0262254	hypothetical protein
Sb01g017520	31.4872	8.02025	0.254714	-1.97305	0.000271489	0.00635285	hypothetical protein
Sb01g031460	58.7908	15.0143	0.255385	-1.96926	0.00361933	0.0473926	similar to Cysteine proteinase inhibitor 8 precursor
Sb09g021810	1934.32	494.353	0.25557	-1.96821	3.25e-06	0.000159585	similar to Ferredoxin-6%2C chloroplast precursor
Sb06g021830	31.7235	8.36053	0.263544	-1.92389	0.000460134	0.00972283	similar to OSJNBb0116K07.5 protein
Sb07g001480	24.6206	6.4909	0.263637	-1.92338	0.00140525	0.0230756	similar to Endoglucanase 19 precursor
Sb04g031860	30.1129	7.94916	0.263979	-1.92151	0.000659482	0.0128302	hypothetical protein
Sb03g042780	34.5263	9.28317	0.268873	-1.89501	0.000440595	0.00942024	similar to Streptococcal hemagglutinin-like protein
Sb09g019840	22.969	6.25914	0.272504	-1.87565	0.00190787	0.0291862	hypothetical protein
Sb06g019060	77.4374	21.1654	0.273322	-1.87132	0.000495492	0.0103318	similar to OSJNBa0072F16.14 protein
Sb07g005750	34.2948	9.42371	0.274785	-1.86362	0.000442583	0.00943879	hypothetical protein
Sb01g029540	30.1493	8.29107	0.275	-1.8625	0.000824871	0.0152607	similar to RbohAp108
Sb05g003010	319.564	88.0417	0.275505	-1.85985	5.35e-05	0.00167937	hypothetical protein
Sb01g003750	141.293	39.4929	0.27951	-1.83903	3.84e-06	0.00018492	similar to Probable DNA gyrase subunit A%2C chloroplast/mitochondrial precursor
Sb01g038140	370.218	103.555	0.279712	-1.83799	2.76e-07	1.9e-05	similar to Leucine Rich Repeat family protein%2C expressed
Sb01g027980	318.432	89.6231	0.281452	-1.82904	6.76e-06	0.000299847	hypothetical protein
Sb06g029450	236.264	66.8528	0.282958	-1.82134	0.00164331	0.0261711	similar to H0323C08.4 protein
Sb04g027140	174.801	49.4648	0.282978	-1.82124	3.14e-06	0.00015509	hypothetical protein
Sb06g003030	74.0015	20.9782	0.283483	-1.81867	4.2e-05	0.00136619	similar to OSJNBa0096F01.3 protein
Sb05g000670	187.424	53.5048	0.285474	-1.80857	2.41e-06	0.000123176	similar to Leucine Rich Repeat family protein%2C expressed
Sb04g036380	33.8407	9.67174	0.285802	-1.80691	0.000886151	0.0161462	similar to 50S ribosomal protein L9%2C chloroplast precursor
Sb03g042590	228.826	65.9384	0.28816	-1.79506	1.49e-06	8.16e-05	similar to P0696G06.26 protein
Sb08g000710	211.112	60.8819	0.288387	-1.79392	1.71e-06	9.23e-05	similar to Leucine Rich Repeat family protein%2C expressed
Sb04g011240	97.0613	28.0509	0.289002	-1.79085	3.23e-05	0.00109701	similar to MATE efflux family protein%2C expressed
Sb02g022920	104.881	30.4399	0.290233	-1.78472	1.92e-05	0.000720216	hypothetical protein
Sb01g008840	317.717	92.4571	0.291005	-1.78089	1.88e-06	0.000100062	similar to Syntaxin-like protein 2
Sb01g047250	351.164	102.745	0.292584	-1.77308	5.67e-07	3.56e-05	similar to Os03g0145000 protein
Sb01g036010	90.4871	26.6338	0.294338	-1.76445	0.000197726	0.00483731	hypothetical protein
Sb01g012230	465.796	137.232	0.294619	-1.76308	4.96e-07	3.19e-05	hypothetical protein
Sb09g020040	78.385	23.3617	0.298038	-1.74643	0.00242405	0.0348709	similar to Os05g0406200 protein
Sb10g026050	30.8058	9.19249	0.298402	-1.74467	0.00132165	0.0219496	similar to Receptor protein kinase PERK1-like
Sb04g030730	125.508	37.5055	0.298829	-1.74261	0.000293612	0.00677905	similar to B0403H10-OSIGBa0105A11.17 protein
Sb10g004960	31.0322	9.27557	0.298901	-1.74226	0.00145972	0.0238154	hypothetical protein
Sb06g015460	773.676	231.462	0.299171	-1.74096	4.76e-07	3.07e-05	similar to H0717B12.2 protein
Sb02g003395	198.871	59.6043	0.299713	-1.73835	0.0014272	0.0234057	hypothetical protein
Sb01g043530	49.8544	14.9692	0.300258	-1.73573	0.000339557	0.00756059	similar to Acetyltransferase%2C GNAT family protein%2C expressed
Sb09g029370	243.196	73.0284	0.300287	-1.73559	2.53e-06	0.000128271	similar to Mitogen-activated protein kinase 17
Sb04g001900	89.8669	27.0522	0.301025	-1.73204	4.46e-05	0.00142672	hypothetical protein
Sb03g038270	30.5753	9.28371	0.303634	-1.71959	0.00179962	0.0278945	hypothetical protein
Sb01g006360	76.4301	23.2603	0.304334	-1.71627	0.000100537	0.00278287	similar to Os03g0778400 protein
Sb06g024770	2268.28	692.209	0.305169	-1.71232	1.79e-06	9.6e-05	similar to OSJNBa0010H02.23 protein
Sb03g047370	120.208	36.7012	0.305315	-1.71163	2.42e-05	0.000872558	similar to Putative cell cycle switch protein
Sb06g019450	142.239	43.5035	0.305848	-1.70911	5.42e-05	0.0016978	similar to OSJNBa0016O02.10 protein
Sb03g024470	42.6665	13.0838	0.306653	-1.70532	0.000568619	0.0114035	hypothetical protein
Sb06g030720	67.7884	20.7936	0.306743	-1.7049	0.00014444	0.00376707	similar to H0212B02.4 protein
Sb06g015610	82.9238	25.4919	0.307414	-1.70175	0.00228046	0.0332364	similar to OSIGBa0134P10.4 protein
Sb02g024070	364.94	112.487	0.308235	-1.6979	1.75e-06	9.44e-05	similar to Inositol 1%2C4%2C5-trisphosphate 5-phosphatase-like protein
Sb03g044830	431.283	133.246	0.308952	-1.69454	1.24e-06	6.94e-05	hypothetical protein
Sb06g019600	174.944	54.4111	0.31102	-1.68492	1.21e-05	0.000490192	similar to Cytochrome P450 724B1
Sb02g006850	48.8525	15.2411	0.311982	-1.68047	0.000507524	0.0104794	hypothetical protein
Sb02g030600	37.5639	11.7346	0.312391	-1.67858	0.00119521	0.0204505	hypothetical protein
Sb01g019000	283.667	88.6749	0.312602	-1.6776	2.39e-06	0.000122383	hypothetical protein
Sb06g024790	9637.85	3023.84	0.313747	-1.67233	9.91e-05	0.00275542	similar to OSJNBa0010H02.23 protein
Sb09g004510	117.554	37.2163	0.31659	-1.65931	4.25e-05	0.00137746	similar to Putative serine carboxypeptidase II
Sb06g017330	34.9502	11.0757	0.316901	-1.6579	0.00158307	0.0254604	similar to DNA replication licensing factor MCM3 homolog 1
Sb03g010230	165.077	52.4286	0.3176	-1.65472	1.9e-05	0.000717913	hypothetical protein
Sb01g045560	125.441	39.8408	0.317607	-1.65469	4.56e-05	0.00145767	hypothetical protein
Sb04g006710	166.392	52.8567	0.317663	-1.65443	0.000186965	0.00464143	hypothetical protein
Sb04g005380	72.0121	22.958	0.318807	-1.64925	0.000191426	0.00472434	similar to Tubby protein-like
Sb07g005040	28.2647	9.01234	0.318854	-1.64903	0.00267721	0.0376507	similar to Kinesin-like
Sb03g038590	134.585	42.9202	0.318908	-1.64879	4.09e-05	0.00133738	similar to Putative family II lipase EXL1
Sb03g045270	55.9194	17.8792	0.319732	-1.64507	0.000640183	0.0125514	similar to Putative xylanase inhibitor
Sb03g010940	85.0741	27.2151	0.319898	-1.64431	0.000146156	0.00380005	similar to Cyclin IIZm
Sb10g024630	377.476	120.861	0.320183	-1.64303	0.000290793	0.00672362	similar to Peroxiredoxin-2E-1%2C chloroplast precursor
Sb09g026530	30.3813	9.75748	0.321167	-1.63861	0.00260189	0.0368581	hypothetical protein
Sb07g020040	365.526	117.437	0.321284	-1.63808	3.28e-06	0.000160409	similar to Putative uncharacterized protein P0685B10.33
Sb08g017750	521.121	167.455	0.321336	-1.63784	2.25e-06	0.000116197	similar to F22D16.26 protein
Sb03g046410	1226.39	394.54	0.32171	-1.63617	2.73e-06	0.000136915	similar to Protein kinase-like
Sb01g006810	137.579	44.2699	0.321779	-1.63586	3.84e-05	0.00127444	hypothetical protein
Sb06g025380	238.539	76.9229	0.322475	-1.63274	0.000595611	0.0118429	similar to Cyclin-B2-1
Sb06g024780	1699.22	549.394	0.323321	-1.62896	1.63e-05	0.000633391	similar to OSJNBa0010H02.23 protein
Sb02g037840	289.21	94.2623	0.32593	-1.61736	0.00143838	0.0235585	similar to Plasma membrane-bound peroxidase 2b
Sb01g015490	498.832	162.681	0.326123	-1.61651	3.64e-06	0.000175923	similar to Kinesin heavy chain%2C putative
Sb10g028700	50.8266	16.5903	0.326409	-1.61525	0.00324735	0.0436526	similar to CMO protein
Sb10g029040	49.5851	16.186	0.326428	-1.61516	0.00135299	0.0223044	similar to Putative DNA-binding protein
Sb01g007100	30.2633	9.88777	0.326724	-1.61386	0.00312021	0.0423953	similar to Putative aurora-related kinase
Sb06g021400	570.242	186.864	0.327692	-1.60959	0.00104054	0.0182868	similar to H0306B06.4 protein
Sb01g013120	589.007	193.028	0.327718	-1.60947	3.26e-06	0.000159817	hypothetical protein
Sb10g003390	122.447	40.2071	0.328363	-1.60664	6.89e-05	0.00207309	similar to OSIGBa0132G14.1 protein
Sb09g029170	2541.25	835.087	0.328613	-1.60554	8.18e-06	0.000352003	hypothetical protein
Sb03g032580	72.828	23.9713	0.329149	-1.60319	0.000384744	0.00839658	similar to SF16 protein-like
Sb01g009980	492.839	162.218	0.329151	-1.60318	3.7e-06	0.000178297	similar to Putative microtubule-associated protein
Sb01g038480	152.077	50.1845	0.329994	-1.59949	3.95e-05	0.00130362	hypothetical protein
Sb06g016540	4865.76	1606.45	0.330153	-1.59879	0.00318392	0.043052	similar to OSIGBa0076I14.3 protein
Sb02g036010	237.117	78.4947	0.331037	-1.59493	1.37e-05	0.000549425	similar to Cellulose synthase-like protein OsCslF3
Sb10g030790	294.284	97.6243	0.331734	-1.5919	1.01e-05	0.000421574	similar to Cyclin IIIZm
Sb02g034250	302.806	100.459	0.33176	-1.59179	1.31e-05	0.000527653	hypothetical protein
Sb06g020680	170.863	56.7127	0.331919	-1.5911	2.72e-05	0.000956338	similar to Mitotic spindle checkpoint protein MAD2
Sb03g008530	119.29	39.6704	0.332554	-1.58834	8.73e-05	0.00249741	similar to Chromosome chr1 scaffold_46%2C whole genome shotgun sequence
Sb07g023220	3679.01	1223.87	0.332663	-1.58787	1.98e-05	0.000740815	hypothetical protein
Sb06g003210	190.52	63.4424	0.332996	-1.58642	3.02e-05	0.00103966	similar to H0209A05.2 protein
Sb09g030140	47.5119	15.8918	0.334481	-1.58	0.00114293	0.0197431	similar to Os05g0587000 protein
Sb08g016770	196.494	65.7816	0.334777	-1.57873	0.000195316	0.0047876	hypothetical protein
Sb08g018835	143.9	48.2855	0.335548	-1.57541	5.45e-05	0.00170401	hypothetical protein
Sb06g027315	222.954	74.9002	0.335944	-1.57371	2.04e-05	0.000757024	hypothetical protein
Sb10g001010	397.092	133.474	0.336128	-1.57292	0.00150677	0.0244881	hypothetical protein
Sb07g020940	161.433	54.3281	0.336537	-1.57116	3.39e-05	0.00114106	hypothetical protein
Sb09g019590	396.143	133.399	0.336744	-1.57028	8.66e-06	0.000367586	hypothetical protein
Sb03g010800	359.069	121.061	0.337152	-1.56853	8.64e-06	0.000367586	similar to Ubiquitin carrier protein
Sb05g002830	249.304	84.1081	0.337372	-1.56759	0.00364535	0.04761	hypothetical protein
Sb04g036700	269.552	91.0841	0.337909	-1.56529	1.76e-05	0.000671249	hypothetical protein
Sb10g026120	33.7123	11.3932	0.337955	-1.5651	0.00212985	0.0315877	similar to Integral membrane protein-like
Sb03g034500	140.193	47.4431	0.338414	-1.56314	7.82e-05	0.00229608	similar to Os01g0748000 protein
Sb03g037460	801.034	271.208	0.338572	-1.56247	5.55e-06	0.000252343	similar to Cyclin IaZm
Sb09g025630	46.8575	15.8918	0.339152	-1.56	0.00125056	0.0211059	similar to Putative uncharacterized protein B1130G10.12
Sb06g021870	301.472	102.5	0.339997	-1.55641	0.00320826	0.0432545	similar to OSJNBb0116K07.13 protein
Sb03g026790	145.327	49.5577	0.341007	-1.55213	7.53e-05	0.00222948	similar to OSIGBa0097P08.2 protein
Sb01g050310	1967.55	671.26	0.341165	-1.55146	1.44e-05	0.000569663	similar to Tubulin beta-2/beta-3 chain
Sb05g021980	115.69	39.5217	0.341616	-1.54955	0.000156505	0.00400728	similar to AT hook motif family protein%2C expressed
Sb03g031480	404.514	138.238	0.341738	-1.54904	1.1e-05	0.000450768	similar to Microtubule-associated protein-like
Sb07g020580	71.1714	24.3512	0.342148	-1.54731	0.000546469	0.0110927	similar to Putative uncharacterized protein OSJNBa0077M12.113
Sb04g011100	729.352	251.243	0.344474	-1.53753	7.4e-06	0.000323378	similar to Putative DREPP2 protein
Sb02g031200	469.673	162.651	0.346307	-1.52988	1.1e-05	0.000450755	similar to Putative pollenless3
Sb02g000560	275.274	95.6673	0.347534	-1.52477	9.45e-05	0.00265061	hypothetical protein
Sb03g009860	12991.3	4517.99	0.34777	-1.52379	0.000741986	0.0140566	similar to Zinc inducible protein
Sb04g029620	137.5	48.0673	0.34958	-1.5163	0.000133922	0.00351817	similar to DHHC zinc finger domain containing protein%2C expressed
Sb09g017890	400.69	140.25	0.35002	-1.51449	0.000934117	0.0168621	hypothetical protein
Sb03g008620	31.9932	11.2006	0.350092	-1.51419	0.00384202	0.0495105	similar to Putative uncharacterized protein P0005A05.34
Sb01g009440	44.4815	15.5738	0.350118	-1.51409	0.0022243	0.0326247	hypothetical protein
Sb01g013800	120.868	42.3324	0.350236	-1.5136	0.000592816	0.0117966	similar to SNF7 family protein
Sb01g040910	140.552	49.308	0.350816	-1.51121	0.000106499	0.00291282	similar to Myb family transcription factor%2C putative
Sb01g031340	84.6129	29.6882	0.350871	-1.51099	0.000474135	0.00995211	hypothetical protein
Sb04g004360	74.8205	26.3836	0.352626	-1.50379	0.000691454	0.0133587	similar to Phytocyanin protein-like
Sb08g016720	58.8361	20.7708	0.353029	-1.50214	0.00099541	0.0177155	hypothetical protein
Sb01g010640	351.114	124.119	0.353502	-1.50021	1.7e-05	0.000653227	similar to Phospholipase A2%2C putative%2C expressed
Sb02g031310	61.4498	21.7477	0.35391	-1.49854	0.00156348	0.0252314	hypothetical protein
Sb03g034990	897.4	318.702	0.35514	-1.49354	0.000454125	0.00963615	hypothetical protein
Sb01g044200	38.1416	13.557	0.35544	-1.49232	0.00332407	0.0443465	hypothetical protein
Sb02g023830	146.537	52.3727	0.357403	-1.48438	0.00303023	0.0415068	similar to Os09g0383300 protein
Sb01g039240	2299.17	822.693	0.357822	-1.48268	0.000528117	0.0108245	similar to Histone H2A
Sb08g021670	158.856	57.2533	0.36041	-1.47229	0.00012946	0.00342587	similar to Kinesin motor protein%2C putative%2C expressed
Sb03g005550	463.192	166.943	0.360418	-1.47226	2.08e-05	0.000771104	similar to Histones H3 and H4
Sb07g003270	77.6121	27.9803	0.360515	-1.47187	0.000629266	0.0123757	similar to Putative nodulin
Sb02g032480	249.444	90.1506	0.361406	-1.46831	0.000159858	0.00406023	similar to Os09g0556800 protein
Sb01g043070	164.064	59.5886	0.363203	-1.46115	0.000117605	0.00316035	hypothetical protein
Sb01g047710	343.705	124.927	0.363472	-1.46008	0.000551792	0.0111648	hypothetical protein
Sb09g007150	200.22	73.0534	0.364866	-1.45456	9.06e-05	0.00256075	hypothetical protein
Sb04g000980	186.649	68.1245	0.364987	-1.45408	9.54e-05	0.00266941	hypothetical protein
Sb01g041350	120.308	43.9828	0.365584	-1.45173	0.000212971	0.00517519	similar to Os03g0242900 protein
Sb01g031570	470.438	172.169	0.365975	-1.45018	2.46e-05	0.000883869	similar to Os03g0431200 protein
Sb01g006100	8295.55	3039.33	0.366381	-1.44858	0.000534829	0.0109354	similar to Ferredoxin--NADP reductase%2C root isozyme%2C chloroplast precursor
Sb01g008710	65.5692	24.0515	0.366811	-1.44689	0.00253323	0.0360471	similar to Phosphatidylinositol 3-and 4-kinase family protein%2C expressed
Sb10g021685	1129.3	416.094	0.368454	-1.44044	3.06e-05	0.00105185	hypothetical protein
Sb03g035190	163.042	60.2904	0.369785	-1.43524	0.00035105	0.00776859	hypothetical protein
Sb01g007970	248.003	91.8894	0.370518	-1.43239	0.0032156	0.043318	similar to Kinesin-like protein
Sb01g048610	106.739	39.5613	0.370638	-1.43192	0.00319388	0.0431174	similar to ESTs AU078251
Sb02g009710	95.1746	35.3254	0.371165	-1.42987	0.00275814	0.0385529	similar to Rac GTPase activating protein 3-like protein
Sb02g031330	91.4484	34.1005	0.372893	-1.42316	0.000734647	0.0139699	similar to Nucleosome/chromatin assembly factor 104
Sb07g023780	209.971	78.4556	0.373649	-1.42025	8.8e-05	0.0025108	similar to Inorganic phosphate transporter 3
Sb02g031510	183.583	68.6237	0.373803	-1.41965	0.000157064	0.00401453	similar to Serine/threonine protein phosphatase 2A-like protein
Sb03g044150	89.7716	33.6212	0.37452	-1.41689	0.000837013	0.0154514	hypothetical protein
Sb04g003850	132.625	49.7275	0.374948	-1.41524	0.000367775	0.00808209	hypothetical protein
Sb03g028080	101.863	38.199	0.375006	-1.41502	0.000554856	0.0112089	similar to Phosphoglucomutase/phosphomannomutase%2C C-terminal domain%2C putative
Sb03g043180	140.8	52.855	0.375391	-1.41353	0.000238908	0.00569055	similar to Ubiquitin-like
Sb07g000230	491.834	184.731	0.375597	-1.41274	0.00153752	0.0248919	similar to HMG type nucleosome/chromatin assembly factor D
Sb07g023950	556.512	209.548	0.376538	-1.40913	4.4e-05	0.00141778	similar to Superoxide dismutase [Cu-Zn]%2C chloroplast precursor
Sb09g025150	74.7764	28.1838	0.376908	-1.40772	0.00117179	0.0201863	similar to Os05g0512000 protein
Sb04g035340	492.715	186.215	0.377936	-1.40379	0.00243031	0.0349168	hypothetical protein
Sb03g039530	405.387	153.777	0.379334	-1.39846	3.99e-05	0.00131349	similar to Putative laccase LAC5-6
Sb03g035110	73.73	27.9993	0.379754	-1.39686	0.000999625	0.0177655	similar to F28N24.12 protein
Sb04g030700	110.137	41.8423	0.379911	-1.39627	0.000466456	0.00982357	similar to Putative uncharacterized protein P0724B10.5
Sb10g010530	155.304	59.1892	0.381118	-1.39169	0.000269381	0.00632696	hypothetical protein
Sb10g027670	233.049	89.0468	0.382094	-1.388	0.000147344	0.00381754	hypothetical protein
Sb01g000400	59.2999	22.6763	0.382401	-1.38684	0.00223454	0.0327369	similar to ABC transporter family protein%2C putative%2C expressed
Sb07g024150	408.993	156.654	0.383023	-1.3845	6.88e-05	0.00207099	similar to Kinesin heavy chain
Sb04g025560	669.405	257.017	0.383948	-1.38102	5.9e-05	0.00182182	similar to Acetolactate synthase%2C small subunit%2C putative
Sb06g016330	301.114	115.618	0.383967	-1.38094	0.00221265	0.0325295	similar to Histones H3 and H4
Sb04g001960	64.3633	24.7376	0.384344	-1.37953	0.00206188	0.0308512	similar to Endoglucanase 4 precursor
Sb09g022530	114.805	44.1331	0.384419	-1.37925	0.000609482	0.0120901	similar to Putative kinesin-like DNA binding protein
Sb02g006130	265.272	102.268	0.385523	-1.37511	0.000135712	0.00355779	hypothetical protein
Sb05g022560	125.326	48.3723	0.385971	-1.37344	0.00055789	0.0112522	hypothetical protein
Sb03g036070	48.3927	18.7383	0.387214	-1.3688	0.00382708	0.0493992	hypothetical protein
Sb03g044840	240.839	93.306	0.387421	-1.36802	0.000337594	0.00752351	similar to Putative uncharacterized protein OSJNBa0052O12.40
Sb06g003160	3340	1294.57	0.387595	-1.36738	0.000836218	0.0154514	similar to Glucose-6-phosphate 1-dehydrogenase
Sb08g001810	87.2946	33.9458	0.388865	-1.36266	0.00120167	0.0205194	similar to CDC45-like protein%2C expressed
Sb04g030880	1450.31	564.278	0.389074	-1.36188	0.000100366	0.00278119	similar to DNA topoisomerase 2
Sb09g024920	159.327	62.0059	0.389173	-1.36151	0.000446438	0.00950496	similar to P0696G06.26 protein
Sb07g002450	78.3505	30.5272	0.389624	-1.35985	0.0015105	0.0245074	similar to Proline-rich protein family-like
Sb10g001110	3309.22	1293.75	0.390955	-1.35493	0.0023623	0.0341925	hypothetical protein
Sb09g019070	104.452	40.9805	0.392337	-1.34983	0.000745866	0.0141195	hypothetical protein
Sb04g022785	197.259	77.5309	0.393041	-1.34725	0.00021262	0.00517163	similar to Response regulator 7
Sb10g026160	431.153	169.474	0.393072	-1.34714	9.65e-05	0.00269786	similar to Cyclin-dependent kinase B2-1
Sb09g021650	1301.69	511.871	0.393237	-1.34653	0.000962247	0.0172467	similar to Histones H3 and H4
Sb04g033180	1094.8	430.921	0.393606	-1.34518	7.95e-05	0.00233141	similar to Uclacyanin 3-like protein
Sb09g022920	1116.01	439.464	0.393782	-1.34453	8.58e-05	0.00246981	similar to Histone H4
Sb10g007930	44.4652	17.514	0.39388	-1.34417	0.00364381	0.04761	similar to Os06g0225100 protein
Sb03g010545	107.855	42.5072	0.394113	-1.34332	0.00114898	0.0198341	similar to Putative uncharacterized protein P0011D01.8
Sb01g002790	140.216	55.2783	0.394235	-1.34287	0.00119181	0.0204199	hypothetical protein
Sb09g027050	656.724	259.452	0.39507	-1.33982	0.00370439	0.0482315	hypothetical protein
Sb09g025010	69.1752	27.3323	0.395117	-1.33965	0.00232891	0.0337672	hypothetical protein
Sb06g022340	132.318	52.3428	0.395582	-1.33795	0.00071087	0.0136409	similar to OSIGBa0157K09-H0214G12.23 protein
Sb06g030740	416.742	165.016	0.395968	-1.33654	0.00010592	0.00290328	similar to OSJNBb0059K02.4 protein
Sb08g017550	84.8048	33.5898	0.396084	-1.33612	0.00158372	0.0254604	similar to Os12g0547500 protein
Sb09g024180	212.04	84.0358	0.39632	-1.33526	0.000272586	0.00636672	similar to Cyclin IbZm
Sb01g002080	68.6163	27.2302	0.396848	-1.33334	0.00176545	0.0275289	similar to Putative IAA amidohydrolase
Sb01g039060	233.719	92.7877	0.397005	-1.33277	0.000206162	0.00502422	similar to Os03g0280700 protein
Sb02g007160	134.919	53.799	0.398751	-1.32644	0.00067898	0.013169	hypothetical protein
Sb02g032725	198.915	79.3657	0.398994	-1.32556	0.00133642	0.0221179	hypothetical protein
Sb10g004100	211.571	84.4945	0.399368	-1.32421	0.000333376	0.00744265	similar to Histones H3 and H4
Sb04g006370	103.389	41.3061	0.399521	-1.32366	0.00120041	0.0205117	similar to Putative mitotic spindle checkpoint component mad3
Sb04g010730	1223.97	490.616	0.400839	-1.31891	9.68e-05	0.00270335	similar to Pherophorin-C2 protein precursor
Sb08g001750	157.387	63.1011	0.40093	-1.31858	0.000509282	0.0105066	similar to predicted membrane protein
Sb10g001300	272.845	109.445	0.401126	-1.31787	0.000251281	0.00594605	hypothetical protein
Sb01g039250	809.913	325.285	0.401629	-1.31607	0.00131792	0.0219343	similar to Histone H2A
Sb07g024070	914.832	370.949	0.405483	-1.30229	0.000148821	0.00383625	similar to Dihydroxy-acid dehydratase
Sb04g038280	240.803	97.6454	0.405499	-1.30223	0.000303654	0.00695733	similar to Membrane-associated salt-inducible protein-like
Sb01g004730	481.886	195.51	0.405718	-1.30145	0.00312194	0.0423953	similar to DEAD-box ATP-dependent RNA helicase 27
Sb01g042890	493.214	200.133	0.405772	-1.30126	0.000154402	0.00396146	similar to Replication protein A1
Sb05g016740	3263.12	1330.22	0.407653	-1.29459	0.00144747	0.0236308	similar to 6-phosphogluconate dehydrogenase%2C decarboxylating
Sb06g028430	285.552	116.467	0.407866	-1.29383	0.000258562	0.00610689	similar to DNA (cytosine-5)-methyltransferase 2
Sb01g037000	270.51	110.996	0.410321	-1.28518	0.000373685	0.0081906	similar to CIPK-like protein 1
Sb01g034120	78.3881	32.1787	0.410505	-1.28453	0.00256866	0.0364692	similar to RNA recognition motif family protein%2C expressed
Sb06g001210	245.44	100.801	0.410697	-1.28385	0.000435275	0.00933017	similar to OSIGBa0131J24.1 protein
Sb05g000240	150.789	62.1257	0.412006	-1.27926	0.000819478	0.0152055	similar to Chromosome chr6 scaffold_3%2C whole genome shotgun sequence
Sb03g003856	79.4381	32.7778	0.412621	-1.27711	0.00292522	0.0404853	hypothetical protein
Sb01g036820	61.6763	25.4545	0.412711	-1.2768	0.00370766	0.0482492	hypothetical protein
Sb01g048030	1063.62	439.841	0.413531	-1.27393	0.000159033	0.00404742	hypothetical protein
Sb10g027600	102.657	42.4839	0.413844	-1.27284	0.00170251	0.0269248	similar to Chromosome chr19 scaffold_4%2C whole genome shotgun sequence
Sb04g022160	767.189	318.007	0.414509	-1.27052	0.000218467	0.0052783	similar to Histones H3 and H4
Sb04g025140	404.593	167.889	0.414959	-1.26896	0.000272434	0.00636672	similar to Histone H2A variant 1
Sb04g009610	778.909	323.486	0.415307	-1.26775	0.000188116	0.00466542	similar to 98b
Sb02g042180	221.509	92.2844	0.416618	-1.2632	0.00052257	0.0107369	hypothetical protein
Sb03g006620	256.672	107.268	0.41792	-1.2587	0.000363272	0.00799704	similar to Senescence-induced receptor-like serine/threonine kinase-like
Sb02g025240	786.273	328.611	0.417935	-1.25865	0.000718322	0.0137526	hypothetical protein
Sb09g022710	5620.7	2357.86	0.419495	-1.25327	0.00176695	0.0275305	similar to Root cap-specific glycine-rich protein
Sb10g002550	238.073	99.8935	0.419593	-1.25294	0.00051524	0.0106122	similar to Root cap-specific protein
Sb09g022350	98.0077	41.1271	0.419631	-1.25281	0.0020104	0.0303518	hypothetical protein
Sb03g042560	469.654	197.506	0.420536	-1.2497	0.000307652	0.0070108	hypothetical protein
Sb04g030000	1444.23	608.159	0.421096	-1.24778	0.000345705	0.00766373	similar to Os06g0326400 protein
Sb08g000460	76.0394	32.131	0.422557	-1.24278	0.00332529	0.0443465	similar to Putative fatty acid desaturase
Sb03g043610	1480.86	626.297	0.422928	-1.24152	0.000329529	0.0073698	hypothetical protein
Sb02g002820	220.305	93.3227	0.423607	-1.2392	0.000698905	0.0134522	similar to Putative phytosulfokine receptor
Sb07g026890	83.7623	35.5284	0.424157	-1.23733	0.00316239	0.0428525	similar to Os01g0205200 protein
Sb09g023930	106.394	45.2392	0.425203	-1.23378	0.00249258	0.0355488	similar to Centromeric histone H3-like protein
Sb03g027650	438.252	186.583	0.425744	-1.23194	0.000358242	0.00790009	similar to Putative uncharacterized protein P0410E03.33-1
Sb09g021410	175.612	74.9306	0.426682	-1.22877	0.00078029	0.0146027	similar to Serine/threonine-protein kinase SAPK4
Sb03g007950	190.118	81.2251	0.427235	-1.2269	0.00246439	0.0352862	similar to Glycosyltransferase
Sb02g040740	1448.01	619.422	0.427775	-1.22507	0.00122357	0.0207809	hypothetical protein
Sb03g004870	153.739	65.7766	0.427847	-1.22483	0.00125837	0.0211889	similar to Histone H4
Sb03g029030	86.9505	37.3758	0.429851	-1.21809	0.00317106	0.0429239	similar to Polygalacturonase PG1-like
Sb07g000300	135.656	58.3523	0.43015	-1.21709	0.00169328	0.0267956	similar to Putative uncharacterized protein B1147B12.21
Sb06g021320	228.343	98.2354	0.43021	-1.21689	0.00101907	0.0180098	similar to OSIGBa0159F11.2 protein
Sb10g005910	257.939	111.216	0.431171	-1.21367	0.000714366	0.0136976	similar to Origin recognition complex subunit 1
Sb06g015930	827.104	357.531	0.432268	-1.21	0.00257651	0.0365396	similar to Xyloglucan endo-transglycosylase/hydrolase precursor
Sb09g022260	1020.3	441.302	0.432521	-1.20916	0.00034366	0.00763712	similar to Putative uncharacterized protein OJ1651_D06.1
Sb03g024490	397.427	172.183	0.433244	-1.20675	0.000507551	0.0104794	similar to Putative replication licensing factor MCM4
Sb01g029260	194.868	84.4641	0.433442	-1.20609	0.0010014	0.0177846	similar to Beta-expansin 7 precursor
Sb0019s004400	411.94	179.707	0.436246	-1.19678	0.000521921	0.0107323	hypothetical protein
Sb03g004110	292.676	127.717	0.436376	-1.19636	0.000694745	0.0133925	hypothetical protein
Sb06g026580	222.167	97.1249	0.43717	-1.19373	0.00106895	0.0187211	similar to OSJNBa0013K16.6 protein
Sb06g017280	104.071	45.5182	0.437378	-1.19305	0.00261445	0.0369739	similar to H0315A08.12 protein
Sb07g027920	122.813	53.7599	0.437736	-1.19187	0.0020463	0.0307091	hypothetical protein
Sb02g001910	231.479	101.406	0.438081	-1.19073	0.000979481	0.017506	similar to Os07g0123500 protein
Sb05g004590	132.363	58.049	0.438559	-1.18916	0.0017138	0.027024	similar to Fructose-bisphosphate aldolase%2C chloroplast precursor
Sb01g004400	213.991	93.9758	0.439159	-1.18719	0.00114219	0.0197431	similar to Putative uncharacterized protein OSJNBa0059E14.19
Sb09g021730	175.953	77.4429	0.440135	-1.18398	0.00173151	0.0271978	similar to Putative uncharacterized protein B1110B01.5
Sb04g024430	109.106	48.1476	0.44129	-1.1802	0.00305202	0.0417373	similar to DNA (cytosine-5)-methyltransferase 2
Sb04g038340	163.621	72.2274	0.441432	-1.17974	0.0019033	0.0291516	hypothetical protein
Sb08g002010	98.7382	43.6778	0.44236	-1.17671	0.00378789	0.0489905	similar to Glycosyl transferase family 8 protein%2C expressed
Sb07g029170	329.545	145.998	0.443028	-1.17453	0.000850145	0.015614	similar to Plastidic general dicarboxylate transporter
Sb02g036290	122.218	54.1907	0.443394	-1.17334	0.00339085	0.0448893	similar to Putative uncharacterized protein P0567H04.20
Sb01g049720	223.025	99.0136	0.443958	-1.17151	0.00120639	0.020586	similar to Putative uncharacterized protein OSJNBa0090O10.9
Sb04g036050	362.417	161.044	0.444362	-1.17019	0.000776774	0.0145525	similar to Putative minichromosome maintenance deficient protein 5
Sb02g027260	413.153	183.809	0.444894	-1.16847	0.000775031	0.0145409	hypothetical protein
Sb01g043710	353.669	157.369	0.444963	-1.16824	0.000694061	0.0133895	similar to Adenylyl-sulfate kinase
Sb01g010110	460.892	205.451	0.445769	-1.16563	0.00072555	0.013849	similar to TMK protein precursor
Sb05g020940	169.614	75.9662	0.447878	-1.15882	0.0031191	0.0423953	similar to Centromeric protein E%2C putative%2C expressed
Sb06g016850	357.301	160.176	0.448294	-1.15748	0.000953994	0.0171466	similar to Histones H3 and H4
Sb07g023550	627.99	282.014	0.449074	-1.15498	0.000548188	0.0111186	hypothetical protein
Sb02g022420	688.169	309.28	0.449424	-1.15385	0.000737018	0.0139834	similar to Putative delta-6-desaturase
Sb09g022250	165.755	74.4948	0.449426	-1.15384	0.00209156	0.0311846	hypothetical protein
Sb01g015770	2076.91	934.579	0.449986	-1.15205	0.000929028	0.0167943	hypothetical protein
Sb03g042190	177.244	79.7571	0.449986	-1.15205	0.00345483	0.0456167	similar to OSJNBa0027P08.5 protein
Sb10g029260	276.636	124.913	0.451542	-1.14707	0.00123756	0.0209266	hypothetical protein
Sb03g029700	239.822	108.339	0.451748	-1.14641	0.00151087	0.0245074	similar to Lustrin A-like
Sb07g008540	283.146	127.964	0.451938	-1.1458	0.00104825	0.0184095	similar to SERK1 protein-like
Sb09g008010	304.285	138.33	0.454608	-1.1373	0.00123012	0.0208502	similar to Minichromosome maintenance protein
Sb04g019550	230.135	104.628	0.454637	-1.13721	0.00132404	0.0219561	similar to Os11g0644700 protein
Sb09g027360	2417.96	1102.05	0.455775	-1.13361	0.00164346	0.0261711	similar to S-adenosyl-L-methionine: phosphoethanolamine N-methyltransferase
Sb08g000250	185.506	84.5601	0.455834	-1.13342	0.00225388	0.0329712	similar to Chromosome chr6 scaffold_3%2C whole genome shotgun sequence
Sb09g028370	343.114	156.506	0.456134	-1.13247	0.000796947	0.0148419	hypothetical protein
Sb05g004620	144.609	66.0724	0.456904	-1.13004	0.00331477	0.0442764	similar to FHA domain%2C putative
Sb06g031300	565.802	259.076	0.457892	-1.12692	0.00108019	0.0188786	similar to OSIGBa0158D24.3 protein
Sb01g044790	392.162	179.676	0.458168	-1.12605	0.00142942	0.0234269	similar to Radc1
Sb01g036160	336.787	154.452	0.458605	-1.12468	0.00128416	0.021535	similar to Leucine-rich repeat transmembrane protein kinase%2C putative%2C expressed
Sb04g028210	308.693	141.673	0.458946	-1.1236	0.00158807	0.0254979	similar to Chromosome chr18 scaffold_1%2C whole genome shotgun sequence
Sb01g046630	373.725	171.668	0.459344	-1.12235	0.00106802	0.0187178	hypothetical protein
Sb09g021840	942.655	434.25	0.460666	-1.11821	0.000930904	0.0168162	similar to Os05g0443900 protein
Sb01g037570	547.029	252.368	0.461344	-1.11609	0.00105138	0.0184517	similar to Argininosuccinate lyase%2C putative%2C expressed
Sb02g035160	218.522	100.932	0.461886	-1.11439	0.00263807	0.0372663	similar to Chromosome chr10 scaffold_179%2C whole genome shotgun sequence
Sb09g001090	531.054	245.344	0.461994	-1.11405	0.00126539	0.0212767	similar to Os05g0109600 protein
Sb10g029360	150.871	69.8036	0.462669	-1.11195	0.00372025	0.0483881	similar to Os06g0707000 protein
Sb08g000390	514.257	238.102	0.463002	-1.11091	0.000988204	0.0176245	hypothetical protein
Sb06g033470	306.042	142.042	0.464126	-1.10741	0.00183739	0.0283137	similar to OSJNBa0088H09.7 protein
Sb02g027270	2072.66	963.316	0.464774	-1.1054	0.00252184	0.0359054	hypothetical protein
Sb06g004750	462.348	215.019	0.465059	-1.10451	0.00128718	0.0215714	similar to OSJNBa0038P21.12 protein
Sb10g025910	224.441	104.425	0.465268	-1.10387	0.00225705	0.0329712	similar to Fibroin heavy chain-like
Sb04g004790	175.189	81.5507	0.465501	-1.10315	0.00338988	0.0448893	hypothetical protein
Sb01g038150	1484.84	694.229	0.467544	-1.09682	0.00155564	0.0251369	similar to Streptomyces cyclase/dehydrase family protein%2C expressed
Sb02g004680	411.796	192.574	0.467644	-1.09652	0.00150607	0.0244881	similar to Cytosine-specific methyltransferase
Sb03g043060	292.596	137.297	0.469238	-1.09161	0.00204043	0.0306757	similar to SMC2 protein
Sb03g025720	716.867	336.546	0.469467	-1.0909	0.00131824	0.0219343	similar to Putative carbamoyl phosphate synthase large subunit
Sb01g037620	153.979	72.324	0.469701	-1.09018	0.00275263	0.0385185	similar to Negatively light-regulated protein%2C putative%2C expressed
Sb03g021860	203.488	95.7069	0.470332	-1.08825	0.00296342	0.0408644	hypothetical protein
Sb07g027490	195.498	91.9758	0.47047	-1.08782	0.00328742	0.0440124	similar to Cyclin-dependent kinase B2-1
Sb05g007070	241.977	114.424	0.472872	-1.08048	0.00236069	0.0341925	similar to Chlorophyll a/b-binding apoprotein CP26 precursor
Sb10g009230	190.623	90.3622	0.474035	-1.07693	0.00377132	0.0488474	similar to Os06g0256000 protein
Sb02g028580	186.689	88.5062	0.474084	-1.07679	0.00350045	0.0460507	similar to Putative cinnamoyl-CoA reductase
Sb06g018250	186.539	88.56	0.474753	-1.07475	0.00367734	0.0479287	similar to OSIGBa0152K17.18 protein
Sb01g004270	413.851	196.591	0.475028	-1.07392	0.00199218	0.0301475	hypothetical protein
Sb09g000350	793.81	377.202	0.47518	-1.07346	0.00171413	0.027024	similar to Peptidyl-prolyl cis-trans isomerase
Sb05g003880	1076.64	511.801	0.47537	-1.07288	0.00171163	0.0270183	similar to Actin-1
Sb06g030550	747.384	355.434	0.475571	-1.07227	0.00144053	0.0235632	hypothetical protein
Sb01g018940	597.401	284.56	0.476329	-1.06997	0.00176232	0.0275092	hypothetical protein
Sb01g018950	597.401	284.56	0.476329	-1.06997	0.00176232	0.0275092	similar to YY2 protein
Sb04g003160	436.398	208.503	0.477783	-1.06557	0.00206741	0.0308975	similar to Protein arginine N-methyltransferase 5
Sb01g041570	327.946	156.707	0.477843	-1.06539	0.0022286	0.0326689	similar to Purple acid phosphatase 1%2C putative%2C expressed
Sb01g042180	206.707	99.068	0.479267	-1.0611	0.00358515	0.0470425	hypothetical protein
Sb03g040660	193.759	93.2733	0.481388	-1.05473	0.00372556	0.0483969	similar to Os01g0861700 protein
Sb07g007450	1023.19	493.409	0.482224	-1.05222	0.00221655	0.0325678	similar to Os08g0240500 protein
Sb02g008670	217.168	104.746	0.482326	-1.05192	0.00280465	0.0390949	similar to Os07g0264100 protein
Sb03g030620	638.974	310.103	0.485314	-1.04301	0.00196426	0.0298323	similar to Putative glyoxalase II
Sb03g041040	310.057	151.001	0.487011	-1.03797	0.00286994	0.0397834	similar to DNA polymerase alpha catalytic subunit
Sb04g030690	223.917	109.133	0.48738	-1.03688	0.00375967	0.0487253	similar to Os02g0702800 protein
Sb02g030950	978.011	477.664	0.488404	-1.03385	0.00332087	0.0443344	similar to Histone H2A
Sb04g035500	194.237	95.003	0.489109	-1.03177	0.00375402	0.0486771	similar to Chromosome chr8 scaffold_106%2C whole genome shotgun sequence
Sb03g042580	295.423	144.569	0.489363	-1.03102	0.00326209	0.043781	hypothetical protein
Sb10g024200	564.663	277.141	0.490808	-1.02677	0.00269655	0.0378596	hypothetical protein
Sb10g009640	465.211	228.843	0.491913	-1.02352	0.00311327	0.0423914	similar to Gibberellin-stimulated protein
Sb06g033310	1978.21	980.81	0.495806	-1.01215	0.0038589	0.0496548	similar to OSJNBa0032F06.20 protein
Sb01g038700	1406.86	699.244	0.497024	-1.00861	0.00365629	0.0477282	similar to RNA recognition motif family protein%2C expressed
Sb02g002900	693.872	345.902	0.498509	-1.00431	0.00284051	0.0394909	similar to Ferredoxin--NADP reductase%2C embryo isozyme%2C chloroplast precursor
Sb03g035690	527.023	1054.58	2.00102	1.00074	0.0031915	0.0431174	similar to Putative uncharacterized protein OSJNBb0053G03.20
Sb03g025730	1037.42	2077.87	2.00293	1.00211	0.00368163	0.0479599	similar to Putative calmodulin-binding protein
Sb05g005210	484.522	970.939	2.00391	1.00282	0.00311725	0.0423953	similar to Protein-tyrosine phosphatase containing protein%2C expressed
Sb04g034100	258.257	518.34	2.00707	1.00509	0.00280295	0.0390928	hypothetical protein
Sb03g035720	456.367	917.644	2.01076	1.00774	0.00313865	0.0425993	similar to Os01g0767900 protein
Sb06g017340	742.172	1496.85	2.01685	1.01211	0.003067	0.0418743	similar to H0525C06.4 protein
Sb02g011470	287.308	579.614	2.0174	1.0125	0.00273185	0.0382702	similar to Os09g0566000 protein
Sb05g018860	204.846	414.048	2.02126	1.01526	0.00359223	0.0471045	similar to F-box domain containing protein%2C expressed
Sb02g010065	118.889	240.341	2.02155	1.01546	0.00284311	0.0394909	hypothetical protein
Sb03g027200	336.603	680.624	2.02204	1.01581	0.00301841	0.0414242	hypothetical protein
Sb03g036990	449.019	908.871	2.02413	1.0173	0.0024224	0.0348709	similar to Putative uncharacterized protein P0010D04.10
Sb02g019470	331.688	671.437	2.0243	1.01742	0.00255263	0.0362619	similar to Os09g0293500 protein
Sb06g033610	417.845	846.222	2.02521	1.01807	0.00245499	0.0351915	similar to H0723C07.4 protein
Sb06g000230	318.45	645.089	2.02571	1.01843	0.00300218	0.0412792	hypothetical protein
Sb03g038090	232.599	471.772	2.02826	1.02024	0.00269463	0.0378537	similar to Unkown protein
Sb03g039630	300.131	609.477	2.0307	1.02198	0.00203209	0.0305684	hypothetical protein
Sb02g012580	651.452	1325.89	2.03528	1.02523	0.0030596	0.0417959	similar to C2 domain-containing protein
Sb04g031060	421.725	860.272	2.03989	1.02849	0.00248477	0.0354575	similar to Ubiquitin protein 1%2C isoform c
Sb09g022360	177.913	363.255	2.04176	1.02982	0.00266476	0.0375175	similar to Os01g0847700 protein
Sb06g023120	180.14	367.974	2.04271	1.03049	0.00342874	0.0453671	similar to Nitrilase-like protein
Sb06g003780	264.032	539.448	2.04312	1.03077	0.00205017	0.0307124	similar to Probable protein transport Sec1a
Sb10g022060	843.77	1730.75	2.0512	1.03647	0.00338447	0.0448518	hypothetical protein
Sb03g009910	842.081	1727.37	2.05132	1.03655	0.00295593	0.0408209	similar to FPF1 protein-like
Sb01g027580	416.417	856.352	2.05648	1.04018	0.00247381	0.0353809	similar to Putative receptor-like protein kinase
Sb01g043120	110.999	229.02	2.06326	1.04493	0.00321992	0.0433532	similar to Leucine Rich Repeat family protein%2C expressed
Sb09g004680	146.484	302.541	2.06536	1.04639	0.00277483	0.0387649	hypothetical protein
Sb01g048430	575.952	1190.55	2.06709	1.0476	0.00196636	0.0298462	hypothetical protein
Sb04g033470	539.61	1117.45	2.07085	1.05023	0.00232457	0.0337235	hypothetical protein
Sb03g029270	218.752	453.092	2.07126	1.05051	0.00225603	0.0329712	similar to Os01g0641800 protein
Sb06g023520	937.815	1943.9	2.0728	1.05158	0.00337911	0.0448098	similar to OSIGBa0125M19.7 protein
Sb03g037350	794.101	1647.75	2.07498	1.0531	0.00324418	0.0436333	similar to Probable auxin efflux carrier component 5
Sb02g041880	177.178	367.651	2.07503	1.05314	0.00196266	0.0298323	hypothetical protein
Sb02g027220	135.025	280.225	2.07536	1.05336	0.00334665	0.044514	similar to Os09g0468800 protein
Sb09g030330	178.612	372.697	2.08662	1.06117	0.00216849	0.0320106	similar to Os05g0588900 protein
Sb03g036640	1028.27	2146.7	2.08768	1.0619	0.00330039	0.0441309	similar to ARK3 product/receptor-like serine/threonine protein kinase ARK3
Sb01g044610	84.1941	175.797	2.08799	1.06212	0.00300047	0.0412792	hypothetical protein
Sb04g025720	651.326	1363.21	2.09298	1.06556	0.0017218	0.0271111	similar to S-adenosylmethionine decarboxylase
Sb09g024530	1044	2187.77	2.09555	1.06733	0.00236127	0.0341925	similar to Putative uncharacterized protein P0010D04.10
Sb01g033020	765.153	1604.31	2.09671	1.06813	0.00220714	0.0324862	hypothetical protein
Sb08g000340	238.492	500.493	2.09857	1.06941	0.00191179	0.0292285	similar to Putative uncharacterized protein At3g10980
Sb10g026544	1270.24	2666.13	2.09891	1.06964	0.00386642	0.049701	similar to Putative vacuolar sorting receptor protein
Sb09g001190	368.467	774.735	2.10259	1.07217	0.00167273	0.0265402	hypothetical protein
Sb02g028520	88.1487	185.468	2.10403	1.07316	0.00345137	0.0455949	hypothetical protein
Sb02g024280	126.364	266.117	2.10595	1.07447	0.00209381	0.0311998	similar to Putative UBX domain containing 1
Sb04g022410	538.501	1136.23	2.10999	1.07723	0.00193217	0.0294687	similar to Serine/threonine-protein kinase SAPK6
Sb01g011520	275.102	580.577	2.11041	1.07752	0.00156746	0.025271	hypothetical protein
Sb01g047020	154.477	326.444	2.11322	1.07944	0.0017564	0.0274506	hypothetical protein
Sb07g000570	162.995	344.571	2.114	1.07997	0.00188349	0.0289008	hypothetical protein
Sb10g008610	79.1879	167.657	2.11721	1.08216	0.00367282	0.0478945	similar to Arm repeat-containing protein-like
Sb02g009540	369.724	783.063	2.11797	1.08268	0.00180745	0.0279547	similar to Chromosome chr17 scaffold_16%2C whole genome shotgun sequence
Sb04g024090	109.364	231.907	2.12051	1.08441	0.00286962	0.0397834	similar to Putative RCH2 protein
Sb10g029670	183.026	388.423	2.12223	1.08558	0.00211317	0.0314373	hypothetical protein
Sb03g039860	200.949	426.652	2.12318	1.08623	0.00131994	0.0219457	similar to Cadmium tolerance factor
Sb09g000340	450.657	957.507	2.12469	1.08725	0.00119691	0.0204657	hypothetical protein
Sb10g028680	88.4015	188.159	2.12846	1.08981	0.0036282	0.0474741	similar to Os06g0698600 protein
Sb04g010370	1253.32	2672.42	2.13226	1.09239	0.0026841	0.0377267	similar to Peroxisomal fatty acid beta-oxidation multifunctional protein (MFP)
Sb08g005660	1150.63	2454.97	2.1336	1.09329	0.00271819	0.0380999	similar to Amino acid permease I%2C putative%2C expressed
Sb08g005060	102.909	219.675	2.13465	1.094	0.00293132	0.0405475	similar to Leucine Rich Repeat family protein%2C expressed
Sb01g020450	461.162	985.403	2.13678	1.09544	0.00174756	0.0273464	similar to Transmembrane protein%2C putative%2C expressed
Sb04g031490	269.266	575.646	2.13784	1.09615	0.00123709	0.0209266	similar to S-ribonuclease binding protein SBP1-like
Sb05g026280	547.756	1174.5	2.1442	1.10044	0.00174686	0.0273464	hypothetical protein
Sb09g017190	256.254	549.723	2.14523	1.10113	0.0018627	0.0286687	similar to Putative uncharacterized protein OSJNBa0036C12.12
Sb06g032900	82.499	177.121	2.14695	1.10229	0.002844	0.0394909	similar to H0402C08.5 protein
Sb02g034370	1040.03	2245.54	2.1591	1.11043	0.00166294	0.0264147	similar to Adenosine 5'-phosphosulfate reductase 2
Sb03g010610	99.4704	214.892	2.16036	1.11127	0.00212402	0.0315383	similar to Os01g0267800 protein
Sb02g036990	175.199	378.932	2.16287	1.11294	0.00133288	0.0220738	hypothetical protein
Sb01g036650	534.565	1156.46	2.16338	1.11329	0.00118347	0.0203185	similar to Chromosome chr13 scaffold_120%2C whole genome shotgun sequence
Sb01g003870	118.558	256.576	2.16414	1.11379	0.0019623	0.0298323	hypothetical protein
Sb07g024320	225.324	488.569	2.16829	1.11656	0.00113706	0.0196685	similar to Monodehydroascorbate reductase
Sb02g039660	2190.43	4753.54	2.17014	1.11779	0.0038273	0.0493992	similar to Phospho-2-dehydro-3-deoxyheptonate aldolase 2%2C chloroplast precursor
Sb02g031500	209.92	456.711	2.17565	1.12145	0.00161911	0.0258485	similar to Putative NEP1-interacting protein
Sb05g005330	265.924	580.682	2.18364	1.12674	0.00121122	0.0206406	hypothetical protein
Sb02g030970	62.871	137.336	2.18441	1.12725	0.0035273	0.0463798	hypothetical protein
Sb06g022260	535.703	1170.46	2.18492	1.12758	0.0021395	0.0317122	similar to OSIGBa0157K09-H0214G12.11 protein
Sb01g013090	74.7754	163.478	2.18625	1.12846	0.00236733	0.0342457	hypothetical protein
Sb04g001130	1087.08	2380.49	2.18979	1.13079	0.00174209	0.0273115	similar to Catalase isozyme 3
Sb03g041580	488.101	1070.5	2.1932	1.13304	0.00133746	0.0221205	hypothetical protein
Sb0088s002010	512.651	1125.04	2.19456	1.13393	0.000945063	0.0170111	hypothetical protein
Sb07g020120	87.3026	191.774	2.19665	1.13531	0.0017769	0.0276514	similar to Transporter-like protein
Sb04g029190	114.72	252.126	2.19774	1.13602	0.00160271	0.0256678	similar to Os02g0728300 protein
Sb05g026070	71.7894	158.119	2.20254	1.13917	0.00180135	0.0278945	hypothetical protein
Sb02g038140	84.5408	186.383	2.20465	1.14055	0.00158794	0.0254979	similar to Os07g0664400 protein
Sb10g003200	68.0978	150.178	2.20533	1.141	0.00238799	0.0344999	similar to HesB-like domain-containing protein-like
Sb06g002900	105.875	233.663	2.20697	1.14207	0.00180136	0.0278945	similar to OSIGBa0101K10.4 protein
Sb03g025160	2009.36	4446.27	2.21278	1.14586	0.00264186	0.0372989	hypothetical protein
Sb03g038750	54.8432	121.479	2.21502	1.14732	0.00323658	0.0435542	similar to Putative NADH dehydrogenase
Sb06g000460	360.23	797.918	2.21502	1.14732	0.000759864	0.0143308	similar to OSJNBa0094O15.15 protein
Sb07g000590	490.514	1086.87	2.21578	1.14781	0.00291562	0.0403745	similar to Phosphatidylinositol 3%2C5-kinase-like
Sb08g001090	718.959	1595.44	2.21909	1.14997	0.00118756	0.020361	similar to GRF zinc finger family protein
Sb05g025210	96.708	214.808	2.2212	1.15134	0.00320917	0.0432545	hypothetical protein
Sb07g029230	460.84	1023.69	2.22135	1.15144	0.0026644	0.0375175	similar to Putative uncharacterized protein P0419H09.2-1
Sb01g003190	325.455	723.156	2.22198	1.15185	0.000780634	0.0146027	similar to Probable protein phosphatase 2C POLTERGEIST-LIKE 4
Sb02g030150	308.802	686.554	2.22329	1.15269	0.0022699	0.0331014	similar to T19F6.4 protein
Sb09g024930	773.19	1722.19	2.22739	1.15535	0.00105529	0.0185075	hypothetical protein
Sb09g027620	322.92	719.504	2.22812	1.15583	0.00178431	0.0277497	similar to Putative uncharacterized protein OSJNBa0079H23.4
Sb06g028570	889.014	1981.23	2.22857	1.15612	0.00231732	0.0336378	similar to OSJNBa0093O08.4 protein
Sb03g001860	199.429	444.727	2.23	1.15704	0.000928764	0.0167943	hypothetical protein
Sb01g035400	100.974	225.292	2.23118	1.15781	0.00129255	0.0216327	similar to Zinc finger protein
Sb05g006170	161.888	361.338	2.23202	1.15835	0.00245288	0.0351811	similar to Os05g0305600 protein
Sb02g027860	1336.98	2985.29	2.23287	1.1589	0.00198337	0.0300682	similar to Os09g0480600 protein
Sb01g038020	86.5525	193.571	2.23646	1.16122	0.0021156	0.0314503	hypothetical protein
Sb04g003380	54.7663	122.49	2.2366	1.16131	0.00301363	0.0413915	similar to Os02g0146500 protein
Sb07g027210	403.78	903.795	2.23833	1.16242	0.000591336	0.0117857	hypothetical protein
Sb02g038700	277.888	622.077	2.23859	1.16259	0.000538415	0.0109785	hypothetical protein
Sb01g027960	502.52	1126.34	2.24138	1.16439	0.0032819	0.0440002	similar to Xyloglucan endotransglucosylase/hydrolase protein 28precursor%2C putative%2C expressed
Sb09g021050	192.704	432.047	2.24202	1.1648	0.00236951	0.0342576	similar to Class III peroxidase 124 precursor
Sb03g031800	58.0598	130.26	2.24354	1.16578	0.00301928	0.0414242	similar to Os01g0692100 protein
Sb01g049890	179.518	403.053	2.2452	1.16684	0.000687061	0.0132849	similar to LysM domain containing protein%2C expressed
Sb06g017570	308.317	692.48	2.246	1.16736	0.00064636	0.0126591	similar to Chloride channel
Sb05g008300	159.44	358.117	2.24609	1.16742	0.00324966	0.0436605	similar to Serine/threonine protein kinase
Sb07g029210	146.865	330.081	2.24751	1.16833	0.00216269	0.0319622	similar to Putative uncharacterized protein OJ1111_H02.18
Sb01g031870	562.228	1263.8	2.24784	1.16854	0.00065674	0.0128064	similar to Allene oxide cyclase
Sb01g043620	807.844	1818.36	2.25088	1.17049	0.00302119	0.0414279	similar to Chromosome chr7 scaffold_20%2C whole genome shotgun sequence
Sb04g008330	760.12	1711.06	2.25104	1.17059	0.00226453	0.0330422	similar to Citrate synthase
Sb03g013220	1135.14	2555.65	2.25139	1.17081	0.00129869	0.0217211	similar to Putative peroxidase
Sb03g032950	452.186	1018.13	2.25156	1.17093	0.00355676	0.0467185	similar to Choline kinase
Sb05g001340	75.8054	170.853	2.25384	1.17238	0.0018761	0.0288446	similar to Harpin-induced protein 1 containing protein%2C expressed
Sb01g012730	71.3893	160.918	2.25409	1.17255	0.00202052	0.0304852	hypothetical protein
Sb01g021130	436.231	983.83	2.2553	1.17332	0.000793447	0.0147938	similar to GDSL-like Lipase/Acylhydrolase family protein%2C expressed
Sb03g000290	106.775	241.496	2.26172	1.17742	0.000915753	0.0165899	similar to Os01g0242300 protein
Sb02g028790	411.951	931.792	2.2619	1.17754	0.00049672	0.0103403	similar to Os09g0494600 protein
Sb06g021790	181.469	410.47	2.26193	1.17756	0.00139463	0.0229311	similar to OSIGBa0112M24.5 protein
NTMC2T6.2	185.354	419.273	2.26201	1.1776	0.000646681	0.0126591	hypothetical protein
Sb05g002710	135.625	306.874	2.26266	1.17802	0.00117527	0.0202188	similar to Indole-3-acetate beta-glucosyltransferase%2C putative%2C expressed
Sb10g026740	51.7698	117.142	2.26275	1.17808	0.00296393	0.0408644	hypothetical protein
Sb02g027610	359.139	812.981	2.2637	1.17868	0.00199921	0.0302178	similar to Cellulose synthase-like protein OsCslE1
Sb06g029476	200.071	452.966	2.26403	1.17889	0.000543867	0.0110576	similar to OSJNBa0089N06.14 protein
Sb07g004320	103.492	234.544	2.26631	1.18035	0.00195354	0.0297409	hypothetical protein
Sb09g007940	43.0533	97.9202	2.2744	1.18548	0.00328176	0.0440002	similar to Aquaporin TIP4-2
Sb07g019360	169.309	385.544	2.27716	1.18723	0.000470186	0.00987743	similar to Stromal cell-derived factor 2-like protein
Sb02g039440	172.531	393.024	2.27799	1.18776	0.000793779	0.0147938	hypothetical protein
Sb02g043130	73.1713	166.696	2.27816	1.18787	0.00130961	0.0218892	hypothetical protein
Sb09g029340	343.016	782.084	2.28002	1.18905	0.000586109	0.0116999	hypothetical protein
Sb02g003480	359.431	822.646	2.28874	1.19456	0.0031574	0.0428079	similar to Putative RING zinc finger protein
Sb03g001110	50.3016	115.174	2.28967	1.19514	0.00336366	0.0446931	hypothetical protein
Sb09g018930	49.7689	113.983	2.29025	1.19551	0.00298356	0.0410902	hypothetical protein
Sb04g006580	308.159	705.848	2.29053	1.19568	0.000404022	0.0087794	similar to Branchy
Sb04g006800	76.5698	175.425	2.29105	1.19601	0.00160593	0.0256867	similar to Putative uncharacterized protein P0419A09.2
Sb03g031610	229.591	527.808	2.2989	1.20095	0.000468537	0.00985096	similar to Putative zinc finger protein
Sb04g034310	48.4215	111.42	2.30105	1.20229	0.00304704	0.0416918	similar to RING zinc finger protein-like
Sb03g034770	288.658	665.002	2.30377	1.204	0.000408158	0.00885406	similar to Putative enoyl-CoA-hydratase
Sb07g020050	92.7416	213.694	2.30418	1.20425	0.00146972	0.023963	similar to Chromosome chr18 scaffold_1%2C whole genome shotgun sequence
Sb04g029100	61.6372	142.125	2.30583	1.20528	0.00192323	0.0293678	similar to Extracellular calcium sensing receptor
Sb05g020760	307.015	707.966	2.30597	1.20537	0.000344243	0.00763802	hypothetical protein
Sb10g027460	49.1647	113.377	2.30607	1.20544	0.0020228	0.0305014	hypothetical protein
Sb04g037960	204.072	470.645	2.30627	1.20556	0.000497703	0.0103522	hypothetical protein
Sb04g024540	109.449	252.497	2.30699	1.20601	0.000854618	0.0156734	similar to Phosphodiesterase/alkaline phosphatase D-like protein
Sb02g028000	380.594	881.432	2.31594	1.2116	0.000390985	0.00852543	hypothetical protein
Sb01g045240	397.724	922.656	2.31984	1.21402	0.000439357	0.00940171	similar to Lipoxygenase
Sb01g042740	647.926	1503.8	2.32094	1.21471	0.000559746	0.0112806	similar to Os03g0216700 protein
Sb06g030910	124.554	289.14	2.32141	1.215	0.00170477	0.0269306	similar to OSIGBa0113E10.3 protein
Sb04g037510	344.454	799.802	2.32194	1.21533	0.000449057	0.00955266	similar to Putative iron deficiency protein Ids3
Sb04g008660	49.6876	115.42	2.32292	1.21594	0.00246229	0.0352761	similar to Brassinosteroid LRR receptor kinase-like
Sb01g041970	88.2829	205.181	2.32414	1.21669	0.00106986	0.018724	similar to Putative membrane protein
Sb01g010500	389.614	905.822	2.32492	1.21718	0.000748846	0.0141653	similar to Plastocyanin-like domain%2C putative
Sb03g040950	817.83	1901.99	2.32565	1.21763	0.000581171	0.0116197	similar to Transferase family protein%2C putative%2C expressed
Sb08g023300	67.3956	156.782	2.32629	1.21803	0.00158935	0.0255022	hypothetical protein
Sb09g029790	83.684	194.915	2.32918	1.21982	0.000939392	0.0169453	hypothetical protein
Sb10g002800	441.452	1032.14	2.33806	1.22531	0.00030189	0.00692948	similar to Putative HGA1
Sb10g024820	111.69	261.554	2.34178	1.22761	0.000556528	0.0112337	similar to MutT domain protein-like
Sb07g026360	106.892	250.345	2.34203	1.22776	0.000525389	0.0107773	similar to Proteasome subunit beta type-1
Sb02g041120	117.459	275.117	2.34223	1.22789	0.000443488	0.0094501	similar to Putative uncharacterized protein OJ1458_B07.110
Sb03g005270	353.477	828.56	2.34403	1.22899	0.000190251	0.00470303	similar to Os01g0159300 protein
Sb09g021040	36.8771	86.5435	2.34681	1.2307	0.00257948	0.0365612	similar to Class III peroxidase 124 precursor
Sb06g011760	164.499	386.323	2.34849	1.23173	0.000314501	0.00713472	similar to OSJNBa0084N21.16 protein
Sb03g002760	384.315	902.748	2.34898	1.23204	0.00028534	0.00662177	hypothetical protein
Sb02g006230	54.3864	127.853	2.35082	1.23317	0.00159048	0.0255042	similar to Os01g0153000 protein
Sb0498s002010	329.588	775.022	2.35149	1.23357	0.000310588	0.00706497	hypothetical protein
Sb03g002180	242.095	570.153	2.35508	1.23578	0.0003439	0.00763712	similar to RNA-binding protein-like
Sb03g040020	65.9447	155.306	2.35509	1.23578	0.00113082	0.0196116	hypothetical protein
Sb09g007190	44.3172	104.407	2.35591	1.23628	0.00225473	0.0329712	similar to Os07g0541400 protein
Sb03g038300	35.4482	83.6815	2.36067	1.2392	0.00286442	0.0397527	hypothetical protein
Sb03g004180	47.5804	112.483	2.36407	1.24127	0.00203091	0.0305684	similar to Os01g0175700 protein
Sb09g030320	136.077	321.974	2.36611	1.24252	0.00042895	0.00921466	similar to Os05g0588900 protein
Sb07g025990	269.172	637.224	2.36734	1.24327	0.000304934	0.00697403	hypothetical protein
Sb02g040910	187.229	443.419	2.36833	1.24387	0.000349606	0.00774342	hypothetical protein
Sb08g016190	84.0334	199.162	2.37003	1.24491	0.000763709	0.0143926	hypothetical protein
Sb01g028660	211.752	501.864	2.37005	1.24492	0.00030635	0.00698744	similar to Zinc finger%2C C3HC4 type family protein%2C expressed
Sb01g039810	45.9372	108.91	2.37085	1.2454	0.00159753	0.0256009	similar to Sigma factor SIG2B
Sb01g021430	315.351	748.492	2.37352	1.24703	0.00023933	0.00569479	similar to Leaf senescence protein-like
Sb01g031820	1121.29	2662.04	2.37409	1.24737	0.000501433	0.0104041	hypothetical protein
Sb06g014370	271.955	645.836	2.37479	1.2478	0.00026202	0.00617702	similar to OSJNBa0072K14.9 protein
Sb03g035280	60.9071	144.776	2.37701	1.24915	0.00134351	0.0221917	similar to P0460E08.35 protein
Sb06g024030	307.942	732.218	2.37778	1.24962	0.000298696	0.0068749	similar to H0501D11.7 protein
Sb03g033720	29.9989	71.6803	2.38943	1.25667	0.00282378	0.0393194	similar to Putative uncharacterized protein OSJNBb0036G09.7
Sb01g002340	579.225	1384.67	2.39056	1.25735	0.000322312	0.00726625	hypothetical protein
Sb01g033570	227.33	544.144	2.39363	1.2592	0.000216382	0.00524296	similar to Serine/threonine-protein kinase SAPK1
Sb03g036560	44.5533	106.855	2.39836	1.26205	0.00388181	0.0498735	hypothetical protein
Sb07g026760	116.336	279.509	2.4026	1.26459	0.00154732	0.0250184	hypothetical protein
Sb03g045750	465.5	1120.61	2.40733	1.26743	0.000180508	0.00449439	hypothetical protein
Sb01g018420	131.031	316.232	2.41342	1.27108	0.0015809	0.0254604	similar to Putative uncharacterized protein OSJNBa0051D19.4
Sb04g037440	234.001	564.788	2.41362	1.2712	0.000222233	0.00534883	similar to OTU-like cysteine protease-like
Sb10g009610	111.078	268.299	2.41541	1.27227	0.000325868	0.0073138	similar to H0103C06.2 protein
Sb06g017350	499.686	1207.66	2.41684	1.27312	0.000190112	0.00470303	similar to OJ000114_01.11 protein
Sb06g023060	88.9472	215.16	2.41896	1.27439	0.000478954	0.0100366	similar to OSIGBa0153E02-OSIGBa0093I20.18 protein
Sb08g014860	44.3897	107.443	2.42045	1.27527	0.0018853	0.028911	similar to Nodulin family protein%2C putative%2C expressed
Sb05g005310	129.788	314.856	2.42593	1.27854	0.00040271	0.00875842	hypothetical protein
Sb10g023040	535.133	1298.4	2.42631	1.27876	0.000148914	0.00383625	similar to Putative UDP-galactose/UDP-glucose transporter
Sb02g041590	71.6659	173.946	2.42719	1.27928	0.000667397	0.0129642	hypothetical protein
Sb02g038720	107.037	259.858	2.42774	1.27962	0.000383803	0.0083833	similar to Brittle stalk-2-like protein 6
Sb02g005120	71.2002	172.871	2.42796	1.27975	0.000611548	0.0121216	similar to Putative nodule-specific protein
Sb10g003820	473.387	1151.73	2.43296	1.28271	0.00381577	0.0493052	hypothetical protein
Sb0019s004720	29.3024	71.3048	2.43341	1.28298	0.00282386	0.0393194	hypothetical protein
Sb01g049030	452.413	1101.32	2.43432	1.28352	0.000461414	0.00973361	similar to Oxidoreductase%2C 2OG-Fe oxygenase family protein%2C expressed
Sb03g006000	110.543	269.141	2.43472	1.28376	0.000293727	0.00677905	similar to Putative gamma-glutamyl transpeptidase
Sb04g028610	571.367	1392.42	2.43699	1.2851	0.000179183	0.00447459	similar to Putative dehydrogenase
Sb04g018520	332.229	811.025	2.44116	1.28757	0.000144595	0.00376723	similar to OSIGBa0137O04.7 protein
Sb06g033580	366.187	893.928	2.44118	1.28758	0.000196607	0.00481457	similar to H0723C07.1 protein
Sb10g010610	52.6091	128.847	2.44914	1.29228	0.00123794	0.0209266	similar to UTP-glucose glucosyltransferase-like protein
Sb10g026590	1347.31	3301.11	2.45015	1.29287	0.000502789	0.0104151	hypothetical protein
Sb01g034220	128.195	314.186	2.45085	1.29328	0.00329442	0.0440744	hypothetical protein
Sb02g020470	355.452	872.525	2.45469	1.29554	0.000184109	0.00457954	similar to B0103C08-B0602B01.5 protein
Sb06g031170	243.471	600.013	2.46441	1.30124	0.00160556	0.0256867	similar to OSIGBa0147J19.8 protein
Sb01g039820	36.0628	88.9935	2.46774	1.30319	0.0018135	0.028031	hypothetical protein
Sb04g024020	153.994	381.314	2.47616	1.30811	0.00020509	0.00500776	similar to Putative ORFX
Sb02g023350	42.3853	104.97	2.47657	1.30834	0.00176576	0.0275289	similar to Transporter-like protein
Sb05g026320	136.23	337.479	2.47728	1.30876	0.000169444	0.00427363	hypothetical protein
Sb06g028970	456.007	1133.52	2.48576	1.31369	8.98e-05	0.00254323	similar to H0215F08.3 protein
Sb09g029260	89.5382	222.965	2.49016	1.31624	0.000474793	0.00995765	hypothetical protein
Sb09g019010	239.995	597.873	2.49119	1.31683	0.000822671	0.0152535	similar to Os05g0384600 protein
Sb04g005210	2185.25	5448.57	2.49334	1.31808	0.000823635	0.0152602	similar to 4-coumarate coenzyme A ligase
Sb05g025200	31.1003	77.5926	2.49492	1.31899	0.00295367	0.040812	hypothetical protein
Sb04g001360	208.282	519.889	2.49608	1.31967	0.000115042	0.00310614	hypothetical protein
Sb07g022500	409.95	1023.65	2.49701	1.3202	0.000129986	0.00343619	similar to 12-oxo-phytodienoic acid reductase
Sb10g028720	36.8743	92.1276	2.49842	1.32102	0.00128027	0.0214984	hypothetical protein
Sb10g027140	137.433	343.463	2.49914	1.32143	0.00013896	0.00363165	similar to Receptor protein kinase PERK-like
Sb08g019370	45.1987	112.958	2.49915	1.32144	0.00109272	0.0190582	similar to Zinc finger%2C C3HC4 type family protein%2C expressed
Sb10g022430	518.324	1298.39	2.50497	1.3248	0.000727927	0.0138839	hypothetical protein
Sb10g002770	27.11	67.9139	2.50513	1.32489	0.00275744	0.0385529	hypothetical protein
Sb02g029220	356.182	892.483	2.50569	1.32521	0.000383642	0.0083833	similar to Regulatory protein-like
Sb02g039570	139.755	350.324	2.5067	1.32579	0.00073663	0.0139834	hypothetical protein
Sb03g033290	276.929	694.382	2.50744	1.32621	0.000107128	0.00292686	similar to P-glycoprotein homolog
Sb03g040440	95.9514	240.619	2.50771	1.32637	0.000177215	0.00443424	hypothetical protein
Sb07g028050	216.286	542.392	2.50775	1.3264	0.000133545	0.00351191	similar to Putative glycerophosphoryl diester phosphodiesterase 2
Sb04g002730	154.915	388.646	2.50877	1.32698	9.37e-05	0.00263449	similar to Cyclin-T1-1
Sb06g028510	239.828	602.778	2.51337	1.32962	0.000103404	0.00285266	similar to H0525G02.4 protein
Sb02g029570	84.7158	213.204	2.5167	1.33153	0.000326616	0.00732407	hypothetical protein
Sb04g008350	75.6932	190.584	2.51785	1.33219	0.000468015	0.00984818	hypothetical protein
Sb02g029130	146.633	369.688	2.52118	1.3341	0.000222106	0.00534883	similar to Os09g0504000 protein
Sb07g025440	52.6915	133.361	2.53098	1.3397	0.000612599	0.0121234	similar to OSIGBa0137O04.7 protein
Sb01g013860	29.7639	75.3448	2.53141	1.33994	0.00177178	0.0275886	hypothetical protein
Sb03g037280	311.266	788.433	2.53298	1.34084	0.000157568	0.00402228	similar to Glycerol-3-phosphate dehydrogenase-like protein
Sb09g028330	59.2127	149.989	2.53306	1.34088	0.000549136	0.0111289	similar to Putative tubby protein
Sb02g002440	317.82	805.407	2.53416	1.34151	0.00203188	0.0305684	hypothetical protein
Sb09g019440	58.6414	148.911	2.53936	1.34446	0.00131839	0.0219343	hypothetical protein
Sb03g003550	99.8204	253.566	2.54022	1.34496	0.00309967	0.0422519	hypothetical protein
Sb03g006800	212.178	539.142	2.54099	1.34539	0.000989377	0.017633	similar to Os01g0136800 protein
Sb10g000880	373.801	949.826	2.54099	1.34539	9.44e-05	0.00264997	similar to Os06g0109500 protein
Sb02g034950	175.04	445.476	2.545	1.34766	0.000103509	0.00285266	similar to Pleiotropic drug resistance protein 5
Sb07g003070	94.5197	240.56	2.54507	1.34771	0.000168646	0.00425777	hypothetical protein
Sb03g044400	327.271	833.583	2.54707	1.34884	9.04e-05	0.00255943	hypothetical protein
Sb01g013340	29.2613	74.6522	2.55123	1.35119	0.00188248	0.0289008	similar to OSJNBa0005N02.3 protein
Sb09g026860	148.685	379.531	2.55258	1.35196	8.92e-05	0.00253865	similar to Os05g0537400 protein
Sb06g029625	17.4398	44.5397	2.55392	1.35271	0.00346199	0.0456874	hypothetical protein
Sb02g025940	460.518	1177.67	2.55728	1.35461	8.95e-05	0.00253865	similar to Plastid (P)ppGpp synthase
Sb03g002150	28.2671	72.4645	2.56356	1.35815	0.0018028	0.0278998	similar to GA 2-oxidase 5
Sb05g007500	267.895	688.667	2.57066	1.36214	8.52e-05	0.00246238	similar to At5g50300
Sb02g042740	37.2032	95.758	2.57392	1.36397	0.00131832	0.0219343	hypothetical protein
Sb01g013100	175.285	451.369	2.57506	1.36461	8.13e-05	0.00236614	similar to Putative cationic amino acid transporter
Sb04g002950	197.12	508.08	2.57752	1.36598	8.8e-05	0.0025108	similar to Putative leucine-rich repeat transmembrane protein kinase 2
Sb03g046263	64.407	166.144	2.5796	1.36715	0.00030609	0.00698744	hypothetical protein
Sb09g026865	43.4701	112.254	2.58232	1.36867	0.00167526	0.0265437	similar to Chromosome chr9 scaffold_7%2C whole genome shotgun sequence
Sb10g003910	53.9062	139.797	2.59333	1.37481	0.000528665	0.0108269	hypothetical protein
Sb04g005690	57.7647	149.937	2.59564	1.37609	0.000312403	0.00709348	similar to Putative uncharacterized protein OJ1226_A12.5
Sb06g029640	46.709	121.582	2.60296	1.38015	0.000639569	0.0125491	similar to OSJNBb0015D13.11 protein
Sb03g046850	32.335	84.179	2.60334	1.38036	0.00346753	0.0457367	similar to Putative NTGP1
Sb04g005630	95.7396	249.461	2.60562	1.38163	0.000146497	0.00380502	hypothetical protein
Sb10g023650	753.411	1967.96	2.61207	1.38519	8.26e-05	0.00239808	hypothetical protein
Sb01g017300	19.898	52.0041	2.61353	1.386	0.00242573	0.0348709	similar to Prolyl carboxypeptidase like protein%2C putative%2C expressed
Sb01g033865	33.7961	88.3569	2.61441	1.38649	0.000954622	0.0171466	hypothetical protein
Sb01g038540	31.6819	82.8455	2.61492	1.38676	0.00118457	0.0203235	similar to Phosphoinositide-specific phospholipase C
Sb06g019490	33.415	87.4098	2.61588	1.3873	0.00073021	0.0139	similar to OSJNBa0060P14.7 protein
Sb10g003600	159.717	418.345	2.61928	1.38917	0.00228787	0.0332867	hypothetical protein
Sb02g039290	274.066	718.563	2.62186	1.39059	4.74e-05	0.00150038	similar to Putative senescence-associated-like protein
Sb01g045620	49.6559	130.195	2.62194	1.39063	0.000465784	0.00981758	similar to Receptor-like kinase TAK33-like protein
Sb03g012820	106.185	278.632	2.62402	1.39178	0.000122217	0.00327189	hypothetical protein
Sb03g008160	36.6826	96.2962	2.62512	1.39238	0.00167399	0.0265402	similar to Os01g0113500 protein
Sb06g028880	1539.65	4043.42	2.62619	1.39297	0.000303536	0.00695733	similar to H0714H04.5 protein
Sb02g035480	31.7272	83.4156	2.62916	1.3946	0.0008155	0.0151539	hypothetical protein
Sb01g030910	39.7485	104.58	2.63105	1.39564	0.000623738	0.0122861	hypothetical protein
Sb02g040640	237.916	626.252	2.63224	1.39629	3.94e-05	0.00130023	hypothetical protein
Sb01g008530	436.007	1148.85	2.63493	1.39777	0.000460112	0.00972283	similar to Os03g0741600 protein
Sb02g037680	204.711	540.219	2.63893	1.39995	0.00161055	0.0257444	similar to Os07g0584200 protein
Sb06g001840	12.4114	32.7736	2.6406	1.40086	0.00374307	0.0485849	similar to DNA helicase homolog%2C putative
Sb03g031420	184.128	486.958	2.64467	1.40309	6.99e-05	0.00209541	similar to MATE efflux protein-like
Sb01g030980	52.4267	138.726	2.6461	1.40387	0.000297499	0.0068536	similar to Glutathione S-transferase GST 42
Sb07g026190	541.722	1434.29	2.64765	1.40471	7.12e-05	0.0021298	similar to Methylthioadenosine/S-adenosyl homocysteine nucleosidase
Sb03g027870	88.974	235.637	2.64838	1.40511	0.000155951	0.00399717	similar to ABC transporter-like
Sb07g004250	44.427	117.691	2.64909	1.4055	0.000608312	0.0120764	hypothetical protein
Sb01g024390	632.877	1677.84	2.65113	1.40661	0.00278808	0.0389284	hypothetical protein
Sb10g001800	238.331	631.97	2.65165	1.40689	4e-05	0.00131434	similar to Putative alcohol dehydrogenase PAN2
Sb01g000970	59.8007	158.658	2.65312	1.40769	0.000217581	0.00526191	similar to Pantoate--beta-alanine ligase
Sb03g038470	196.378	521.068	2.65339	1.40784	3.45e-05	0.0011604	similar to Os01g0825800 protein
Sb03g041410	300.574	797.59	2.65356	1.40793	3.74e-05	0.00125256	hypothetical protein
Sb05g023750	333.913	886.625	2.65525	1.40885	4.37e-05	0.0014096	similar to Kelch repeat-containing F-box family protein%2C putative%2C expressed
Sb06g033630	215.207	572.651	2.66094	1.41193	4.02e-05	0.00131848	similar to H0723C07.7 protein
Sb06g017620	107.246	285.623	2.66326	1.41319	8e-05	0.00234324	similar to Os04g0443700 protein
Sb08g022780	490.545	1306.77	2.66391	1.41355	4.7e-05	0.00149461	similar to Os12g0632800 protein
Sb02g038650	89.0651	237.363	2.66505	1.41416	9.53e-05	0.00266941	similar to Os07g0603600 protein
Sb04g028010	77.5341	206.662	2.66544	1.41437	0.000147433	0.00381754	hypothetical protein
Sb01g045980	160.37	428.065	2.66924	1.41643	5.13e-05	0.0016176	hypothetical protein
Sb04g006087	164.348	438.748	2.66963	1.41664	0.000131816	0.0034773	similar to Putative multidrug resistance protein
Sb06g033050	44.8903	119.891	2.67076	1.41725	0.000592261	0.0117948	similar to H0801D08.9 protein
Sb08g022900	25.4167	68.017	2.67607	1.42012	0.00173091	0.0271978	hypothetical protein
Sb04g021240	39.3932	105.57	2.67991	1.42218	0.00056974	0.0114093	similar to Putative uncharacterized protein P0461D06.4
Sb07g002030	36.4535	98.0726	2.69035	1.42779	0.000366225	0.00805503	hypothetical protein
Sb03g043290	765.421	2059.43	2.69058	1.42792	0.000996336	0.0177195	similar to Copine III-like
Sb09g018750	28.5003	76.7835	2.69412	1.42982	0.000836539	0.0154514	similar to Beta-glucanase precursor
Sb03g004160	186.32	502.677	2.69793	1.43185	4.19e-05	0.00136514	hypothetical protein
Sb01g031145	81.5028	220.058	2.70001	1.43296	6.76e-05	0.00204996	hypothetical protein
Sb01g029660	408.64	1103.41	2.70019	1.43306	2.54e-05	0.000901231	similar to Proline dehydrogenase family protein%2C expressed
Sb02g028180	124.566	336.726	2.7032	1.43467	0.00111348	0.0193534	similar to Os09g0484800 protein
Sb05g003800	65.2609	176.567	2.70556	1.43593	0.00362931	0.0474741	similar to Hydroxyproline-rich glycoprotein DZ-HRGP-related
Sb09g006630	286.777	775.93	2.70569	1.436	0.000865218	0.0158333	similar to Chromosome chr8 scaffold_68%2C whole genome shotgun sequence
Sb01g031240	419.97	1138.59	2.71113	1.43889	2.49e-05	0.000892122	hypothetical protein
Sb0169s002010	151.961	412.235	2.71277	1.43977	2.16e-05	0.000792608	hypothetical protein
Sb03g040360	31.4147	85.233	2.71316	1.43997	0.000684851	0.0132625	similar to Putative undecaprenyl pyrophosphate synthetase
Sb05g027240	279.087	757.87	2.71553	1.44123	2.7e-05	0.000951504	hypothetical protein
Sb07g015020	44.4386	120.803	2.71843	1.44277	0.00170501	0.0269306	similar to CAF protein-like
Sb08g005000	210.465	572.369	2.71955	1.44337	2.13e-05	0.000785154	similar to Amino acid transporter%2C putative%2C expressed
Sb09g025900	66.3607	180.571	2.72106	1.44417	0.000195206	0.0047876	similar to Heat shock protein 101
Sb08g020020	42.5554	115.814	2.72148	1.44439	0.000295305	0.00680926	similar to Transducin family protein%2C putative%2C expressed
Sb09g024590	84.1392	229.502	2.72765	1.44766	8.59e-05	0.0024703	hypothetical protein
Sb04g028370	188.822	515.068	2.72779	1.44773	0.00307658	0.0419824	hypothetical protein
Sb02g030010	29.6484	80.9601	2.73068	1.44926	0.000710553	0.0136409	similar to Acyl-CoA thioester hydrolase-like
Sb08g006810	16.129	44.0973	2.73404	1.45104	0.00296058	0.0408628	similar to Leucine Rich Repeat family protein%2C expressed
Sb02g025990	20.8156	57.0692	2.74165	1.45505	0.00154407	0.0249818	hypothetical protein
Sb03g044470	234.548	645.666	2.7528	1.4609	2.06e-05	0.000763543	similar to Putative cell cycle dependent kinase C
Sb06g018350	1107.93	3054.01	2.7565	1.46284	0.000105077	0.00288642	hypothetical protein
Sb05g023250	30.3715	83.7379	2.75712	1.46316	0.00072228	0.0138012	similar to UDP-glucoronosyl and UDP-glucosyl transferase family protein%2C expressed
Sb07g005570	23.1958	64.0003	2.75913	1.46421	0.00110201	0.0191693	similar to Oxidoreductase%2C 2OG-Fe oxygenase family protein%2C expressed
Sb01g040030	224.275	618.86	2.75938	1.46434	2.05e-05	0.000761661	similar to 17.4 kDa class I heat shock protein 3
Sb01g012450	235.095	649.383	2.76221	1.46583	1.49e-05	0.000588893	hypothetical protein
Sb03g040250	433.054	1196.53	2.76299	1.46623	6.36e-05	0.00194749	hypothetical protein
Sb03g000890	44.2516	122.294	2.76361	1.46655	0.000178558	0.00446342	hypothetical protein
Sb03g011570	38.3678	106.037	2.76369	1.4666	0.000315342	0.00714737	similar to Putative uncharacterized protein P0498A12.2-1
Sb09g019660	298.207	824.74	2.76566	1.46762	1.62e-05	0.000631697	similar to Chitinase precursor
Sb08g016530	122.588	339.199	2.76698	1.46831	3.33e-05	0.00112411	similar to Sugar transporter family protein%2C expressed
Sb01g045990	127.113	351.825	2.76782	1.46875	3.65e-05	0.00122489	hypothetical protein
Sb05g005970	282.831	783.083	2.76873	1.46923	1.57e-05	0.000613536	similar to Lipase%2C putative
Sb07g002310	28.2972	78.5901	2.77731	1.47369	0.000893573	0.016258	hypothetical protein
Sb01g012630	92.5697	257.445	2.78109	1.47565	7.58e-05	0.00223952	hypothetical protein
Sb07g022400	35.3278	98.3391	2.78362	1.47696	0.000756271	0.0142844	hypothetical protein
Sb01g037090	91.1156	254.097	2.78873	1.47961	5.47e-05	0.00170767	similar to Galactinol synthase 3
Sb04g028830	195.494	545.619	2.79098	1.48077	2.37e-05	0.000857513	similar to GDSL-motif lipase/hydrolase-like
Sb01g020950	170.28	475.287	2.7912	1.48089	2.09e-05	0.000772678	similar to Lectin protein kinase%2C putative%2C expressed
Sb05g027720	85.9262	239.888	2.79179	1.48119	3.75e-05	0.00125256	similar to Rhomboid family%2C putative
Sb02g026300	580.603	1622.07	2.79378	1.48222	1.85e-05	0.000703569	similar to Protein disulfide isomerase
Sb03g041520	102.279	286.09	2.79714	1.48395	2.82e-05	0.00098475	similar to Os01g0876500 protein
Sb01g038180	258.468	723.061	2.79748	1.48413	0.0028327	0.0394207	hypothetical protein
Sb08g018610	14.8225	41.5346	2.80212	1.48652	0.00300062	0.0412792	similar to Protein kinase domain containing protein
Sb03g032720	309.072	868.097	2.80872	1.48991	1.07e-05	0.000441981	similar to Cytidine/deoxycytidine deaminase-like
Sb01g030905	22.622	63.7274	2.81706	1.49419	0.000718973	0.0137547	similar to Os01g0872900 protein
Sb03g038250	122.485	345.113	2.8176	1.49447	1.87e-05	0.000707468	similar to Os01g0822200 protein
Sb02g003610	113.319	319.324	2.81793	1.49464	2.95e-05	0.00101746	similar to Os07g0162700 protein
Sb03g031590	25.3848	71.5897	2.82018	1.49579	0.000709592	0.0136371	hypothetical protein
Sb01g041090	285.519	805.636	2.82165	1.49654	0.000150396	0.00387047	similar to Autophagy protein 9
Sb03g046640	39.3245	110.989	2.8224	1.49692	0.000245388	0.00581204	hypothetical protein
Sb03g036360	634.484	1790.79	2.82244	1.49694	0.000766616	0.0144366	similar to Putative insulin degrading enzyme
Sb09g005900	285.792	806.803	2.82304	1.49725	1.01e-05	0.000421291	similar to Derlin-1.2
Sb03g028610	147.855	417.472	2.82352	1.49749	0.000813403	0.0151261	similar to Cytochrome P450 monooxygenase CYP72A5
Sb04g006280	163.703	462.29	2.82395	1.49772	2.01e-05	0.00074766	similar to Os02g0193000 protein
Sb01g022250	128.017	361.723	2.82558	1.49854	0.00132191	0.0219496	similar to Exonuclease family protein%2C putative%2C expressed
Sb04g022090	64.2453	181.589	2.82649	1.49901	8.04e-05	0.00235182	hypothetical protein
Sb05g026620	138.088	390.373	2.82698	1.49926	2.53e-05	0.000899469	hypothetical protein
Sb08g016820	2506.93	7090.44	2.82834	1.49995	0.00162185	0.0258758	similar to Putative acetyl-CoA carboxylase
Sb02g034850	139.061	393.487	2.82961	1.5006	1.5e-05	0.000590593	hypothetical protein
Sb04g034650	57.1548	161.879	2.83229	1.50197	6.82e-05	0.0020566	similar to Putative cyclic nucleotide-binding transporter 1
Sb08g022910	13.6766	38.7716	2.83489	1.50329	0.00204968	0.0307124	similar to GNS1/SUR4 membrane family protein%2C putative%2C expressed
Sb06g002990	26.918	76.3758	2.83735	1.50454	0.000651108	0.0127064	similar to OSIGBa0101K10.4 protein
Sb09g029480	45.3953	128.916	2.83985	1.50581	0.000144784	0.00376825	similar to Putative uncharacterized protein OJ1126_B10.13
Sb04g021870	80.7553	229.463	2.84146	1.50663	5.5e-05	0.00171262	similar to F-box protein-like
Sb01g011400	167.697	477.26	2.84597	1.50892	1.75e-05	0.000671249	hypothetical protein
Sb04g009650	573.088	1631.29	2.84649	1.50919	2.15e-05	0.000789584	similar to Loricrin-like
Sb08g001990	73.4755	209.288	2.84841	1.51016	4.34e-05	0.00140462	hypothetical protein
Sb07g001140	505.839	1440.84	2.84843	1.51017	0.000602077	0.011962	similar to Putative Bile acid beta-glucosidase
Sb01g010540	901.686	2568.47	2.84852	1.51021	2.84e-05	0.000987355	similar to MAPEG family protein%2C expressed
Sb02g029630	376.215	1072	2.84943	1.51067	1.94e-05	0.000727949	similar to Auxin-induced protein-like
Sb08g016220	14.0165	39.9483	2.85008	1.511	0.00251064	0.0357861	hypothetical protein
Sb03g047000	344.983	984.719	2.8544	1.51319	1.49e-05	0.000588893	similar to Putative uncharacterized protein P0458E05.22
Sb01g008360	72.4776	207.226	2.85917	1.5156	4.19e-05	0.00136578	similar to Transferase family protein%2C expressed
Sb10g007490	36.4504	104.349	2.86275	1.5174	0.000193832	0.00477438	hypothetical protein
Sb09g007200	34.8757	99.8799	2.86388	1.51797	0.000204262	0.00499236	similar to Putative serine/threonine kinase protein
Sb03g044960	37.5186	107.473	2.86453	1.5183	0.000273087	0.00637253	similar to FPF1 protein-like
Sb09g026410	24.5781	70.4189	2.86511	1.51859	0.000616207	0.0121853	similar to Putative uncharacterized protein OJ1187_E11.20
Sb01g002650	102.648	294.252	2.86661	1.51935	2.48e-05	0.00088947	similar to Os03g0827900 protein
Sb10g028070	93.0097	266.746	2.86794	1.52001	0.000252242	0.00596319	hypothetical protein
Sb10g027950	49.2331	141.297	2.86996	1.52103	0.000106425	0.00291282	similar to OSJNBa0035M09.5 protein
Sb03g012280	107.327	308.321	2.87273	1.52242	2.76e-05	0.000968735	similar to Os01g0296200 protein
Sb06g015970	18.4327	53.0526	2.87819	1.52516	0.00141995	0.0233019	hypothetical protein
Sb02g007100	19.7433	56.9033	2.88216	1.52715	0.000774226	0.0145366	hypothetical protein
Sb10g025690	113.029	325.782	2.88229	1.52722	1.55e-05	0.000608119	similar to Endomembrane protein 70-like
Sb09g017920	327.91	945.457	2.88329	1.52771	1.23e-05	0.000498896	hypothetical protein
Sb03g046260	72.1527	208.062	2.88364	1.52789	5.63e-05	0.00174994	hypothetical protein
Sb08g017740	162.543	469.352	2.88756	1.52985	1.03e-05	0.00042704	similar to Os12g0554500 protein
Sb03g031070	26.918	77.7317	2.88772	1.52993	0.00042648	0.00918058	hypothetical protein
Sb06g027690	26.6149	76.8985	2.88931	1.53072	0.000418528	0.00903249	hypothetical protein
Sb05g027420	24.9616	72.1357	2.88987	1.531	0.000515984	0.0106188	similar to ABC-2 type transporter family protein%2C expressed
Sb01g004490	28.3836	82.094	2.8923	1.53222	0.000284526	0.00660896	similar to 39 kDa EF-Hand containing protein%2C putative%2C expressed
Sb06g030480	200.873	581.05	2.89262	1.53238	0.000507406	0.0104794	similar to H0413E07.5 protein
Sb02g012400	81.1443	234.923	2.89512	1.53362	3.33e-05	0.00112411	hypothetical protein
Sb04g034520	52.6176	152.443	2.8972	1.53466	6.79e-05	0.0020566	similar to 1-aminocyclopropane-1-carboxylate oxidase
Sb03g026750	120.585	349.414	2.89766	1.53489	1.57e-05	0.000613536	similar to GDSL-lipase-like
Sb04g036840	49.1975	142.643	2.89939	1.53575	0.000540789	0.0110115	similar to F-box family protein-like
Sb10g029850	144.254	418.645	2.90213	1.53711	6.72e-05	0.00204256	similar to Putative uncharacterized protein P0712G01.15
Sb06g018750	19.13	55.5481	2.90371	1.5379	0.000759793	0.0143308	hypothetical protein
Sb01g041640	3341.82	9714.29	2.90689	1.53947	0.000437212	0.00936375	similar to Deoxymugineic acid synthase1
Sb05g021423	176.299	514.141	2.91631	1.54414	9.71e-06	0.000406898	hypothetical protein
Sb06g030140	108.951	317.774	2.91666	1.54432	1.76e-05	0.000671249	similar to OSJNBb0034I13.21 protein
Sb09g001430	118.62	346.055	2.91735	1.54466	0.000174905	0.00438947	hypothetical protein
Sb06g020650	69.1297	201.825	2.91952	1.54573	0.000334086	0.00745192	similar to OJ000223_09.10 protein
Sb03g034050	26.0416	76.1473	2.92407	1.54798	0.0032575	0.0437426	similar to Putative enthoprotin
Sb02g028510	122.628	359.756	2.93371	1.55273	1.12e-05	0.000457986	hypothetical protein
Sb02g007460	183.88	539.848	2.93586	1.55378	7.82e-06	0.000339077	similar to Os07g0245100 protein
Sb02g039190	2125.54	6245.65	2.93838	1.55502	0.000108247	0.00295422	hypothetical protein
Sb09g003050	21.7337	63.9547	2.94265	1.55711	0.000620513	0.0122417	similar to Hydrophobic protein LTI6B
Sb05g023690	32.8679	96.859	2.94692	1.55921	0.000288449	0.00667554	hypothetical protein
Sb01g016690	176.551	520.969	2.95082	1.56111	5.55e-06	0.000252343	hypothetical protein
Sb09g021990	208.461	616.546	2.95761	1.56443	5.24e-06	0.000240246	similar to Auxin transporter-like protein 2
Sb04g011260	27.8792	82.5161	2.95978	1.56549	0.000324184	0.00728894	similar to MATE efflux family protein%2C expressed
Sb03g040260	637.942	1888.89	2.96091	1.56604	0.000722501	0.0138012	similar to Phospholipid/glycerol acyltransferase-like protein
Sb05g008530	28.7557	85.1439	2.96094	1.56606	0.00173161	0.0271978	similar to Putative xylanase inhibitor protein precursor
Sb06g033810	43.4278	128.589	2.961	1.56608	0.000787938	0.0147066	similar to H0701F11.7 protein
Sb04g028130	65.5232	194.132	2.96279	1.56696	0.000110569	0.00299816	similar to Putative NEP1-interacting protein
Sb03g037110	73.0721	216.609	2.96432	1.5677	3.52e-05	0.00118152	similar to Putative uncharacterized protein P0691E06.14
Sb04g026280	23.1646	68.8251	2.97114	1.57101	0.000269734	0.00632935	similar to Putative uncharacterized protein OJ1372_D06.24
Sb08g022860	62.4838	185.911	2.97534	1.57305	0.000487794	0.0101965	hypothetical protein
Sb10g004820	26.1913	77.9487	2.97613	1.57344	0.00293636	0.040595	hypothetical protein
Sb09g004000	2623.35	7816.14	2.97945	1.57505	0.00314989	0.042729	similar to Putative REF/SRPP-like protein Os05g0151300
Sb10g009310	199.832	595.694	2.98097	1.57578	6.53e-06	0.000291108	hypothetical protein
Sb02g011920	41.7076	124.343	2.9813	1.57594	9.28e-05	0.00261358	similar to Fatty acyl coA reductase
Sb06g032320	1380.11	4123.23	2.98761	1.57899	0.00150787	0.0244904	similar to Triticain beta
Sb06g015310	881.408	2637.16	2.99199	1.5811	1.43e-05	0.000569002	similar to OSJNBa0042I15.8 protein
Sb05g007290	33.558	100.746	3.00214	1.58599	0.00018452	0.00458524	similar to Os11g0239500 protein
Sb01g005880	33.0319	99.2594	3.00496	1.58734	0.000131456	0.00347143	hypothetical protein
Sb05g005794	22.0853	66.3888	3.00602	1.58786	0.000323318	0.00728243	hypothetical protein
Sb06g033023	32.5262	97.7893	3.00647	1.58807	0.00131133	0.0219034	similar to OSIGBa0138E08-OSIGBa0161L23.3 protein
Sb06g020980	112.33	337.853	3.00768	1.58865	0.00144596	0.0236215	similar to OSJNBa0084K20.11 protein
Sb04g000770	57.2673	172.938	3.01985	1.59448	0.000917079	0.016602	hypothetical protein
Sb04g026470	11.8998	35.9408	3.0203	1.59469	0.0030554	0.041761	similar to Putative wall-associated kinase 2
Sb04g003180	71.0039	214.548	3.02163	1.59533	0.000648266	0.0126607	similar to Chromosome chr4 scaffold_6%2C whole genome shotgun sequence
Sb03g004430	386.501	1168.34	3.02287	1.59592	3.6e-06	0.000174601	similar to Putative glucose-6-phosphate/phosphate-translocator
Sb10g010660	298.653	903.976	3.02684	1.59781	4.57e-06	0.00021545	similar to Protein kinase-like protein
Sb05g021410	16.6697	50.5437	3.03208	1.60031	0.000582526	0.0116376	hypothetical protein
Sb09g000300	28.4295	86.3923	3.03882	1.60351	0.00056182	0.0113127	hypothetical protein
Sb02g043820	487.842	1485.86	3.04578	1.60681	4.9e-06	0.000227403	similar to Os03g0299600 protein
Sb09g022870	39.9743	121.834	3.0478	1.60777	8.73e-05	0.00249741	hypothetical protein
Sb09g028930	211.53	646.299	3.05536	1.61134	0.00212091	0.0315106	hypothetical protein
Sb01g013910	133.724	408.59	3.05547	1.61139	4.59e-06	0.00021545	similar to Major facilitator superfamily protein
Sb10g010550	13.6702	41.8423	3.06084	1.61393	0.00129016	0.021607	similar to Embryogenesis transmembrane protein-like
Sb05g018060	254.515	782.394	3.07407	1.62015	2.91e-06	0.000145221	similar to Transferase family protein%2C putative%2C expressed
Sb03g006700	152.765	469.654	3.07436	1.62029	0.00153603	0.0248837	similar to Stress-induced receptor-like kinase 2
Sb09g003480	14.7089	45.3402	3.0825	1.6241	0.000841336	0.0155086	similar to OSJNBb0060M15.1 protein
Sb01g045290	17.352	53.5075	3.08365	1.62464	0.000877102	0.0160044	similar to Hydrolase%2C alpha/beta fold family protein%2C expressed
Sb04g002055	65.2437	201.329	3.0858	1.62564	1.91e-05	0.000718859	hypothetical protein
Sb10g003180	44.1723	136.444	3.08891	1.6271	2.99e-05	0.00103099	similar to WRKY transcription factor 73
Sb08g019480	100.348	310.222	3.09146	1.62829	0.000484503	0.0101445	similar to Cytochrome P450 family protein%2C expressed
Sb01g009040	123.783	383.379	3.09718	1.63095	2.81e-05	0.000981595	hypothetical protein
Sb05g021426	88.5992	274.444	3.09759	1.63115	7.31e-06	0.000320538	similar to AT5g24810/F6A4_20
Sb02g003050	63.6314	197.147	3.09827	1.63146	1.7e-05	0.000653961	similar to Putative proton myo-inositol transporter
Sb05g023140	13.8989	43.0646	3.09842	1.63153	0.00151468	0.0245536	similar to Sugar transporter family protein%2C expressed
Sb04g001060	217.058	672.966	3.10039	1.63245	2.68e-06	0.000134694	similar to Phospholipid/glycerol acyltransferase-like protein
Sb04g024270	129.783	402.393	3.1005	1.6325	4.68e-06	0.000218797	hypothetical protein
Sb05g008030	233.871	725.864	3.1037	1.63399	2.46e-05	0.000883869	similar to NB-ARC domain%2C putative
Sb06g026830	1739.93	5412.13	3.11055	1.63717	4.01e-05	0.00131645	hypothetical protein
Sb03g002710	153.403	478.601	3.1199	1.6415	2.24e-06	0.000115891	similar to Monoglyceride lipase isoform 2-like
Sb01g005110	38.0947	118.974	3.1231	1.64298	5.7e-05	0.00176814	similar to Auxin-responsive protein IAA14
Sb02g007090	12.9012	40.2918	3.12312	1.64299	0.00126487	0.0212767	hypothetical protein
Sb10g027690	247.726	773.908	3.12405	1.64342	1.72e-06	9.29e-05	similar to Putative external rotenone-insensitive NADPH dehydrogenase
Sb01g021270	29.1903	91.2599	3.12638	1.64449	9.14e-05	0.00258012	similar to Sodium/calcium exchanger protein%2C expressed
Sb03g032500	80.9512	253.252	3.12845	1.64545	8.43e-06	0.00036062	similar to Putative auxin conjugate hydrolase
Sb01g030810	73.1325	228.866	3.12947	1.64592	6.96e-06	0.000308122	similar to Glutathione S-transferase GST 33
Sb01g047690	77.7108	243.282	3.13061	1.64644	0.000110508	0.00299816	similar to POT family protein%2C expressed
Sb02g042140	9.60319	30.2108	3.14591	1.65348	0.0020649	0.0308781	similar to Os07g0663600 protein
Sb03g007390	21.0861	66.4859	3.15306	1.65675	0.000234451	0.00558965	hypothetical protein
Sb01g017040	658.521	2080.98	3.16009	1.65996	4.32e-06	0.000204777	hypothetical protein
Sb05g018910	72.039	227.865	3.16308	1.66133	9.8e-06	0.000409384	similar to GDSL-like Lipase/Acylhydrolase family protein%2C expressed
Sb10g007300	23.2273	73.4957	3.1642	1.66184	0.000260312	0.00614248	similar to 12-oxophytodienoic acid reductase 1
Sb06g001690	234.373	741.826	3.16515	1.66227	0.00103069	0.0181552	similar to Germin-like protein 1
Sb10g008360	8.87423	28.0915	3.16552	1.66244	0.00196407	0.0298323	similar to Os06g0233800 protein
Sb10g030660	16.0504	50.8303	3.16692	1.66308	0.000536703	0.010956	hypothetical protein
Sb02g024560	76.5586	242.625	3.16915	1.66409	1.13e-05	0.000462984	similar to Putative uncharacterized protein P0643D11.9
Sb02g034700	20.8472	66.1419	3.1727	1.66571	0.00032501	0.00730103	similar to Putative uncharacterized protein OSJNBa0036M16.104
Sb07g007640	640.976	2036.76	3.1776	1.66794	0.00165977	0.026381	similar to Os08g0243500 protein
Sb02g035510	116.895	371.453	3.17767	1.66797	0.000188516	0.00467075	similar to Serine/threonine kinase receptor-like protein
Sb06g001510	109.904	349.503	3.18006	1.66905	0.002185	0.0322354	similar to OSIGBa0102O13.12 protein
Sb01g029590	313.152	996.153	3.18105	1.6695	0.000221225	0.00533473	hypothetical protein
Sb10g008890	35.1072	111.734	3.18265	1.67023	0.000681989	0.0132172	hypothetical protein
Sb09g001850	470.839	1498.65	3.18294	1.67036	0.00221158	0.0325295	similar to Cation-transporting ATPase
Sb08g000770	31.9432	101.757	3.18555	1.67154	0.00198965	0.0301273	similar to Bacterial blight resistance protein XA26
Sb04g020580	55.4605	176.73	3.18659	1.67201	0.00109897	0.0191407	similar to Putative drought-induced protein
Sb02g000230	12.4007	39.5461	3.18902	1.67311	0.00125189	0.0211059	similar to Tic62 protein%2C putative%2C expressed
Sb04g022100	17.858	56.983	3.1909	1.67396	0.000328717	0.00735814	similar to Rab11 binding protein-like
Sb05g005786	7.87233	25.1456	3.19418	1.67545	0.00366818	0.0478587	similar to Os09g0562600 protein
Sb02g039360	65.3256	209.153	3.2017	1.67884	8.43e-06	0.00036062	similar to Ring-H2 zinc finger protein
Sb01g006430	93.5197	299.479	3.20231	1.67911	2.32e-06	0.000119224	hypothetical protein
Sb01g030690	31.912	102.203	3.20266	1.67927	6.81e-05	0.0020566	hypothetical protein
Sb09g024125	31.3022	100.312	3.20464	1.68016	5.94e-05	0.00183406	similar to NBS-LRR-like protein
Sb02g023290	66.7606	214.239	3.20907	1.68215	2.92e-05	0.00100895	hypothetical protein
Sb01g020510	40.9045	131.281	3.20944	1.68232	0.00201049	0.0303518	similar to Putative uncharacterized protein OJ1293_A01.15
Sb01g015040	433.045	1391.82	3.21402	1.68438	1.94e-06	0.000102449	similar to Cytochrome P450 85A1
Sb03g038970	8.71495	28.0231	3.21553	1.68505	0.00333788	0.0444441	similar to Putative uncharacterized protein P0030H06.126
Sb01g030560	235.3	756.965	3.21702	1.68573	1.19e-06	6.72e-05	similar to Oxidoreductase%2C 2OG-Fe oxygenase family protein%2C expressed
Sb01g013060	214.596	690.586	3.21808	1.6862	2.16e-06	0.000112573	similar to OSJNBa0083N12.1 protein
Sb04g021410	212.461	683.984	3.21933	1.68676	0.0017187	0.0270792	similar to ATP-dependent Clp protease ATP-binding subunit
Sb06g027360	28.4532	91.6285	3.22032	1.68721	0.000211703	0.0051543	similar to OSJNba0093F12.20 protein
Sb03g004300	209.347	674.701	3.22288	1.68835	9.7e-07	5.65e-05	similar to Os01g0173900 protein
Sb04g010430	143.843	463.727	3.22385	1.68879	0.00347787	0.0458326	similar to Putative galactoside 2-alpha-L-fucosyltransferase
Sb04g022250	112.382	362.332	3.22412	1.6889	0.000159692	0.00406011	similar to Glutathione-S-transferase 19E50
Sb04g032530	125.49	405.693	3.23287	1.69282	2.27e-06	0.000116836	hypothetical protein
Sb05g001440	9.25684	29.9709	3.2377	1.69497	0.00180002	0.0278945	hypothetical protein
Sb01g002630	18.7429	60.7577	3.24164	1.69672	0.000304156	0.00696253	similar to Mannan endo-1%2C4-beta-mannosidase 3 precursor
Sb10g023570	126.527	410.482	3.24423	1.69787	0.00075301	0.0142334	hypothetical protein
Sb10g006200	247.323	806.41	3.26055	1.70511	8.85e-06	0.000374081	similar to Znf
Sb04g029610	25.2288	82.3002	3.26215	1.70582	8.73e-05	0.00249741	similar to Ubiquitin carrier protein
Sb01g049530	420.148	1377.8	3.27932	1.7134	8.69e-07	5.16e-05	similar to Hydrolase%2C alpha/beta fold family protein%2C expressed
Sb07g000580	22.1637	72.7539	3.28257	1.71483	7.81e-05	0.00229608	similar to Os08g0104800 protein
Sb07g025985	55.1543	181.104	3.28359	1.71528	6.63e-06	0.000294382	similar to Transposon protein%2C putative%2C unclassified%2C expressed
Sb10g030560	6.91344	22.7154	3.28569	1.7162	0.00357831	0.0469771	similar to GDSL-lipase-like
Sb02g035050	312.352	1027.32	3.28899	1.71765	6.78e-07	4.16e-05	hypothetical protein
Sb10g005860	73.3932	241.62	3.29214	1.71902	3.09e-05	0.00106128	similar to Os06g0186300 protein
Sb03g040780	7.75485	25.6108	3.30255	1.72358	0.00372412	0.0483969	similar to Os01g0864200 protein
Sb02g028350	24.2283	80.0946	3.30583	1.72501	0.000101162	0.00279713	hypothetical protein
Sb02g010610	367.771	1216.81	3.30861	1.72622	0.00270326	0.0379328	similar to Auxin-regulated protein-like protein
Sb06g024950	9.94884	32.9309	3.31002	1.72684	0.00103447	0.0182054	similar to Putative cis-zeatin O-glucosyltransferase
Sb03g039360	234.866	779.034	3.31692	1.72985	1.76e-05	0.000671249	similar to Heat shock 70 kDa protein
Sb02g004220	667.969	2215.7	3.31707	1.72991	1.88e-06	0.0001	similar to Non-specific lipid-transfer protein
Sb04g023570	22.3121	74.2235	3.3266	1.73405	8.87e-05	0.00252658	hypothetical protein
Sb01g039830	27.2302	90.714	3.33137	1.73612	0.000266295	0.00626028	similar to Os03g0270500 protein
Sb03g004150	73.3526	244.568	3.33414	1.73732	2.42e-06	0.00012346	hypothetical protein
Sb05g004210	21.7358	72.5041	3.3357	1.73799	0.000114269	0.00308856	similar to Serine/threonine protein kinase-like protein
Sb01g040600	7.87284	26.2984	3.3404	1.74002	0.00190714	0.0291862	hypothetical protein
Sb05g018030	55.4167	185.307	3.34389	1.74153	4.39e-06	0.000207966	hypothetical protein
Sb02g002710	121.026	405.008	3.34647	1.74264	1.44e-06	7.95e-05	similar to Early nodulin 75-like protein
Sb05g002960	179.69	602.414	3.35251	1.74524	2.2e-06	0.000114228	similar to Putative phytosulfokine peptide precursor
Sb09g029345	48.0805	161.257	3.35389	1.74583	3.76e-05	0.00125256	hypothetical protein
Sb08g021090	46.5445	156.115	3.3541	1.74593	0.0020861	0.0311216	similar to Plant integral membrane protein TIGR01569 containing protein%2C expressed
Sb03g032930	89.2254	299.655	3.3584	1.74777	9.96e-07	5.75e-05	similar to Embryonic abundant protein-like
Sb07g001500	484.118	1627.23	3.36123	1.74899	0.00111687	0.0193991	hypothetical protein
Sb08g014040	284.796	959.617	3.36949	1.75253	4.16e-07	2.73e-05	similar to N3 like protein%2C putative%2C expressed
Sb03g038550	754.944	2544.28	3.37015	1.75281	0.000119966	0.00321845	similar to Laccase-3 precursor
Sb01g039530	2099.73	7095.96	3.37947	1.7568	0.00181831	0.0280771	similar to Heat shock cognate 70 kDa protein
Sb04g007150	106.382	359.782	3.38197	1.75787	8.64e-07	5.14e-05	hypothetical protein
Sb02g023090	18.8162	63.6541	3.38295	1.75828	0.000126251	0.00335853	hypothetical protein
Sb09g001610	61.2951	207.56	3.38624	1.75969	2.79e-06	0.000139142	similar to Putative uncharacterized protein OJ1654_B10.11-1
Sb07g021720	22.2352	75.3377	3.38822	1.76053	6.72e-05	0.00204256	hypothetical protein
Sb06g014550	9.0245	30.5788	3.38842	1.76061	0.00125849	0.0211889	similar to Os03g0439500 protein
Sb02g024170	11.7863	39.9418	3.38883	1.76079	0.000730262	0.0139	similar to Putative nuclear protein p30
Sb03g013800	15.674	53.3321	3.40259	1.76663	0.000324028	0.00728894	similar to Serine/threonine protein phosphatase
Sb02g010230	323.172	1099.63	3.40261	1.76664	4.99e-07	3.2e-05	similar to Similar to F12P19.3 [imported]-Arabidopsis thaliana
Sb05g006240	103.428	352.02	3.40353	1.76703	7.09e-07	4.32e-05	hypothetical protein
Sb02g004200	146.891	500.846	3.40965	1.76962	5.13e-07	3.28e-05	similar to Os07g0175500 protein
Sb04g024730	67.124	229.089	3.41292	1.77101	3.26e-06	0.000159817	similar to Flavonoid 3'-hydroxylase
Sb03g005540	14.9402	51.0946	3.41994	1.77397	0.000194641	0.0047825	similar to Putative S-domain receptor-like protein kinase
Sb04g006050	41.1301	141.272	3.43476	1.78021	7.59e-05	0.00223976	hypothetical protein
Sb03g046280	24.6954	84.9845	3.44131	1.78296	2.76e-05	0.000968735	similar to Armadillo/beta-catenin repeat-like
Sb05g021610	101.278	349.278	3.44872	1.78606	5.46e-07	3.46e-05	similar to Os11g0552000 protein
Sb05g022940	124.116	428.379	3.45143	1.78719	4.67e-07	3.03e-05	similar to Pathogenesis-related protein 4
Sb03g013040	75.8203	261.867	3.45378	1.78818	0.000967131	0.0173097	similar to Phospholipase-like protein
Sb06g030980	35.6824	123.472	3.4603	1.7909	9.34e-06	0.00039387	similar to OSIGBa0113E10.13 protein
Sb01g009640	51.0848	177.163	3.46801	1.79411	2.92e-06	0.000145245	similar to Maf-like protein%2C expressed
Sb08g004670	70.7966	246.135	3.47665	1.7977	2e-06	0.000104758	similar to Dirigent-like protein%2C expressed
Sb06g027620	182.196	636.843	3.49538	1.80545	0.00014842	0.00383133	similar to OSIGBa0118P15.2 protein
Sb09g020060	25.9258	90.6232	3.49548	1.80549	2.29e-05	0.000830937	hypothetical protein
Sb01g006760	6.14387	21.4818	3.49646	1.8059	0.00300943	0.0413564	similar to Putative receptor-type protein kinase LRK1
Sb03g012910	32.1125	112.447	3.50165	1.80803	0.000987946	0.0176245	similar to Chromosome chr5 scaffold_64%2C whole genome shotgun sequence
Sb06g028020	27.9932	98.3892	3.51476	1.81342	0.000179359	0.00447459	similar to H0702G05.8 protein
Sb01g020960	39.7482	140.055	3.52354	1.81703	4.92e-06	0.000227763	similar to Lectin protein kinase%2C putative%2C expressed
Sb01g036310	60.0603	211.679	3.52444	1.81739	0.00059119	0.0117857	similar to Os03g0332500 protein
Sb03g008910	12.1731	43.0786	3.53885	1.82328	0.000319638	0.00723178	similar to Putative uncharacterized protein P0436E04.11
Sb02g038450	336.742	1192.73	3.54197	1.82455	5.13e-06	0.000235847	similar to Early nodulin 75-like protein
Sb01g011890	10.0271	35.5554	3.54594	1.82617	0.000453188	0.00962435	similar to Nodulin family protein%2C putative
Sb02g035450	66.431	235.715	3.54827	1.82712	6.99e-06	0.000308643	similar to Os07g0537500 protein
Sb06g017100	79.7985	283.576	3.55366	1.8293	6.11e-07	3.78e-05	similar to OSIGBa0102D10.6 protein
Sb02g026400	1344.25	4779.05	3.55517	1.82992	3.04e-06	0.000150756	similar to Chloroplast thylakoidal processing peptidase-like protein
Sb02g029090	21.012	74.7027	3.55523	1.82994	2.85e-05	0.000988789	similar to Os09g0502500 protein
Sb04g037520	20.0058	71.1925	3.55859	1.83131	5.18e-05	0.0016297	similar to Zinc finger (C3HC4-type RING finger)-like
Sb06g024970	39.2466	139.688	3.55923	1.83157	9.41e-06	0.000396282	similar to Cis-zeatin O-glucosyltransferase 1
Sb05g025800	933.5	3322.97	3.55969	1.83175	0.00263381	0.0372269	similar to Plant integral membrane protein TIGR01569 containing protein%2C expressed
Sb09g022580	179.577	639.598	3.56169	1.83256	1.21e-07	9.14e-06	similar to Heat shock cognate 70 kDa protein
Sb01g018480	488.565	1741.75	3.56504	1.83392	3.22e-07	2.15e-05	similar to Putative uncharacterized protein precursor
Sb07g024950	313.437	1117.85	3.56641	1.83447	0.000409489	0.00886769	similar to Putative RING-H2 finger protein RHG1a
Sb03g009610	5.60717	20.0094	3.56854	1.83533	0.00332811	0.0443608	hypothetical protein
Sb04g031730	125.069	447.593	3.57876	1.83946	0.000341769	0.00760315	similar to Anthocyanin biosynthetic gene regulator PAC1
Sb01g004740	481.333	1723.92	3.58155	1.84058	1.64e-07	1.19e-05	similar to Putative AAA-type ATPase
Sb04g023070	21.4285	76.7668	3.58246	1.84095	0.000961588	0.0172467	similar to E3 ubiquitin-protein ligase EL5
Sb01g042220	28.7241	102.982	3.58522	1.84206	1.27e-05	0.000512559	hypothetical protein
Sb09g024140	12.5919	45.2555	3.594	1.84559	0.000321865	0.00726505	similar to Putative uncharacterized protein OSJNBa0088I06.18
Sb10g005690	104.049	374.229	3.59666	1.84666	0.000273373	0.00637332	similar to Formin homology 2 domain-containing protein-like
Sb02g039690	75.3876	271.299	3.59872	1.84748	1.06e-05	0.000436625	similar to Putative uncharacterized protein P0524E08.106
Sb06g032750	75.9738	273.78	3.6036	1.84944	1.05e-06	5.99e-05	similar to H0103C06.2 protein
Sb10g001580	13.0157	46.9048	3.60372	1.84949	0.000226442	0.00543461	similar to Chromosome chr3 scaffold_8%2C whole genome shotgun sequence
Sb04g024710	118.691	427.812	3.60443	1.84977	2e-05	0.000746036	similar to Flavonoid 3'-hydroxylase
Sb04g031430	25.58	92.5868	3.6195	1.85579	1.25e-05	0.000504866	similar to Os02g0688800 protein
Sb02g002740	106.476	385.864	3.62394	1.85756	2.87e-07	1.97e-05	similar to Early nodulin 75-like protein
Sb02g024240	164.614	597.142	3.62752	1.85898	8.96e-08	7.08e-06	hypothetical protein
Sb01g032440	57.219	207.807	3.63179	1.86068	0.0035936	0.0471045	similar to Phytochrome P450
Sb02g012470	20.2052	73.4853	3.63695	1.86273	0.000535669	0.0109438	hypothetical protein
Sb03g039870	9.13713	33.2527	3.63929	1.86366	0.000842993	0.0155278	similar to Os01g0848900 protein
Sb06g018740	179.895	654.82	3.64001	1.86394	7.67e-08	6.11e-06	similar to H0523F07.13 protein
Sb09g002980	26.0732	94.9845	3.643	1.86513	0.00198543	0.0300814	similar to Os01g0289600 protein
Sb01g015000	17.3579	63.2964	3.64656	1.86653	6.32e-05	0.00193761	similar to Putative phosphodiesterase family
Sb03g045840	213.745	780.196	3.65012	1.86794	9.17e-08	7.17e-06	similar to Glutathione S-transferase GST 21
Sb01g044700	7.18084	26.2696	3.65829	1.87117	0.0011933	0.0204315	hypothetical protein
Sb01g004470	23.1559	84.7505	3.65999	1.87184	2.26e-05	0.000822478	similar to Brain protein 44-like
Sb03g025630	8.2197	30.1083	3.66294	1.873	0.000686077	0.0132761	similar to Receptor-like kinase
Sb04g009350	992.365	3641.01	3.66903	1.8754	0.00344272	0.0455044	hypothetical protein
Sb04g037870	40.5969	149.183	3.67473	1.87764	1.55e-05	0.000607306	hypothetical protein
Sb04g023600	47.155	173.647	3.68248	1.88068	0.00211348	0.0314373	similar to Putative RING-H2 zinc finger protein ATL6
Sb03g005490	114.216	421.383	3.68936	1.88337	3.92e-05	0.00129702	hypothetical protein
Sb08g023140	173.98	643.147	3.69667	1.88623	0.000371258	0.00814567	similar to Cell Division Protein AAA ATPase family
Sb09g008180	20.6614	76.4188	3.69863	1.88699	2.4e-05	0.000865047	similar to Os05g0244700 protein
Sb02g002210	73.5641	272.155	3.69956	1.88735	4.92e-07	3.17e-05	hypothetical protein
Sb02g039780	6.22075	23.06	3.70694	1.89023	0.00190084	0.0291315	hypothetical protein
Sb09g027600	55.8383	207.472	3.71558	1.89359	6.57e-07	4.04e-05	hypothetical protein
Sb01g040690	52.07	193.63	3.71864	1.89478	9.02e-07	5.33e-05	hypothetical protein
Sb02g009850	11.7141	43.567	3.7192	1.89499	0.000174595	0.00438604	similar to Putative chalcone synthase
Sb04g002480	16.3252	60.7429	3.7208	1.89561	0.000658434	0.0128296	hypothetical protein
Sb06g020830	166.063	618.4	3.72388	1.89681	1.45e-06	7.97e-05	similar to OJ991113_30.20 protein
Sb09g025050	182.818	680.947	3.72473	1.89714	6.81e-05	0.0020566	similar to Signal recognition particle 54 kDa protein 1
Sb03g046360	199.473	743.808	3.72887	1.89874	3.08e-08	2.77e-06	similar to Probable NAD kinase 1
Sb02g010620	54.4573	203.135	3.73018	1.89924	4.37e-05	0.0014096	similar to Putative uncharacterized protein P0030H06.126
Sb03g045390	45.0038	167.891	3.73059	1.8994	1.68e-06	9.09e-05	similar to Os01g0939600 protein
Sb03g045920	5.49316	20.5461	3.74031	1.90316	0.00197608	0.0299758	similar to Zinc finger protein-like
Sb08g019890	9.94314	37.2221	3.7435	1.90439	0.000441213	0.00942548	hypothetical protein
Sb01g039680	762.161	2856.36	3.74772	1.90601	1.53e-07	1.13e-05	similar to Haloacid dehalogenase-like hydrolase family protein%2C putative%2C expressed
Sb02g025840	203.231	761.853	3.74871	1.90639	1.45e-07	1.08e-05	hypothetical protein
Sb10g009380	203.596	763.614	3.75063	1.90713	3.35e-08	2.97e-06	similar to Os06g0260000 protein
Sb02g035370	9.10241	34.1482	3.75156	1.90749	0.000371313	0.00814567	similar to Receptor-like protein kinase-like
Sb03g037140	13.02	48.8602	3.7527	1.90793	8.56e-05	0.00246769	similar to Os01g0799100 protein
Sb03g047250	54.9155	206.144	3.75384	1.90837	5.79e-07	3.62e-05	hypothetical protein
Sb10g030330	606.718	2277.62	3.75401	1.90843	7.1e-05	0.00212463	similar to Aspartic proteinase nepenthesin II-like
Sb01g013690	48.3087	181.376	3.75451	1.90863	1.09e-06	6.14e-05	similar to Os03g0641200 protein
Sb05g025070	1728.22	6491.26	3.75604	1.90921	4.02e-06	0.000192309	hypothetical protein
Sb06g020180	18.4349	69.6483	3.77807	1.91765	2.25e-05	0.000818781	similar to High affinity nitrate transporter
Sb09g027650	17.3981	65.7675	3.78015	1.91844	8.94e-05	0.00253865	hypothetical protein
Sb02g003590	40.8587	154.496	3.78121	1.91885	1.44e-06	7.96e-05	similar to Os02g0484600 protein
Sb10g028980	537.104	2030.96	3.78131	1.91888	0.00110213	0.0191693	hypothetical protein
Sb09g018630	6.4536	24.4065	3.78184	1.91909	0.000903821	0.0163972	hypothetical protein
Sb01g032980	5.06995	19.1943	3.78589	1.92063	0.00225331	0.0329712	similar to Putative 3-beta hydroxysteroid dehydrogenase/isomerase
Sb03g007000	1106.87	4195.4	3.79034	1.92233	2.57e-05	0.000907722	similar to Calmodulin-binding protein-like
Sb02g000930	30.8313	117.214	3.80179	1.92668	4.88e-06	0.000226768	hypothetical protein
Sb01g005420	140.172	533.238	3.80417	1.92758	4.96e-08	4.18e-06	hypothetical protein
Sb01g007410	104.719	398.983	3.81004	1.92981	8.66e-08	6.86e-06	similar to P450
Sb08g020830	198.121	756.558	3.81867	1.93307	5.32e-05	0.00167165	similar to Homocysteine S-methyltransferase 2
Sb01g031970	33.6035	128.37	3.82014	1.93362	1.85e-06	9.87e-05	similar to Os07g0122100 protein
Sb0010s012040	105.001	401.137	3.82031	1.93369	4.93e-08	4.16e-06	hypothetical protein
Sb10g021700	121.007	462.719	3.8239	1.93505	0.000787102	0.0147019	similar to Os06g0549900 protein
Sb04g008110	147.899	566.52	3.83044	1.93751	5.29e-08	4.42e-06	hypothetical protein
Sb01g001970	307.897	1180.85	3.83522	1.93931	0.000224991	0.00541007	hypothetical protein
Sb10g022290	9.29346	35.7004	3.84145	1.94165	0.000306317	0.00698744	similar to Protein kinase domain containing protein%2C expressed
Sb03g028700	68.7145	264.189	3.84473	1.94288	0.000877745	0.0160046	similar to Os01g0628900 protein
Sb01g008450	1953.1	7512.36	3.84637	1.9435	6.15e-05	0.00189304	similar to ATP sulfurylase
Sb08g003640	110.841	426.768	3.85028	1.94496	0.00051293	0.0105732	similar to Os12g0158600 protein
Sb03g033420	23.0896	88.9822	3.85377	1.94627	0.00100642	0.017836	hypothetical protein
Sb03g046760	1880.97	7263.28	3.86144	1.94914	8.1e-05	0.00236332	similar to Class III peroxidase 20 precursor
Sb04g038260	41.9842	162.197	3.86329	1.94983	5.75e-07	3.61e-05	similar to Metallo-beta-lactamase-like
Sb05g020380	1912.51	7398.24	3.86834	1.95171	2.67e-06	0.000134694	similar to Respiratory burst oxidase protein D%2C putative%2C expressed
Sb05g003280	43.5433	168.459	3.86877	1.95187	1.02e-06	5.84e-05	hypothetical protein
Sb04g023820	56.8466	220.009	3.87022	1.95241	1.84e-07	1.33e-05	similar to Loricrin-like protein
Sb03g043100	80.3574	311.966	3.88223	1.95689	2.33e-05	0.000842515	similar to Leucine zipper protein-like
Sb04g008860	56.0663	217.975	3.88781	1.95896	0.000285953	0.00662991	similar to H0102C09.4 protein
Sb04g036280	44.624	173.494	3.8879	1.95899	0.00182978	0.0282137	similar to Clathrin assembly protein AP180 short form-like
Sb03g029870	823.068	3206.06	3.89525	1.96172	0.00173818	0.0272672	similar to Putative uncharacterized protein OSJNBa0049H05.23
Sb02g002220	38.325	149.367	3.89739	1.96251	0.00149313	0.0242977	similar to Os07g0130200 protein
Sb10g024280	12.1325	47.2923	3.898	1.96274	0.00010005	0.00277853	hypothetical protein
Sb03g028810	22.9255	89.3837	3.89888	1.96306	0.000379768	0.00831672	hypothetical protein
Sb01g029900	16.2819	63.7528	3.91557	1.96922	2.48e-05	0.000890013	hypothetical protein
Sb04g024660	3020.64	11832.6	3.91725	1.96984	0.000229305	0.00548571	hypothetical protein
Sb01g048140	31.6444	124.013	3.91895	1.97047	1.76e-06	9.44e-05	similar to Basic endochitinase%2C putative%2C expressed
Sb02g042860	25.3815	99.6396	3.92568	1.97294	7.38e-06	0.000323178	similar to Plasma membrane-bound peroxidase 3-1
Sb07g023300	79.6337	313.256	3.93371	1.97589	7.23e-05	0.00215794	similar to Early nodulin 75-like protein
Sb01g027660	513.044	2019.29	3.93591	1.9767	5.08e-08	4.26e-06	hypothetical protein
Sb07g024770	68.1446	268.737	3.94363	1.97952	0.000327869	0.00734566	similar to Putative NEP1-interacting protein
Sb02g023790	111.002	437.807	3.94414	1.97971	4.51e-08	3.86e-06	similar to Alpha-amylase type A isozyme precursor
Sb01g033800	782.875	3098.63	3.95801	1.98478	9.11e-08	7.15e-06	similar to Trehalose-phosphatase family protein%2C expressed
Sb07g008530	7.63514	30.2852	3.96655	1.98789	0.000824458	0.0152607	similar to Putative uncharacterized protein OSJNBa0012K14.10
Sb08g023020	7.17582	28.4704	3.96754	1.98825	0.000869979	0.0158974	similar to Os12g0637800 protein
Sb01g005430	273.76	1087.03	3.97074	1.98941	4.19e-06	0.000199588	hypothetical protein
Sb03g045580	17.2798	68.6687	3.97393	1.99057	0.000770992	0.0144866	similar to Putative GABA-specific permease
Sb03g043430	351.627	1400.09	3.98176	1.9934	1.42e-07	1.06e-05	hypothetical protein
Sb03g029370	4.45602	17.7457	3.98241	1.99364	0.00241547	0.0348225	similar to Putative uncharacterized protein P0510C12.40
Sb04g021190	41.0479	163.614	3.98592	1.99491	4.66e-05	0.00148349	similar to MutT-like protein
Sb06g002200	4.03195	16.0921	3.99115	1.9968	0.00333352	0.0444095	similar to H0512B01.12 protein
Sb04g006920	182.946	730.795	3.9946	1.99805	1.77e-06	9.48e-05	similar to Os02g0201300 protein
Sb02g000630	9.52563	38.122	4.00204	2.00074	0.000132774	0.00349891	similar to Putative quinone oxidoreductase
Sb03g026820	59.1448	237.086	4.00856	2.00309	9.27e-08	7.23e-06	similar to Os01g0595100 protein
Sb09g006245	4.22334	16.9317	4.00907	2.00327	0.00347843	0.0458326	hypothetical protein
Sb09g002970	37.0636	148.941	4.01852	2.00666	4.4e-07	2.87e-05	similar to WRKY transcription factor 5
Sb05g027380	37.7359	152.148	4.03191	2.01146	1.16e-06	6.53e-05	similar to Xylanase inhibitor protein 1 precursor
Sb10g005000	18.6215	75.1184	4.03397	2.0122	1.22e-05	0.000492265	hypothetical protein
Sb3219s002010	193.496	782.987	4.04652	2.01668	5.82e-09	6.34e-07	hypothetical protein
Sb06g030880	16.9747	68.9831	4.06387	2.02285	9.52e-06	0.000400452	similar to H0212B02.10 protein
Sb03g002400	37.8325	153.895	4.06781	2.02425	3.02e-07	2.05e-05	similar to Carnitine racemase-like
Sb03g014130	333.167	1355.63	4.06891	2.02464	2.43e-07	1.7e-05	similar to Multidrug resistance-associated protein MRP1
Sb09g024870	73.2068	297.96	4.07011	2.02507	8.57e-06	0.000365029	hypothetical protein
Sb02g043140	126.969	517.029	4.07208	2.02577	1.36e-06	7.54e-05	hypothetical protein
Sb04g033720	24.8127	101.183	4.07786	2.02781	2.04e-06	0.000106358	similar to Short-chain dehydrogenase/reductase protein-like
Sb02g038490	375.427	1537.14	4.09439	2.03365	1.08e-08	1.1e-06	hypothetical protein
Sb01g012710	270.717	1108.65	4.09523	2.03394	1.2e-06	6.76e-05	similar to Pathogenesis-related thaumatin-like protein
Sb07g002840	40.2104	164.845	4.09956	2.03547	9.83e-07	5.7e-05	hypothetical protein
Sb10g029590	63.0214	258.394	4.10009	2.03566	3.45e-08	3.05e-06	similar to Os06g0710700 protein
Sb10g028280	34.2552	140.701	4.10744	2.03824	5.17e-07	3.3e-05	hypothetical protein
Sb05g006880	48.9214	201.011	4.10884	2.03873	1.47e-07	1.09e-05	similar to Chitinase 1%2C putative%2C expressed
Sb02g022090	62.4875	256.94	4.11187	2.03979	0.00163115	0.0260079	similar to Os09g0325700 protein
Sb03g045570	8.41041	34.5966	4.11354	2.04038	0.000158015	0.00402556	similar to Os01g0945700 protein
Sb02g025790	216.736	891.922	4.11525	2.04098	4.34e-09	4.96e-07	similar to Aldehyde dehydrogenase
Sb03g034210	267.024	1100.08	4.11978	2.04257	0.000426226	0.00918058	similar to Putative LRK1 protein
Sb03g028250	6.56744	27.0614	4.12055	2.04284	0.00045923	0.00971999	similar to Phytochrome / protein kinase-like
Sb09g003250	59.7717	247.046	4.13316	2.04724	7.81e-07	4.71e-05	similar to Putative uncharacterized protein OJ1264_A04.8
Sb05g021670	4.30021	17.8375	4.14804	2.05243	0.00204583	0.0307091	hypothetical protein
Sb01g004130	6.75831	28.0486	4.15023	2.05319	0.00192687	0.0294058	similar to Putative raffinose synthase or seed imbibition protein
Sb01g035010	51.4374	213.71	4.15476	2.05477	0.00101387	0.0179554	hypothetical protein
Sb07g005890	168.532	701.19	4.16056	2.05678	1.56e-06	8.52e-05	similar to Os08g0205800 protein
Sb04g005960	176.931	736.737	4.16398	2.05796	1.43e-05	0.000569002	similar to Putative Limonoid UDP-glucosyltransferase
Sb01g033590	1892.89	7885.05	4.16562	2.05853	9.74e-07	5.66e-05	similar to Phospho-2-dehydro-3-deoxyheptonate aldolase 1%2C chloroplast precursor
Sb04g024260	30.3359	126.75	4.17821	2.06289	4.72e-05	0.00149777	hypothetical protein
Sb06g026930	37.7463	158.069	4.18767	2.06615	3.31e-07	2.2e-05	similar to OSJNBa0086O06.15 protein
Sb02g023340	20.7388	86.8904	4.18976	2.06687	2.97e-06	0.000147595	similar to Transporter-like protein
Sb02g035040	143.676	602.959	4.19667	2.06925	0.00239785	0.0345882	hypothetical protein
Sb02g036310	179.069	753.118	4.20574	2.07236	3.48e-09	4.12e-07	similar to Monosaccharide transporter 6
Sb01g044140	1017.5	4288.03	4.21429	2.07529	0.000153315	0.00393759	hypothetical protein
Sb07g025770	1184.76	5004.06	4.22368	2.0785	0.00207255	0.0309559	hypothetical protein
Sb0011s003010	14.8284	62.7309	4.23045	2.08081	0.000331165	0.00739982	hypothetical protein
Sb02g041610	390.14	1653.21	4.23748	2.08321	6.12e-09	6.61e-07	similar to Serine carboxypeptidase II-3 precursor(CP-MII.3)
Sb03g038390	102.12	434.149	4.25136	2.08792	5.39e-09	5.93e-07	hypothetical protein
Sb01g041760	609.235	2592.97	4.25611	2.08954	1.86e-08	1.73e-06	similar to Peroxidase
Sb03g007170	304.98	1298.93	4.25905	2.09053	3.08e-09	3.71e-07	similar to Wound induced protein homolog
Sb05g002460	124.241	529.619	4.26282	2.09181	0.00121933	0.0207368	similar to Os12g0138000 protein
Sb02g034030	67.7816	289.008	4.2638	2.09214	0.00101851	0.0180098	similar to Putative chalcone synthase
Sb06g024280	62.7134	268.271	4.27772	2.09684	1.86e-08	1.73e-06	similar to OSJNBa0079A21.8 protein
Sb01g030940	13.9402	59.683	4.28136	2.09807	0.000190377	0.00470303	similar to Glutathione S-transferase GST 40
Sb03g005510	23.001	98.5692	4.28544	2.09944	1.53e-06	8.34e-05	hypothetical protein
Sb02g043550	136.022	584.013	4.29353	2.10216	1.46e-07	1.08e-05	similar to Os07g0686800 protein
Sb10g013960	31.3027	134.452	4.29521	2.10273	2.63e-07	1.83e-05	similar to Putative uncharacterized protein B1089G05.18
Sb07g015581	60.6277	260.57	4.29787	2.10362	2.91e-05	0.00100681	similar to Putative uncharacterized protein P0426E02.12
Sb03g028230	15.0134	64.6012	4.30289	2.10531	0.000116571	0.0031407	hypothetical protein
Sb03g003210	22.0842	95.0735	4.30504	2.10603	9.63e-07	5.63e-05	similar to Syringomycin biosynthesis enzyme-like
Sb05g022655	2.95767	12.75	4.31083	2.10797	0.00384969	0.0495616	similar to Zinc finger%2C C3HC4 type family protein%2C expressed
Sb06g014330	11.978	51.6515	4.31219	2.10842	0.000176554	0.00442647	hypothetical protein
Sb09g004960	12.0618	52.0883	4.31845	2.11051	1.56e-05	0.000610258	similar to Putative uncharacterized protein P0498C03.1
Sb05g008780	207.091	895.727	4.32529	2.1128	4.37e-05	0.0014096	similar to Dirigent-like protein%2C expressed
Sb04g003670	158.821	687.584	4.32929	2.11413	0.00328739	0.0440124	similar to Os02g0150900 protein
Sb03g011070	41.2457	178.621	4.33066	2.11459	7.33e-08	5.88e-06	hypothetical protein
Sb07g020260	65.7151	284.939	4.33598	2.11636	8.44e-07	5.04e-05	hypothetical protein
Sb03g026430	197.02	855.987	4.34466	2.11924	2.01e-06	0.00010516	similar to Lysine decarboxylase-like protein
Sb04g026560	209.848	912.024	4.34612	2.11973	8.53e-05	0.00246283	similar to Phenylalanine ammonia-lyase
Sb04g023930	68.6557	299.766	4.36622	2.12639	1.6e-08	1.53e-06	hypothetical protein
Sb02g025520	281.405	1233.58	4.38364	2.13213	0.00169023	0.026764	hypothetical protein
Sb01g030740	29.3713	129.161	4.39752	2.13669	4.26e-07	2.79e-05	hypothetical protein
Sb02g003030	151.232	666.068	4.40429	2.13891	1.32e-09	1.73e-07	hypothetical protein
Sb01g048640	18.7037	82.6507	4.41895	2.1437	1.59e-06	8.65e-05	hypothetical protein
Sb02g009220	27.1483	120.184	4.42694	2.14631	5.98e-07	3.71e-05	similar to Putative Cytochrome P450
Sb03g004630	61.7011	273.239	4.42842	2.14679	1.53e-08	1.49e-06	similar to P0028E10.22 protein
Sb08g016910	162.866	721.401	4.42941	2.14711	0.002389	0.0344999	hypothetical protein
Sb09g025590	5.7977	25.7432	4.44024	2.15064	0.000398928	0.00868365	hypothetical protein
Sb03g012950	305.012	1354.42	4.44056	2.15074	5.53e-07	3.5e-05	similar to Os01g0314800 protein
Sb03g007240	46.2878	205.65	4.44284	2.15148	7.42e-07	4.49e-05	similar to NPR1 interactor
Sb08g006885	4.99307	22.227	4.45156	2.15431	0.000506202	0.0104773	hypothetical protein
Sb10g028000	329.269	1467.25	4.4561	2.15578	1.83e-06	9.78e-05	similar to Cysteine protease Mir1
Sb07g025830	10.4441	46.5461	4.4567	2.15597	7.4e-05	0.00219955	hypothetical protein
Sb01g009110	60.7986	272.017	4.47406	2.16159	2.31e-07	1.63e-05	similar to Putative uncharacterized protein OSJNBa0079G12.6
Sb04g027520	9.94988	44.6417	4.48666	2.16564	1.78e-05	0.000678218	similar to Putative uncharacterized protein P0627E03.17
Sb02g040490	78.4837	352.14	4.48679	2.16568	2.52e-05	0.000895825	similar to Cytochrome P450 CYP709C1
Sb10g008420	11.5997	52.0536	4.48748	2.16591	0.0018187	0.0280771	similar to Leaf senescence protein-like
Sb05g023710	20.8066	93.4952	4.49353	2.16785	1.21e-05	0.000490192	similar to Xylanase inhibitor protein 2 precursor
Sb03g008260	31.5544	142.042	4.50151	2.17041	2.34e-07	1.65e-05	hypothetical protein
Sb02g032630	20.9305	94.2948	4.50514	2.17157	6.85e-07	4.19e-05	hypothetical protein
Sb04g023770	19.9264	89.7957	4.50638	2.17197	0.000730419	0.0139	hypothetical protein
Sb05g005480	26.5441	119.653	4.50772	2.1724	0.000405859	0.00881173	similar to Os01g0957800 protein
Sb07g005290	12.252	55.2631	4.51054	2.1733	0.0017995	0.0278945	similar to Germin-like protein subfamily 1 member 8%2C putative
Sb09g021570	3.07185	13.8604	4.51207	2.17379	0.00337953	0.0448098	hypothetical protein
Sb10g030190	156.088	706.029	4.52329	2.17737	1.18e-05	0.000478762	similar to Receptor-like protein kinase-like
Sb03g044600	32.7218	148.132	4.527	2.17855	0.000125134	0.00333585	similar to Os01g0927300 protein
Sb03g035500	276.021	1253.59	4.54164	2.18321	0.000861397	0.0157748	similar to Probable indole-3-acetic acid-amido synthetase GH3.2
Sb06g031180	51.1548	232.98	4.55441	2.18726	4.04e-08	3.5e-06	similar to OSIGBa0147J19.9 protein
Sb01g006420	84.03	382.943	4.55722	2.18815	1.59e-09	1.99e-07	similar to DNAJ protein%2C putative%2C expressed
Sb03g028540	8.86955	40.4811	4.56405	2.19032	4.75e-05	0.0015012	hypothetical protein
Sb02g012940	201.47	922.943	4.58105	2.19568	3.22e-05	0.00109701	similar to Putative phragmoplastin 12
Sb10g006596	33.9457	155.54	4.58202	2.19598	2.84e-05	0.000987538	hypothetical protein
Sb03g041610	8.5239	39.2189	4.60105	2.20196	0.00137919	0.0227069	hypothetical protein
Sb02g035440	51.2046	235.611	4.60136	2.20206	2.3e-06	0.00011837	similar to Putative serine/threonine-specific protein kinase
Sb04g023060	46.0781	212.078	4.60258	2.20244	1.13e-08	1.15e-06	similar to E3 ubiquitin-protein ligase EL5
Sb01g018855	514.701	2370.89	4.60635	2.20362	0.00334979	0.0445323	similar to Cytochrome P450 family protein%2C expressed
Sb07g004690	123.918	572.161	4.61727	2.20704	6.86e-10	9.63e-08	similar to Os12g0240900 protein
Sb07g022550	22.1532	102.309	4.61828	2.20735	3.19e-05	0.00108874	hypothetical protein
Sb01g014230	7.06821	32.6449	4.61855	2.20744	6.8e-05	0.0020566	similar to Putative inositol polyphosphate 5-phosphatase
Sb07g005880	39.1404	181.133	4.62778	2.21032	0.00116943	0.0201595	similar to Os08g0205800 protein
Sb01g007400	216.039	999.904	4.62836	2.2105	2.48e-10	4.01e-08	similar to P450
Sb07g008610	3.99619	18.5126	4.63256	2.21181	0.000568723	0.0114035	hypothetical protein
Sb09g026490	27.5403	127.627	4.63421	2.21232	0.000909628	0.0164908	hypothetical protein
Sb08g022530	56.5234	262.232	4.63936	2.21392	6.09e-09	6.6e-07	hypothetical protein
Sb05g004935	20.7704	96.8971	4.66516	2.22193	0.00101637	0.0179871	similar to HcrVf1 protein-like
Sb07g000280	28.4041	132.693	4.67163	2.22392	2.23e-07	1.58e-05	hypothetical protein
Sb07g000850	4.45482	20.9863	4.71092	2.23601	0.000413811	0.00893832	similar to Os08g0108100 protein
Sb01g010880	6.60285	31.1502	4.71769	2.23808	0.000137473	0.00360023	hypothetical protein
Sb05g003190	102.627	484.183	4.71787	2.23814	2.53e-10	4.07e-08	similar to Cadmium tolerance factor
Sb09g027610	63.0884	297.81	4.72051	2.23894	0.00165332	0.0262949	similar to Os05g0550800 protein
Sb06g028700	1339.7	6340	4.73242	2.24258	7.01e-08	5.66e-06	similar to OSJNBa0093O08.12 protein
Sb06g003120	6.22178	29.5265	4.74567	2.24661	0.00118057	0.0202824	similar to OSJNBb0015G09.11 protein
Sb08g017560	171.015	814.471	4.76256	2.25174	6.61e-06	0.000294166	similar to Calmodulin-binding protein%2C putative%2C expressed
Sb09g008190	113.126	538.837	4.76318	2.25192	3.38e-10	5.3e-08	hypothetical protein
Sb04g022690	33.4138	159.164	4.76343	2.252	4.72e-05	0.00149777	similar to Os02g0555900 protein
Sb10g021870	5.02814	23.9517	4.76352	2.25203	0.000397811	0.0086668	similar to Putative Ap21
Sb06g022980	19.2012	91.5692	4.76893	2.25367	4.6e-07	3e-05	similar to H0211A12.2 protein
Sb05g018800	203.752	973.316	4.77696	2.25609	0.000531772	0.0108817	similar to Leucine-rich repeat-containing extracellular glycoprotein precursor
Sb08g000200	27.5373	131.758	4.7847	2.25843	0.000241314	0.00572091	similar to Hydrolase%2C alpha/beta fold family protein
Sb02g001730	127.825	612.486	4.79159	2.2605	0.000639315	0.0125491	hypothetical protein
Sb06g032260	483.946	2322.7	4.7995	2.26288	0.00243837	0.0350128	similar to H0818H01.10 protein
Sb05g017250	103.788	499.423	4.81196	2.26663	1.6e-05	0.000623562	similar to Putative LZ-NBS-LRR class RGA
Sb04g028620	86.657	417.161	4.81393	2.26721	0.00133965	0.0221424	hypothetical protein
Sb06g024260	39.0581	188.276	4.82042	2.26916	8.99e-09	9.27e-07	similar to OSJNBa0079A21.6 protein
Sb06g019690	112.99	544.725	4.82101	2.26933	0.000567254	0.0114035	hypothetical protein
Sb06g018730	7.25356	35.1892	4.8513	2.27837	0.000133149	0.00350514	hypothetical protein
Sb10g025740	21.3116	103.58	4.86025	2.28103	5.62e-07	3.54e-05	similar to NADPH HC toxin reductase
Sb10g020870	26.7291	129.922	4.86069	2.28116	5.81e-08	4.77e-06	hypothetical protein
Sb05g001525	4.56951	22.2378	4.86655	2.2829	0.000676449	0.01313	similar to Putative glutathione S-transferase T3
Sb02g038310	204.627	996.408	4.86939	2.28374	7.35e-11	1.41e-08	similar to Os07g0597200 protein
Sb03g046880	52.9095	257.648	4.8696	2.2838	2.91e-09	3.51e-07	hypothetical protein
Sb04g032410	137.123	667.879	4.87067	2.28412	1.87e-10	3.19e-08	similar to Cytochrome P450
Sb01g030780	328.756	1601.65	4.87185	2.28447	1.92e-10	3.23e-08	similar to Glutathione S-transferase GST 25
Sb06g024960	5.83882	28.4741	4.87669	2.2859	0.00117457	0.0202188	similar to Putative cis-zeatin O-glucosyltransferase
Sb09g024150	11.3693	55.5182	4.88318	2.28782	0.000551696	0.0111648	similar to Putative uncharacterized protein OSJNBa0088I06.18
Sb06g017510	6.14353	30.0448	4.89047	2.28997	8.5e-05	0.00246238	hypothetical protein
Sb04g036820	7.68196	37.5684	4.89047	2.28997	1.95e-05	0.000729891	similar to F-box family protein-like
Sb01g042000	138.298	676.842	4.89409	2.29104	0.00123585	0.0209266	similar to Poly polymerase catalytic domain containing protein%2C expressed
Sb07g024915	47.2101	231.091	4.89494	2.29129	0.00109602	0.0191025	similar to Putative uncharacterized protein OJ1112_E06.27
Sb01g038050	160.657	790.802	4.92229	2.29933	7.42e-09	7.91e-07	similar to Sex determination protein tasselseed-2
Sb04g033750	87.5387	432.39	4.93941	2.30434	0.00174346	0.027316	similar to Short-chain dehydrogenase/reductase protein-like
Sb09g024310	63.4512	313.777	4.94517	2.30602	4.15e-10	6.4e-08	similar to Os05g0495700 protein
Sb05g006140	66.4403	328.758	4.94818	2.3069	0.000429157	0.00921466	hypothetical protein
Sb01g031850	410.816	2034.02	4.95118	2.30777	2.6e-07	1.81e-05	hypothetical protein
Sb08g016390	111.795	554.501	4.95997	2.31033	0.000943517	0.0169954	similar to Iron-deficiency specific clone No.3
Sb03g031090	22.7306	112.743	4.95998	2.31033	0.000194491	0.0047825	similar to Putative uncharacterized protein B1144G04.22
Sb04g004113	5.60648	27.8087	4.9601	2.31037	0.00304317	0.0416614	hypothetical protein
Sb02g001950	51.1956	254.09	4.96312	2.31125	7.5e-06	0.000326765	similar to Phytosulfokine peptide precursor
Sb01g031860	5.79736	28.7916	4.96633	2.31218	0.000102117	0.00282043	similar to Os03g0439000 protein
Sb02g025720	99.0837	492.71	4.97266	2.31402	1.39e-09	1.77e-07	hypothetical protein
Sb02g026360	17.2024	85.629	4.97773	2.31549	0.00330822	0.0442122	similar to Putative Avr9 elicitor response protein
Sb03g014720	6.22057	31.1198	5.00272	2.32271	0.000166179	0.00419968	hypothetical protein
Sb07g019160	85.9365	430.343	5.00769	2.32414	4.06e-07	2.68e-05	hypothetical protein
Sb09g006140	92.8306	465.235	5.01166	2.32529	8e-11	1.51e-08	similar to Glutaredoxin-C7
Sb07g022990	5.07046	25.4909	5.02733	2.32979	0.00199782	0.0302147	similar to Abscisic acid 8'-hydroxylase 2
Sb08g022400	2.45741	12.3549	5.02762	2.32988	0.00284218	0.0394909	similar to Thaumatin-like protein%2C putative%2C expressed
Sb01g037680	35.7515	179.852	5.03061	2.33073	5.09e-09	5.72e-07	hypothetical protein
Sb04g023760	33.5283	169.012	5.04088	2.33367	3.63e-08	3.2e-06	hypothetical protein
Sb06g014680	57.5723	291.296	5.05965	2.33904	5.79e-08	4.77e-06	similar to OSJNBa0039C07.10 protein
Sb04g027600	38.297	193.833	5.0613	2.33951	1.71e-09	2.12e-07	hypothetical protein
Sb05g017230	4.56917	23.1278	5.06172	2.33963	0.000232949	0.00555909	similar to Os02g0812600 protein
Sb02g023080	11.5623	58.5417	5.06317	2.34004	0.00011673	0.00314163	hypothetical protein
Sb03g025610	8.94729	45.3173	5.06492	2.34054	8.05e-06	0.00034778	similar to Os01g0117500 protein
Sb03g033830	77.2242	393.08	5.09011	2.3477	1.59e-10	2.76e-08	hypothetical protein
Sb07g023290	331.722	1689.25	5.09235	2.34833	0.000115968	0.0031278	similar to Early nodulin 75-like protein
Sb10g000330	119.623	609.382	5.09417	2.34885	1.49e-06	8.16e-05	hypothetical protein
Sb09g006910	5.21971	26.6186	5.09963	2.35039	0.000170727	0.00430171	similar to Putative uncharacterized protein OJ1076_H08.4
Sb06g024946	26.8039	136.729	5.10109	2.35081	1.98e-08	1.84e-06	similar to Putative cis-zeatin O-glucosyltransferase
Sb05g002760	519.218	2650.98	5.10571	2.35211	2.19e-10	3.62e-08	similar to OSIGBa0096F13.7 protein
Sb01g039360	49.4578	252.649	5.10837	2.35286	0.000120181	0.00322079	similar to 33 kDa secretory protein%2C putative%2C expressed
Sb01g030600	118.684	606.565	5.11078	2.35354	3.15e-05	0.00107559	hypothetical protein
Sb06g022710	11.1363	56.9194	5.11118	2.35366	0.00363128	0.0474753	similar to OSIGBa0145M07.8 protein
Sb04g035080	15.5933	79.7347	5.11339	2.35428	1.63e-05	0.000631883	hypothetical protein
Sb09g002350	102.15	523.686	5.12665	2.35802	5.32e-11	1.03e-08	hypothetical protein
Sb07g025843	34.1777	175.37	5.13114	2.35928	4.87e-09	5.5e-07	similar to AP2 domain-containing protein AP29
Sb05g001840	48.2384	247.792	5.13683	2.36088	0.00103089	0.0181552	similar to Harpin-induced protein 1 containing protein%2C expressed
Sb03g045795	3.68629	18.956	5.14229	2.36241	0.00257262	0.036505	hypothetical protein
Sb06g001550	9.5664	49.27	5.15031	2.36466	7.04e-06	0.000310619	similar to OSJNBa0019G23.3 protein
Sb02g006960	39.5969	204.41	5.16228	2.36801	1.23e-09	1.63e-07	hypothetical protein
Sb03g027480	163.356	843.563	5.16397	2.36848	0.00248037	0.0354346	similar to Pleiotropic drug resistance protein 3
Sb05g001430	55.475	286.992	5.17335	2.3711	8.48e-10	1.15e-07	hypothetical protein
Sb04g004860	120.521	625.038	5.18614	2.37466	1.87e-11	4e-09	similar to Putative uncharacterized protein OSJNBa0073A21.9
Sb02g038460	496.8	2577.92	5.18904	2.37547	3.55e-10	5.51e-08	similar to Early nodulin 75-like protein
Sb05g019720	4.72429	24.5243	5.1911	2.37604	0.000117675	0.00316035	similar to Blight resistance protein RGA1-like protein
Sb08g002110	7.45031	38.6804	5.19178	2.37623	1.49e-05	0.000588893	similar to SCUTL1%2C putative%2C expressed
Sb07g023305	53.9207	279.967	5.1922	2.37634	3.19e-10	5.06e-08	similar to Early nodulin 75-like protein
Sb01g038970	174.76	907.857	5.19488	2.37709	3.1e-11	6.26e-09	hypothetical protein
Sb01g033790	925.317	4810.61	5.19888	2.3782	3.87e-05	0.00128101	hypothetical protein
Sb10g002690	43.7753	227.945	5.20715	2.38049	0.000538673	0.0109785	hypothetical protein
Sb03g039210	6.37501	33.2673	5.2184	2.38361	0.000127273	0.0033786	hypothetical protein
Sb06g016510	2.18897	11.4242	5.21896	2.38376	0.00316937	0.0429239	similar to Chitinase
Sb01g022200	14.6728	76.5809	5.21925	2.38384	0.000502091	0.0104092	similar to N-hydroxycinnamoyl benzoyltransferase-like protein
Sb02g030060	2.88063	15.0837	5.23626	2.38854	0.000866503	0.0158453	hypothetical protein
Sb03g040840	7.52753	39.4429	5.23982	2.38952	0.000818409	0.0151968	similar to Putative UDP-glucosyltransferase
Sb08g021970	3.95456	20.791	5.25747	2.39437	0.000426376	0.00918058	hypothetical protein
Sb02g027255	4.915	25.8496	5.25933	2.39488	9.72e-05	0.00271255	hypothetical protein
Sb03g033810	221.166	1163.77	5.26197	2.3956	1.04e-06	5.96e-05	hypothetical protein
Sb01g042580	33.2649	175.616	5.27933	2.40035	6.23e-05	0.00191452	similar to Homocysteine S-methyltransferase 1
Sb01g020280	2.42166	12.7896	5.28136	2.40091	0.00122468	0.0207858	similar to Os10g0456100 protein
Sb02g038440	407.417	2155.02	5.28948	2.40313	7.48e-11	1.42e-08	similar to Early nodulin 75-like protein
Sb03g036420	3.5728	18.9403	5.30123	2.40633	0.000580105	0.0116076	hypothetical protein
Sb10g025230	82.304	437.209	5.31213	2.40929	2.83e-11	5.81e-09	hypothetical protein
Sb03g025300	14.8222	79.1888	5.34258	2.41754	2.04e-07	1.45e-05	hypothetical protein
Sb03g006780	4.99239	26.7282	5.35379	2.42056	6.96e-05	0.0020877	similar to Putative receptor serine/threonine kinase PR5K
Sb08g002950	4.569	24.4878	5.35957	2.42212	0.000138596	0.00362587	similar to AT3g10020/T22K18_16
Sb02g009830	6.29882	33.8323	5.37121	2.42525	1.96e-05	0.00073485	hypothetical protein
Sb02g027200	108.072	581.423	5.37997	2.4276	8.9e-12	1.97e-09	similar to RING-H2 zinc finger protein ATL6-like
Sb05g001030	140.97	759.631	5.3886	2.42991	9.42e-12	2.07e-09	similar to Class III peroxidase 136 precursor
Sb07g003745	3.22697	17.4033	5.39307	2.43111	0.00206065	0.0308511	similar to Os08g0156100 protein
Sb10g028010	909.366	4910.27	5.39966	2.43287	4.37e-05	0.0014096	similar to Cysteine protease Mir1
Sb10g027630	2.7262	14.7896	5.42498	2.43962	0.00107688	0.0188339	hypothetical protein
Sb01g032150	9.67453	52.4871	5.42529	2.4397	2.38e-06	0.000121841	similar to Os03g0422800 protein
Sb03g045410	71.5087	390.052	5.4546	2.44747	2.96e-08	2.69e-06	similar to Cytokinin oxidase 3
Sb05g019510	31.1844	170.394	5.46408	2.44998	2.47e-07	1.73e-05	hypothetical protein
Sb02g024050	97.2495	531.712	5.4675	2.45088	8.02e-12	1.79e-09	similar to Endoglucanase 22 precursor
Sb01g005990	162.916	891.576	5.47262	2.45223	4.51e-12	1.09e-09	similar to Glutathione transferase
Sb06g015170	37.7511	206.855	5.47943	2.45403	4.5e-10	6.85e-08	similar to H0502B11.4 protein
Sb01g032630	8.10034	44.4371	5.48584	2.45571	4.44e-06	0.000209757	hypothetical protein
Sb05g007305	1.9981	10.9661	5.48829	2.45636	0.00215201	0.0318604	similar to B0808H03.2 protein
Sb07g008870	10.1758	55.8693	5.4904	2.45691	4.44e-05	0.00142672	hypothetical protein
Sb04g007900	92.645	509.217	5.49644	2.4585	6.04e-12	1.39e-09	hypothetical protein
Sb06g031640	21.3891	117.682	5.50197	2.45995	5.34e-08	4.45e-06	similar to H0112G12.8 protein
Sb07g000727	2.34358	12.915	5.5108	2.46226	0.00349315	0.0459786	hypothetical protein
Sb06g029340	12.5505	69.3299	5.52408	2.46573	0.00265864	0.037473	similar to H0303G06.6 protein
Sb07g000490	4.03195	22.3078	5.53275	2.468	0.000148286	0.00383133	similar to Os06g0548100 protein
Sb09g028880	8.40938	46.5613	5.53683	2.46906	0.000157105	0.00401453	similar to Putative receptor-type protein kinase LRK1
Sb05g008470	7.6044	42.1181	5.53865	2.46953	0.0023043	0.0334851	similar to Os01g0696800 protein
Sb02g034730	14.9409	82.9959	5.55495	2.47377	6.53e-08	5.3e-06	similar to Putative uncharacterized protein OSJNBa0036M16.108
Sb04g021590	898.298	5001.13	5.56733	2.47699	5.03e-10	7.53e-08	similar to Copper chaperone homolog CCH
Sb10g028210	5.3389	29.8781	5.5963	2.48447	0.00102533	0.0180951	similar to Os06g0692700 protein
Sb03g001990	2.03385	11.4084	5.60928	2.48782	0.0031924	0.0431174	similar to Os01g0212500 protein
Sb05g018010	100.27	564.577	5.63055	2.49328	4.58e-12	1.09e-09	hypothetical protein
Sb08g005530	6.64431	37.4681	5.63912	2.49547	5.68e-06	0.000256205	hypothetical protein
Sb05g001000	68.6222	388.337	5.65906	2.50056	1.66e-11	3.59e-09	similar to Class III peroxidase 135 precursor
Sb10g010070	13.8205	78.2202	5.65973	2.50073	5.09e-06	0.000234485	hypothetical protein
Sb06g028660	8.83242	50.2241	5.68633	2.5075	9.64e-07	5.63e-05	similar to H0818E11.7 protein
Sb01g036520	20.9251	119.453	5.70859	2.51313	0.000840655	0.0155073	hypothetical protein
Sb08g004820	9.44858	54.0573	5.7212	2.51632	5.96e-07	3.71e-05	hypothetical protein
Sb01g045190	29.3924	168.173	5.72164	2.51643	1.57e-10	2.76e-08	hypothetical protein
Sb06g029550	484.925	2776.71	5.72607	2.51754	0.00261214	0.0369619	similar to OSJNBb0015D13.3 protein
Sb01g016910	38.7903	222.401	5.7334	2.51939	1.3e-10	2.36e-08	similar to Putative cytochrome P450
Sb06g019560	14.0155	80.4517	5.74019	2.5211	6e-08	4.91e-06	similar to OSJNBa0016O02.17 protein
Sb02g043220	132.442	760.263	5.74035	2.52114	2.09e-10	3.5e-08	similar to Os07g0683600 protein
Sb10g030920	6.72307	38.6136	5.74344	2.52192	0.00100323	0.0178014	hypothetical protein
Sb09g029300	15.5861	89.5205	5.74362	2.52196	5.5e-08	4.56e-06	hypothetical protein
Sb01g020310	3.72239	21.4053	5.75041	2.52366	0.000217031	0.00525365	similar to Os10g0456100 protein
Sb03g031790	22.66	130.576	5.76242	2.52667	2.7e-09	3.29e-07	similar to Os01g0692100 protein
Sb10g030530	91.2815	526.52	5.7681	2.5281	0.000618831	0.012223	similar to GDSL-lipase-like
Sb03g029070	39.1626	226.799	5.79121	2.53387	8.67e-06	0.000367586	similar to Glucosyltransferase IS5a-like
Sb01g037040	88.9127	515.98	5.80322	2.53685	0.00271356	0.0380561	similar to VQ motif family protein%2C expressed
Sb09g002990	4.0316	23.4089	5.80636	2.53763	8.63e-05	0.00247766	hypothetical protein
Sb09g018310	14.2841	82.9694	5.80851	2.53817	4.15e-08	3.57e-06	hypothetical protein
Sb03g027090	3.38141	19.6756	5.81877	2.54071	0.00010543	0.00289297	similar to HcrVf1 protein-like
Sb07g020180	94.663	551.297	5.82379	2.54196	0.000355993	0.00786421	hypothetical protein
Sb10g008190	68.0034	396.397	5.82907	2.54327	1.19e-08	1.19e-06	similar to Os06g0229400 protein
Sb10g005610	2.37985	13.8919	5.83729	2.5453	0.00131489	0.0219343	similar to Leucine zipper-containing protein-like
Sb08g002130	21.6935	127.541	5.87923	2.55563	0.000228348	0.00546997	hypothetical protein
Sb05g017960	99.1274	584.214	5.89357	2.55914	2.8e-12	6.88e-10	similar to Oxidoreductase%2C short chain dehydrogenase/reductase family protein%2C expressed
Sb05g006650	25.6551	151.333	5.89874	2.56041	1.84e-05	0.000699136	similar to Oxidoreductase%2C zinc-binding dehydrogenase family
Sb02g007890	8.48797	50.1035	5.90288	2.56142	9.63e-07	5.63e-05	similar to OsNramp1
Sb03g029300	9.33458	55.1139	5.90427	2.56176	3.19e-07	2.15e-05	similar to Os01g0642600 protein
Sb05g008800	34.4779	203.692	5.90789	2.56264	2.32e-10	3.78e-08	similar to Dirigent-like protein%2C expressed
Sb03g033890	3.14941	18.6141	5.91033	2.56324	0.000194729	0.0047825	hypothetical protein
Sb07g004400	2.11141	12.4873	5.91422	2.56419	0.00156794	0.025271	hypothetical protein
Sb03g045100	266.516	1588.24	5.95926	2.57513	9.12e-13	2.54e-10	similar to Esterase PIR7B
Sb10g011210	12.7474	76.2164	5.97897	2.5799	8.51e-05	0.00246238	hypothetical protein
Sb01g035840	2.72568	16.3108	5.98412	2.58114	0.00045779	0.00969762	similar to MtN3/saliva family protein%2C expressed
Sb09g029800	28.5238	170.708	5.98473	2.58129	5.58e-10	8.1e-08	hypothetical protein
Sb05g026010	4.72343	28.3395	5.99978	2.58491	1.88e-05	0.000710069	hypothetical protein
Sb06g025170	90.3523	543.027	6.01011	2.58739	1.55e-12	4.08e-10	similar to B0103C08-B0602B01.11 protein
Sb01g031050	10.8265	65.1395	6.01666	2.58896	1.85e-07	1.33e-05	hypothetical protein
Sb03g028020	52.4951	315.846	6.01667	2.58896	7.65e-12	1.73e-09	hypothetical protein
Sb03g042540	148.697	896.502	6.02903	2.59193	0.00113472	0.019642	similar to Membrane protein-like
Sb06g002080	31.0284	188.034	6.06005	2.59933	1.49e-10	2.65e-08	similar to MRP-like ABC transporter
Sb02g042870	12.0912	73.2998	6.06226	2.59986	1.1e-07	8.43e-06	similar to Pox1 protein
Sb03g038160	7.87336	47.7504	6.0648	2.60046	6.55e-07	4.04e-05	similar to Cinnamate-4-hydroxylase
Sb01g011270	105.042	637.928	6.07307	2.60243	2.77e-06	0.000138531	hypothetical protein
Sb09g026090	359.327	2184.67	6.07988	2.60404	7.9e-13	2.32e-10	hypothetical protein
Sb02g026170	5.49316	33.492	6.09704	2.60811	5.57e-06	0.000252343	similar to Probable potassium transporter 17
Sb03g045830	20.3159	124.168	6.11189	2.61162	1.51e-09	1.91e-07	similar to GST7 protein
Sb01g012160	10.3315	63.4539	6.14181	2.61866	9.34e-08	7.26e-06	hypothetical protein
Sb06g018290	7.14007	43.884	6.14616	2.61969	1.92e-06	0.000101723	similar to H0818E04.15 protein
Sb01g036000	51.8418	318.998	6.1533	2.62136	5.42e-12	1.26e-09	similar to Peroxidase 52%2C putative%2C expressed
Sb05g022895	24.2716	149.628	6.16471	2.62403	2.74e-07	1.89e-05	similar to Beta-ketoacyl-CoA synthase%2C putative%2C expressed
Sb10g003590	3.22715	19.9035	6.16753	2.62469	0.000105065	0.00288642	similar to Polyubiquitin containing 7 ubiquitin monomers
Sb03g032795	263.712	1630.02	6.18105	2.62785	3.9e-09	4.56e-07	hypothetical protein
Sb08g020030	2.11158	13.0675	6.1885	2.62959	0.000987147	0.0176245	hypothetical protein
Sb02g038120	15.5142	96.0568	6.19154	2.6303	4.64e-08	3.96e-06	similar to Glutathione transferase
Sb03g029060	80.5733	499.627	6.20091	2.63248	0.000856808	0.0157021	similar to Glucosyltransferase IS5a-like
Sb01g031930	3.87734	24.1975	6.24076	2.64172	5.13e-05	0.0016176	similar to Leucine rich repeat containing protein
Sb07g028230	18.1988	113.754	6.25064	2.644	7.66e-09	8.14e-07	similar to Putative wall-associated serine/threonine kinase
Sb01g030950	73.6984	461.332	6.25973	2.6461	0.000966548	0.0173097	hypothetical protein
Sb06g017210	31.5275	197.812	6.27429	2.64945	1.36e-09	1.75e-07	similar to OSJNBa0084A10.13 protein
Sb01g026720	6.17997	38.7895	6.27665	2.64999	0.000498378	0.0103577	hypothetical protein
Sb10g005760	2.68923	16.8834	6.27813	2.65033	0.000433131	0.0092921	hypothetical protein
Sb07g026510	81.0751	510.1	6.2917	2.65345	7.73e-06	0.000335608	similar to Os08g0526400 protein
Sb08g000980	11.5966	72.9959	6.29459	2.65411	4.04e-08	3.5e-06	similar to Class III peroxidase 135 precursor
Sb03g033130	2.45741	15.4875	6.30236	2.65589	0.000383096	0.00838235	similar to Fusarium resistance protein I2C-5-like
Sb02g028680	1.92036	12.1064	6.30421	2.65632	0.00102364	0.0180779	similar to Os09g0493000 protein
Sb02g026280	8.5239	53.889	6.32211	2.66041	3.05e-07	2.06e-05	similar to 1-aminocyclopropane-1-carboxylate oxidase
Sb06g031920	470.899	2983.97	6.33675	2.66374	1.7e-08	1.6e-06	similar to H1005F08.5 protein
Sb05g006220	20.4294	129.844	6.35573	2.66806	7.01e-10	9.73e-08	similar to Os05g0305600 protein
Sb08g022420	261.283	1664.13	6.36906	2.67108	0.000214779	0.0052091	similar to Pathogenesis related protein-5
Sb09g026700	10.2948	65.5997	6.37209	2.67177	4.12e-08	3.56e-06	hypothetical protein
Sb05g008370	45.0166	287.299	6.38207	2.67403	0.00260858	0.0369323	similar to Serine/threonine protein kinase
Sb09g000290	45.8881	293.39	6.3936	2.67663	3.24e-12	7.86e-10	similar to Putative uncharacterized protein P0036D10.11
Sb01g000610	2.11158	13.5418	6.41312	2.68103	0.000776802	0.0145525	similar to Acyl carrier protein
Sb01g037940	1057.32	6802	6.43326	2.68555	1.04e-06	5.95e-05	similar to Pathogenesis-related protein 10a
Sb09g017180	18.1632	117.007	6.44198	2.68751	1.02e-09	1.38e-07	hypothetical protein
Sb02g031870	40.362	260.177	6.44609	2.68842	1.02e-10	1.89e-08	hypothetical protein
Sb01g031540	18.5871	119.913	6.4514	2.68961	5.43e-07	3.45e-05	similar to OSIGBa0147O06.7 protein
Sb03g037720	4.14561	26.8063	6.4662	2.69292	2.58e-05	0.000907722	similar to Permatin precursor
Sb09g017290	21.0806	136.427	6.47171	2.69415	9.42e-07	5.54e-05	similar to Chromosome chr8 scaffold_23%2C whole genome shotgun sequence
Sb10g010040	263.111	1710.82	6.50227	2.70094	5.27e-10	7.78e-08	similar to Putative Peroxidase 49
Sb04g034840	37.5965	244.56	6.50486	2.70152	6.39e-12	1.46e-09	hypothetical protein
Sb01g031000	11.5185	75.0521	6.51577	2.70394	0.000320733	0.00725005	similar to Glutathione S-transferase GSTU6%2C putative%2C expressed
Sb02g039070	12.5201	81.6815	6.52404	2.70577	8.24e-09	8.71e-07	similar to Os07g0612400 protein
Sb01g026700	62.6732	409.217	6.52938	2.70695	5.06e-06	0.00023342	hypothetical protein
Sb06g020045	2.34392	15.3344	6.5422	2.70978	0.000240345	0.00570864	similar to OSIGBa0106G07.15 protein
Sb06g019470	203.707	1336.78	6.56229	2.7142	0.00102874	0.0181426	similar to OSJNBa0016O02.14 protein
Sb02g004210	40.3326	264.881	6.56742	2.71533	2.28e-11	4.77e-09	similar to Os07g0175500 protein
Sb06g003350	10.062	66.156	6.57485	2.71696	3.08e-08	2.77e-06	similar to Os05g0304900 protein
Sb05g001010	69.7804	460.771	6.60316	2.72316	2.22e-13	6.94e-11	similar to Class III peroxidase 135 precursor
Sb07g000520	2.76697	18.2874	6.60917	2.72447	6.58e-05	0.00200928	hypothetical protein
Sb05g023540	14.5583	96.2458	6.61108	2.72489	5.47e-05	0.00170767	similar to EF hand family protein
Sb10g029620	218.485	1453.16	6.6511	2.73359	9.23e-05	0.00260349	similar to Os06g0710700 protein
Sb02g025160	26.1143	174.164	6.66928	2.73753	0.00383248	0.0494237	similar to Major ampullate spidroin 2-2
Sb09g001390	51.6561	344.816	6.67522	2.73881	4.65e-05	0.00148283	similar to Putative uncharacterized protein P0016H04.17
Sb04g009340	150.299	1004.79	6.68529	2.74099	9.33e-05	0.00262537	hypothetical protein
Sb05g020230	176.339	1183.4	6.71094	2.74652	0.00108501	0.0189367	similar to Chalcone synthase WHP1
Sb02g040920	52.0413	349.842	6.7224	2.74898	0.00173732	0.0272672	hypothetical protein
Sb10g002210	7.71927	51.9987	6.73622	2.75194	7.28e-05	0.00216613	similar to Putative uncharacterized protein 131L1.12
Sb01g006000	22.8906	154.709	6.75863	2.75673	4.68e-11	9.18e-09	similar to Glutathione transferase
Sb03g028630	296.977	2010.04	6.76833	2.7588	1.88e-05	0.0007112	similar to Cytochrome P450-like
Sb05g017220	2.95836	20.0577	6.78	2.76129	0.000108488	0.00295762	similar to F-box family protein-like
Sb01g031360	2.53463	17.2177	6.79298	2.76404	0.0001277	0.00338639	similar to Os07g0582400 protein
Sb02g000220	236.433	1606.14	6.79321	2.76409	0.0012425	0.0209895	hypothetical protein
Sb05g000960	2.64829	18.0013	6.79735	2.76497	0.000160924	0.0040832	hypothetical protein
Sb01g032640	5.14197	35.0617	6.81872	2.7695	1.14e-05	0.000466281	hypothetical protein
Sb02g042280	50.3733	344	6.82902	2.77168	5.83e-07	3.64e-05	similar to Putative GDSL-motif lipase/hydrolase
Sb03g002590	70.6	482.167	6.82956	2.77179	6.53e-06	0.000291108	similar to Os01g0201100 protein
Sb01g037970	2302.76	15771.1	6.84878	2.77585	8.31e-09	8.75e-07	similar to Pathogenesis-related protein 10a
Sb06g030940	151.739	1039.75	6.85223	2.77657	2.82e-14	1.11e-11	similar to H0212B02.16 protein
Sb04g032070	137.806	945.822	6.86343	2.77893	4.7e-07	3.04e-05	similar to Aluminum-activated malate transporter-like
Sb04g022700	75.4907	520.405	6.89363	2.78526	5.16e-14	1.95e-11	similar to Os02g0556000 protein
Sb10g030220	96.0564	662.331	6.89523	2.7856	0.00147445	0.0240247	hypothetical protein
Sb10g029610	123.055	851.8	6.92211	2.79121	7.2e-05	0.00214986	similar to Os06g0710700 protein
Sb02g035310	15.3593	106.887	6.95915	2.79891	6.96e-10	9.72e-08	similar to Os07g0533800 protein
Sb10g024260	10.9031	75.9988	6.97041	2.80124	0.00179896	0.0278945	hypothetical protein
Sb01g003260	4.18707	29.2317	6.98143	2.80352	0.000205714	0.00501815	similar to Actin-depolymerizing factor 3
Sb01g017270	367.474	2568.93	6.99078	2.80545	1.01e-13	3.46e-11	similar to Cytochrome P450 84A1%2C putative%2C expressed
Sb01g030920	26.0716	182.875	7.01433	2.8103	3.2e-07	2.15e-05	hypothetical protein
Sb01g016670	8.14197	57.1503	7.01922	2.81131	2.91e-07	1.98e-05	hypothetical protein
Sb01g041190	68.4363	483.351	7.06278	2.82024	1.67e-14	7.03e-12	similar to Senescence-associated protein 15%2C putative%2C expressed
Sb03g046210	29.1162	206.733	7.10027	2.82787	0.00372667	0.0483969	hypothetical protein
Sb10g022390	44.6356	317.392	7.11075	2.83	7.58e-08	6.06e-06	hypothetical protein
Sb10g020540	4.30038	30.6064	7.11714	2.8313	4.02e-06	0.000192309	similar to H0613H07.7 protein
Sb01g009650	10.2948	73.4891	7.13844	2.83561	4.02e-09	4.66e-07	similar to Os03g0724600 protein
Sb02g003230	16.5588	118.26	7.14183	2.83629	1.64e-07	1.19e-05	similar to Os07g0154100 protein
Sb04g026620	2.1888	15.6449	7.14768	2.83748	0.000193102	0.00476105	hypothetical protein
Sb10g009600	2.9169	20.9184	7.17145	2.84227	5.88e-05	0.0018179	similar to H0103C06.2 protein
Sb04g031320	29.3031	210.204	7.17346	2.84267	1.34e-12	3.57e-10	hypothetical protein
Sb03g040280	7.83691	56.2709	7.18024	2.84403	2.54e-08	2.34e-06	similar to Os03g0760200 protein
Sb03g043420	175.958	1265.22	7.19045	2.84608	1.6e-07	1.17e-05	hypothetical protein
Sb03g045790	9.44841	67.9463	7.1913	2.84625	9.76e-09	1e-06	similar to GST7 protein
Sb03g025370	20.9716	151.455	7.22192	2.85238	0.000311286	0.00707447	hypothetical protein
Sb05g018970	19.5881	142.121	7.25545	2.85906	2.03e-11	4.3e-09	similar to Leucine Rich Repeat family protein
Sb01g031120	12.7821	92.9622	7.27282	2.86252	2.79e-05	0.000975805	hypothetical protein
Sb04g030310	1829.46	13362.4	7.30401	2.86869	0.000161787	0.00410098	similar to Formate dehydrogenase 2%2C mitochondrial precursor
Sb02g029650	175.553	1285.15	7.32059	2.87196	6.76e-09	7.24e-07	similar to Os09g0512700 protein
Sb02g009230	2.03385	14.8916	7.32187	2.87221	0.000309369	0.00704359	similar to Putative Cytochrome P450
Sb01g037950	229.377	1680.33	7.32562	2.87295	9.59e-15	4.18e-12	similar to Pathogenesis-related protein 10a
Sb03g033170	13.0939	96.433	7.36471	2.88063	7.12e-10	9.83e-08	hypothetical protein
Sb03g045530	18.7768	138.67	7.3852	2.88464	2.7e-11	5.6e-09	similar to Os01g0945300 protein
Sb03g010640	6.68127	49.4528	7.40171	2.88786	1.01e-07	7.8e-06	similar to Alpha-glucosidase-like
Sb03g028620	218.725	1632.44	7.46344	2.89984	1.1e-08	1.11e-06	similar to Cytochrome P450
Sb07g022040	29.9975	224.729	7.4916	2.90527	1.02e-07	7.87e-06	hypothetical protein
Sb09g028870	23.3466	175.209	7.50467	2.90779	4.68e-12	1.1e-09	similar to Putative receptor-type protein kinase LRK1
Sb09g003396	7.48607	56.3193	7.52322	2.91135	3.34e-08	2.97e-06	similar to Putative uncharacterized protein P0407A09.33
Sb01g020940	5.7198	43.3913	7.58616	2.92337	9.29e-07	5.48e-05	similar to Lectin protein kinase%2C putative%2C expressed
Sb01g031500	3.91863	29.7543	7.59305	2.92468	1.95e-06	0.000102449	hypothetical protein
Sb07g002250	69.1654	525.546	7.59839	2.92569	0.00014793	0.00382649	similar to Histidine amino acid transporter
Sb08g003200	12.2466	93.287	7.61736	2.92929	6.32e-10	9.03e-08	hypothetical protein
Sb04g022105	2.61288	19.9475	7.63432	2.9325	2.29e-05	0.000830937	similar to Putative uncharacterized protein OJ1298_H07.6
Sb10g008690	27.8424	212.601	7.63587	2.93279	3.97e-08	3.47e-06	similar to Os06g0239700 protein
Sb04g028380	286.654	2192.04	7.64701	2.93489	0.000271175	0.00635285	hypothetical protein
Sb03g001960	26.1924	200.631	7.65989	2.93732	3.46e-06	0.000168448	similar to Ring-H2 zinc finger protein-like
Sb02g012910	173.809	1334.54	7.67816	2.94076	7.27e-16	3.67e-13	similar to Os09g0572700 protein
Sb07g025130	4.37812	33.6435	7.68448	2.94195	7.94e-07	4.78e-05	similar to Putative Exopolygalacturonase
Sb09g030965	5.60717	43.2365	7.71093	2.9469	0.00361639	0.0473786	hypothetical protein
Sb09g017220	8.9839	69.2968	7.71344	2.94737	7.71e-08	6.13e-06	similar to MATE efflux family protein%2C expressed
Sb03g007420	33.1751	256.509	7.73197	2.95084	1.07e-09	1.43e-07	hypothetical protein
Sb09g004600	41.71	322.759	7.73817	2.95199	0.000956708	0.0171718	similar to Putative uncharacterized protein P0705D01.7-1
Sb06g019520	50.8397	394.274	7.75524	2.95517	2.12e-13	6.87e-11	similar to OSJNBa0016O02.17 protein
Sb02g034780	1.6521	12.813	7.75559	2.95524	0.000287839	0.00666753	similar to AAA-type ATPase-like protein
Sb03g003760	8.55914	66.4125	7.75926	2.95592	0.000100197	0.00277956	hypothetical protein
Sb06g014460	11.864	92.2529	7.77586	2.959	4.88e-10	7.39e-08	similar to OSJNBb0039F02.2 protein
Sb09g003800	73.963	575.81	7.7851	2.96072	0.00140354	0.0230625	similar to Acc oxidase
Sb03g033180	35.2932	275.305	7.8005	2.96357	0.000715052	0.0137004	hypothetical protein
Sb01g001160	418.604	3291.07	7.86201	2.9749	1.44e-14	6.16e-12	similar to Cytochrome P450 71E1
Sb06g027430	8.10604	63.8298	7.87435	2.97716	9.86e-05	0.00274345	similar to Alternative oxidase
Sb09g019530	53.0472	418.059	7.8809	2.97836	0.00161442	0.0257899	similar to Os05g0395400 protein
Sb02g022855	4.18741	33.1344	7.91287	2.9842	0.000151861	0.00390421	similar to Hypersensitive-induced response protein
Sb07g021840	10.9851	86.9606	7.91621	2.98481	1.58e-09	1.98e-07	hypothetical protein
Sb04g004890	16.361	129.599	7.92122	2.98572	2.58e-05	0.000907722	similar to Dreg-2 like protein
Sb01g037290	25.1908	199.638	7.92504	2.98642	0.00242067	0.0348709	hypothetical protein
Sb01g047480	205.825	1644.06	7.98769	2.99778	0.000661358	0.0128568	hypothetical protein
Sb01g012590	14.7096	118.149	8.03213	3.00578	2.69e-07	1.86e-05	hypothetical protein
Sb03g013570	3.14924	25.3877	8.06153	3.01105	0.00354537	0.0465931	similar to Leucine zipper protein-like
Sb10g030540	32.258	260.614	8.07907	3.01419	0.00185343	0.0285435	similar to GDSL-lipase-like
Sb06g025310	94.3932	770.728	8.16508	3.02947	8.4e-05	0.00243654	similar to H0211B05.6 protein
Sb10g009680	18.9317	154.729	8.17302	3.03087	2.07e-12	5.3e-10	hypothetical protein
Sb01g033080	10.4862	85.709	8.17348	3.03095	1.8e-10	3.09e-08	hypothetical protein
Sb09g005370	19.2361	157.456	8.18546	3.03306	1.89e-12	4.91e-10	similar to Cytochrome P450 family protein%2C expressed
Sb10g025935	7.14526	58.6009	8.20137	3.03586	3.6e-09	4.24e-07	hypothetical protein
Sb09g023680	37.4015	307.903	8.23237	3.04131	8.11e-05	0.00236481	similar to Cytochrome P450-like protein
Sb06g027800	9.75174	80.716	8.27708	3.04912	5.25e-10	7.78e-08	similar to OSIGBa0113I13.1 protein
Sb04g024070	18.2446	151.056	8.27952	3.04955	5.22e-07	3.32e-05	similar to Prohibitin
Sb04g027420	60.7576	504.205	8.29863	3.05287	2.16e-06	0.00011242	hypothetical protein
Sb10g021690	22.0851	183.975	8.33029	3.05837	0.000229439	0.00548571	similar to Os06g0549900 protein
Sb09g005380	4.95092	41.2459	8.33094	3.05848	1.88e-07	1.35e-05	hypothetical protein
Sb07g003550	3.07185	25.7107	8.36976	3.06519	0.00111903	0.0194231	similar to Putative X1
Sb04g036600	30.3394	254.936	8.4028	3.07087	8.74e-05	0.00249741	similar to Putative wall-associated kinase
Sb03g047220	63.7364	535.719	8.40523	3.07129	2.11e-13	6.87e-11	hypothetical protein
Sb09g003700	6.33475	53.616	8.46379	3.0813	1.34e-08	1.33e-06	similar to Glutathione S-transferase 4
Sb01g017800	88.7211	753.459	8.49244	3.08618	0.000554385	0.0112083	similar to Os10g0503300 protein
Sb01g010510	97.6124	829.034	8.49312	3.08629	5.3e-17	3.12e-14	similar to Plastocyanin-like domain%2C putative
Sb09g026250	16.7078	142.261	8.51465	3.08995	1.58e-10	2.76e-08	similar to Os05g0527000 protein
Sb07g002265	25.5404	217.925	8.53256	3.09298	5.73e-06	0.000257542	similar to Histidine amino acid transporter
Sb09g022430	160.297	1369.81	8.54543	3.09515	6.75e-15	2.99e-12	hypothetical protein
Sb06g027420	15.2877	131.011	8.56966	3.09924	2.14e-05	0.000787035	similar to Alternative oxidase
Sb09g005830	50.5806	434.849	8.59714	3.10386	6.91e-07	4.22e-05	similar to Auxin-responsive protein IAA16
Sb09g003690	259.989	2238.35	8.60941	3.10592	0.000219118	0.00528897	similar to Glutathione S-transferase 4
Sb03g043410	2.61202	22.507	8.6167	3.10714	5.25e-06	0.000240246	similar to Putative uncharacterized protein P0470A12.6
Sb04g033340	1.92071	16.637	8.66189	3.11468	4.46e-05	0.00142672	similar to Iron transport protein 2
Sb06g023560	41.0524	356.374	8.68097	3.11786	2.64e-08	2.4e-06	similar to OSIGBa0125M19.7 protein
Sb01g042690	102.517	897.89	8.75844	3.13067	0.000114175	0.00308856	similar to Sugar carrier protein C%2C putative%2C expressed
Sb03g030100	338.934	2974.97	8.77741	3.1338	3.01e-07	2.05e-05	similar to PRm 3
Sb02g035980	42.0456	371.598	8.83797	3.14371	0.000275843	0.00642497	similar to Cellulose synthase-like protein OsCslF4
Sb06g017310	18.7776	167.308	8.90999	3.15542	1.39e-07	1.04e-05	similar to EF hand family protein
Sb06g003130	0.960267	8.60097	8.95685	3.16299	0.00134834	0.0222423	hypothetical protein
Sb06g022510	16.2423	145.504	8.95832	3.16323	8.05e-13	2.34e-10	similar to OSIGBa0140J09.1 protein
Sb02g023300	1.15114	10.3311	8.97467	3.16586	0.00207914	0.031036	similar to Zinc finger AN1 domain-containing stress-associated protein 17
Sb03g013470	3.76385	33.9181	9.01153	3.17177	4.82e-06	0.000224494	hypothetical protein
Sb03g041160	3.07202	27.7138	9.02134	3.17334	0.000741266	0.0140535	similar to Putative lung alpha/beta hydrolase protein 1
Sb06g010096	19.5892	177.129	9.04219	3.17667	1.91e-07	1.37e-05	similar to OSJNBa0069D17.7 protein
Sb10g008410	34.6377	315.119	9.09758	3.18548	6.05e-16	3.18e-13	similar to Leaf senescence protein-like
Sb09g001030	235.402	2152.23	9.14278	3.19263	0.000546008	0.0110922	similar to MPI
Sb01g045180	142.291	1301.59	9.14737	3.19336	1.04e-18	7.71e-16	hypothetical protein
Sb06g020210	14.1715	130.251	9.19103	3.20023	9.37e-13	2.57e-10	similar to OSIGBa0158F13.10 protein
Sb01g031080	40.8942	379.56	9.28152	3.21436	5.18e-11	1.01e-08	similar to Cytochrome P450-like protein
Sb02g027990	61.7006	573.559	9.29583	3.21658	1.36e-17	8.61e-15	hypothetical protein
Sb03g031780	13.8621	129.402	9.33492	3.22264	6.13e-10	8.8e-08	hypothetical protein
Sb03g025280	13.5595	126.619	9.33802	3.22312	0.00254771	0.0362124	similar to Chromosome chr17 scaffold_12%2C whole genome shotgun sequence
Sb01g017440	73.7635	689.236	9.34386	3.22402	1.21e-13	4.01e-11	similar to Putative uncharacterized protein OSJNBa0005K07.8
Sb06g001660	0.882878	8.29921	9.40018	3.23269	0.00182532	0.028162	similar to DNA helicase homolog%2C putative
Sb06g027120	11.4047	107.346	9.41243	3.23457	1.58e-10	2.76e-08	similar to OSIGBa0142I02-OSIGBa0101B20.21 protein
Sb04g029670	55.2619	521.48	9.43652	3.23825	1.35e-10	2.44e-08	hypothetical protein
Sb08g002970	34.7204	328.029	9.44772	3.23997	1.17e-16	6.58e-14	similar to Putative phytosulfokine peptide
Sb02g034790	6.26307	59.2933	9.46712	3.24293	0.00178648	0.0277662	similar to AAA-type ATPase-like protein
Sb05g027440	18.4309	174.711	9.47922	3.24477	4.29e-07	2.81e-05	similar to Putative receptor-like protein kinase
Sb04g034056	2.03402	19.4602	9.56732	3.25812	1.65e-05	0.000636124	hypothetical protein
Sb01g015990	38.9698	373.658	9.5884	3.26129	2.5e-05	0.000892925	similar to Probable potassium transporter 16
Sb03g046140	2.61202	25.068	9.59719	3.26261	1.25e-06	6.96e-05	similar to Probable NADPH:quinone oxidoreductase 2
Sb01g037960	557.162	5351.44	9.60481	3.26376	2.22e-13	6.94e-11	similar to Pathogenesis-related protein 10a
Sb04g006600	663.964	6400.98	9.64055	3.26912	7.47e-05	0.00221689	similar to Cation-transporting ATPase
Sb01g018850	1.22871	11.8676	9.65858	3.27181	0.000264562	0.00623114	hypothetical protein
Sb07g027760	29.2637	285.395	9.75253	3.28578	0.00274172	0.0383871	similar to Lipoxygenase 7%2C chloroplast precursor
Sb04g028560	39.2473	385.393	9.81963	3.29567	1.75e-17	1.08e-14	similar to Putative immediate-early fungal elicitor protein CMPG1
Sb01g031030	17.4703	171.671	9.82641	3.29666	3.26e-07	2.17e-05	similar to Glutathione S-transferase GST 31
Sb02g025850	93.7394	923.347	9.85015	3.30015	3.77e-05	0.00125521	hypothetical protein
Sb02g002260	60.9444	600.612	9.85508	3.30087	1.3e-07	9.81e-06	similar to Putative serine carboxypeptidase II
Sb01g038520	71.7999	708.53	9.86812	3.30278	1e-12	2.73e-10	similar to Oxidoreductase%2C 2OG-Fe oxygenase family protein%2C expressed
Sb07g021920	8.64309	85.311	9.87042	3.30311	0.00212693	0.0315629	hypothetical protein
Sb03g028670	410.095	4052.02	9.8807	3.30461	8.56e-05	0.00246769	similar to Cytochrome P450 monooxygenase CYP72A26
Sb05g018790	0.805317	7.95784	9.88163	3.30475	0.00248006	0.0354346	similar to BRASSINOSTEROID INSENSITIVE 1-associated receptor kinase 1%2C putative%2C expressed
Sb07g028920	5.49265	54.3742	9.89945	3.30735	3.24e-05	0.00109835	hypothetical protein
Sb06g024930	1.6521	16.3559	9.90008	3.30744	3.75e-05	0.00125256	similar to Putative cis-zeatin O-glucosyltransferase
Sb07g023800	4.30038	42.9233	9.98128	3.31922	1.59e-08	1.53e-06	hypothetical protein
Sb08g018520	2.11158	21.1447	10.0137	3.3239	0.00125129	0.0211059	similar to Putative wall-associated kinase 2
Sb08g021720	65.517	656.627	10.0222	3.32513	3.2e-07	2.15e-05	similar to Os12g0616500 protein
Sb03g045460	50.6499	510.064	10.0704	3.33205	2.71e-09	3.29e-07	similar to Glucan endo-1%2C3-beta-glucosidase%2C acidic isoform precursor((1->3)-beta-glucan endohydrolase) ((1->3)-beta- glucanase)
Sb02g006210	27.9866	282.211	10.0838	3.33397	2.85e-16	1.57e-13	similar to Quinone reductase 2
Sb01g007820	10.8317	109.81	10.1379	3.34168	4.28e-10	6.55e-08	similar to Cysteine proteinase precursor
Sb02g009990	9.83068	100.128	10.1853	3.34841	0.000176743	0.00442681	hypothetical protein
Sb03g039990	354.638	3616.82	10.1986	3.3503	1.59e-08	1.53e-06	similar to SOUL heme-binding protein-like
Sb06g022630	11.4408	116.701	10.2004	3.35056	1.07e-05	0.000441495	similar to OSIGBa0145M07.1 protein
Sb02g042850	23.7657	242.995	10.2246	3.35397	7.05e-16	3.63e-13	similar to Peroxidase precursor
Sb01g039750	2.11176	21.8476	10.3457	3.37096	0.000140349	0.00366414	hypothetical protein
Sb07g008840	0.691828	7.18937	10.3918	3.37738	0.00167302	0.0265402	similar to DNA helicase homolog%2C putative
Sb10g028310	0.882706	9.19797	10.4202	3.38131	0.00336559	0.0446953	similar to Zinc finger protein-like
Sb02g032070	1.03748	10.8434	10.4517	3.38566	0.000225477	0.00541659	hypothetical protein
Sb01g039100	3.22715	33.7993	10.4734	3.38866	4.88e-08	4.14e-06	similar to Uncharacterized plant-specific domain TIGR01589 family protein%2C expressed
Sb10g001940	13.5166	142.553	10.5465	3.3987	5.28e-09	5.87e-07	similar to Pathogenesis-related protein PRMS precursor
Sb10g030210	52.3455	552.243	10.55	3.39917	0.00156003	0.0251917	hypothetical protein
Sb01g017060	52.4388	553.857	10.562	3.40081	2.36e-13	7.28e-11	similar to Chromosome chr2 scaffold_105%2C whole genome shotgun sequence
Sb07g000860	3.14907	33.4286	10.6154	3.40808	6.84e-08	5.54e-06	similar to Os08g0108100 protein
Sb04g006610	1.65244	17.6828	10.701	3.41967	0.000164617	0.00416855	similar to Os02g0196700 protein
Sb03g008880	4.49783	48.203	10.7169	3.42182	1.38e-08	1.36e-06	hypothetical protein
Sb08g022450	89.6034	963.53	10.7533	3.4267	0.000460723	0.00972715	similar to Pathogenesis related protein-5
Sb03g031100	3.18534	34.4136	10.8038	3.43346	0.000271437	0.00635285	hypothetical protein
Sb03g033430	3.95456	42.9001	10.8483	3.43939	1.36e-05	0.000543312	hypothetical protein
Sb10g025150	17.5545	191.594	10.9143	3.44815	5.75e-05	0.00177961	similar to Putative uncharacterized protein P0416A11.15
Sb09g000450	22.2627	243.184	10.9234	3.44935	1.59e-08	1.53e-06	similar to Polygalacturonase inhibiting protein 2 precursor
Sb04g032840	14.4359	158.992	11.0136	3.46122	0.00265335	0.0374403	similar to Expansin-B15 precursor
Sb03g004130	5.02797	55.4188	11.0221	3.46233	7.6e-10	1.04e-07	similar to Putative UDP-glucose: flavonoid 7-O-glucosyltransferase
Sb10g022080	9.41283	104.377	11.0888	3.47103	2.15e-13	6.89e-11	similar to Putative NIC2
Sb03g034220	11.6381	129.752	11.149	3.47884	3.84e-05	0.00127507	similar to Putative LRK1 protein
Sb02g024190	46.4327	518.842	11.1741	3.48208	1.9e-10	3.22e-08	hypothetical protein
Sb04g029050	1.84297	20.6639	11.2122	3.487	3.52e-06	0.000171273	hypothetical protein
Sb02g001654	1.22888	13.7823	11.2153	3.4874	5.38e-05	0.00168568	hypothetical protein
Sb10g000580	103.057	1162.84	11.2834	3.49613	0.000109593	0.00298453	similar to Os06g0105700 protein
Sb05g006640	0.882878	9.96644	11.2886	3.49679	0.000898171	0.0163299	similar to Oxidoreductase%2C zinc-binding dehydrogenase family
Sb01g032030	52.4163	593.099	11.3152	3.50018	1.07e-16	6.13e-14	similar to Putative AAA-type ATPase
Sb02g012920	72.4489	830.455	11.4626	3.51887	0.00061908	0.012223	similar to Os09g0572700 protein
Sb01g018490	42.0064	482.379	11.4835	3.52149	0.00116793	0.0201475	similar to Putative uncharacterized protein precursor
Sb03g026460	37.0217	427.194	11.539	3.52845	1.25e-08	1.25e-06	similar to Embryo-abundant protein EMB-like
Sb02g009410	2.53497	29.3002	11.5584	3.53087	9.93e-08	7.7e-06	similar to Os07g0293000 protein
Sb02g003130	8.90981	103.628	11.6308	3.53988	8.42e-09	8.8e-07	hypothetical protein
Sb05g020210	77.5632	908.649	11.7149	3.55028	1.69e-05	0.000652747	similar to Chalcone synthase WHP1
Sb03g009190	19.8505	232.99	11.7372	3.55302	3.68e-17	2.22e-14	similar to Putative L-pipecolic acid oxidase
Sb01g044540	13.6353	160.169	11.7467	3.55418	8.53e-16	4.15e-13	hypothetical protein
Sb09g003790	13.2522	155.833	11.759	3.5557	2.7e-06	0.000135788	similar to Acc oxidase
Sb03g037230	26.6145	316.736	11.9009	3.573	7.36e-19	5.64e-16	hypothetical protein
Sb02g023110	95.8944	1149.95	11.9918	3.58398	4.46e-05	0.00142672	hypothetical protein
Sb02g027850	151.328	1823.45	12.0497	3.59092	0.00113475	0.019642	similar to Putative uncharacterized protein P0463D04.12
Sb10g007600	22.9274	277.144	12.0879	3.59549	1.42e-18	1.02e-15	hypothetical protein
Sb01g030880	34.9405	422.834	12.1016	3.59712	5.17e-20	5.22e-17	hypothetical protein
Sb06g020240	2.53463	30.7546	12.1338	3.60095	5.46e-08	4.54e-06	similar to OSIGBa0158F13.10 protein
Sb01g042600	46.8988	575.389	12.2687	3.61692	2.55e-21	3.54e-18	similar to Very-long-chain fatty acid condensing enzyme%2C putative%2C expressed
Sb03g045630	102.65	1260.14	12.2762	3.61779	0.00377865	0.0488961	similar to Endo-1%2C3-beta-glucanase
Sb01g013660	93.0522	1150.33	12.3622	3.62786	9.77e-05	0.00272298	similar to Iron regulated transporter-like protein
Sb09g025800	0.692	8.65578	12.5083	3.64482	0.000455316	0.00965332	similar to Os05g0518800 protein
Sb05g020200	117.957	1477.36	12.5245	3.64668	4.03e-06	0.000192676	similar to Chalcone synthase WHP1
Sb08g001320	15.4795	194.279	12.5507	3.6497	2.3e-05	0.000834779	similar to Cytochrome P450 family protein%2C expressed
Sb03g039110	41.673	523.119	12.5529	3.64995	2.54e-21	3.54e-18	hypothetical protein
Sb09g020230	362.7	4591.34	12.6588	3.66207	0.000851241	0.0156228	similar to Cell death associated protein
Sb10g000340	0.805317	10.2215	12.6926	3.66591	0.000496308	0.0103402	hypothetical protein
Sb06g021250	8.90634	114.749	12.884	3.68751	5.02e-10	7.53e-08	similar to Endochitinase A precursor
Sb06g023760	182.234	2368.87	12.9991	3.70034	4.45e-05	0.00142672	similar to Beta-fructofuranosidase 1 precursor
Sb06g025240	0.882878	11.5104	13.0374	3.70459	0.000128342	0.00339984	similar to OSJNBa0084K11.11 protein
Sb06g026350	27.4615	358.228	13.0447	3.7054	4.04e-18	2.68e-15	similar to H0303A11-B0406H05.3 protein
Sb08g019670	160.909	2103.9	13.0751	3.70876	1.21e-11	2.65e-09	similar to Endo-beta-1%2C3-glucanase
Sb09g006130	64.1015	843.425	13.1576	3.71783	0.000165382	0.00418372	hypothetical protein
Sb03g009740	0.692	9.31518	13.4612	3.75074	0.000279393	0.00650167	hypothetical protein
Sb05g026690	28.4425	384.118	13.5051	3.75543	0.00247349	0.0353809	similar to Putative Bowman-Birk serine protease inhibitor
Sb04g024230	15.2877	207.755	13.5897	3.76444	0.000568574	0.0114035	hypothetical protein
Sb01g031990	4.22351	57.4395	13.5999	3.76553	3.28e-11	6.58e-09	hypothetical protein
Sb10g005770	49.3859	672.079	13.6087	3.76646	5.6e-23	1.18e-19	hypothetical protein
Sb01g006010	19.474	265.049	13.6104	3.76664	1.32e-19	1.11e-16	similar to Glutathione-S-transferase
Sb02g009420	0.536878	7.63221	14.2159	3.82943	0.00121031	0.020639	hypothetical protein
Sb10g002850	2.03385	28.9159	14.2173	3.82958	5.82e-08	4.77e-06	similar to Os06g0142300 protein
Sb06g025250	61.8048	885.035	14.3198	3.83994	4.59e-06	0.00021545	similar to OSJNBa0084K11.14 protein
Sb01g038900	15.437	222.603	14.4201	3.85001	2.63e-06	0.000132812	similar to IN2-1 protein
Sb02g035920	13.0934	189.917	14.5048	3.85846	7.86e-14	2.76e-11	similar to Serine /threonine kinase precursor
Sb03g009410	4.68266	68.2296	14.5707	3.865	0.000135635	0.00355779	similar to Laccase LAC2-1
Sb02g038210	18.5092	273.627	14.7833	3.8859	1.77e-08	1.66e-06	similar to Chromosome chr2 scaffold_11%2C whole genome shotgun sequence
Sb01g020300	2.91673	43.5127	14.9183	3.89902	5.39e-10	7.87e-08	similar to Os10g0456100 protein
Sb06g000810	3.57297	53.4792	14.9677	3.90378	8.09e-05	0.00236228	similar to H0201G08.6 protein
Sb06g022750	233.222	3492.48	14.9749	3.90447	4.09e-09	4.72e-07	similar to Phenylalanine ammonia-lyase
Sb01g030930	329.095	4944.49	15.0245	3.90925	1.43e-05	0.000569002	similar to Glutathione S-transferase GST 42
Sb05g020160	143.403	2191.2	15.28	3.93358	2.46e-06	0.000124955	similar to Chalcone synthase WHP1
Sb03g001580	2.18897	33.4894	15.2991	3.93538	3.98e-09	4.64e-07	similar to Non-specific lipid-transfer protein
Sb02g003135	1.30644	20.0278	15.3301	3.93829	8.22e-06	0.000353448	hypothetical protein
Sb06g019540	1.84332	28.4101	15.4125	3.94603	2.62e-08	2.4e-06	similar to Pleiotropic drug resistance protein 13
Sb02g037350	22.0001	341.092	15.5041	3.95458	1.89e-07	1.36e-05	similar to Zeamatin precursor
Sb10g025680	14.2117	221.133	15.5599	3.95976	4.02e-20	4.24e-17	similar to GCN5-related N-acetyltransferase-like
Sb06g026330	5.98892	93.453	15.6043	3.96387	1.9e-14	7.76e-12	similar to OSJNBa0064M23.14 protein
Sb01g030870	72.5959	1134.52	15.6278	3.96605	2.12e-05	0.00077942	similar to Glutathione S-transferase GST 35
Sb03g013820	59.6595	932.58	15.6317	3.9664	0.000705627	0.0135712	similar to Os01g0959200 protein
Sb05g023820	1.92071	30.074	15.6578	3.96881	0.00287136	0.0397834	similar to H0211A12.2 protein
Sb03g042350	5.79787	91.6793	15.8126	3.983	1.86e-14	7.7e-12	hypothetical protein
Sb09g029910	1.72931	27.3702	15.8272	3.98434	1.6e-08	1.53e-06	hypothetical protein
Sb04g001880	11.2499	178.239	15.8436	3.98583	2.22e-18	1.56e-15	hypothetical protein
Sb09g025280	9.63929	153.935	15.9696	3.99725	3.47e-05	0.00116778	hypothetical protein
Sb1058s002010	4.03177	64.9756	16.1159	4.01041	8.31e-13	2.36e-10	hypothetical protein
Sb01g046120	5.18344	83.5753	16.1235	4.0111	0.000901003	0.0163579	similar to TPR Domain containing protein%2C expressed
Sb06g022890	24.3934	396.795	16.2664	4.02383	1.65e-05	0.000636124	similar to Os04g0522800 protein
Sb03g032000	55.6181	908.666	16.3376	4.03012	3.63e-06	0.000175772	similar to Multidrug resistance protein 1 homolog
Sb03g037020	1.03783	16.9946	16.3752	4.03344	0.000498986	0.0103619	similar to Os01g0795600 protein
Sb01g038380	32.4126	530.87	16.3785	4.03373	5.16e-09	5.77e-07	similar to DnaJ domain containing protein%2C expressed
Sb03g013210	130.197	2154.45	16.5476	4.04855	1.11e-05	0.000452936	similar to Class III peroxidase 15 precursor
Sb01g004590	143.549	2379.05	16.5731	4.05077	0.00139091	0.0228848	similar to Germin-like protein 7
Sb10g004170	5.76246	96.1355	16.6831	4.06031	0.000441783	0.00942969	similar to Chromosome chr7 scaffold_31%2C whole genome shotgun sequence
Sb01g003730	8.67919	145.731	16.7908	4.0696	7.72e-05	0.00227504	hypothetical protein
Sb02g000500	159.049	2688.65	16.9045	4.07934	0.000977444	0.0174819	similar to Putative peroxidase 1
Sb01g009060	38.2179	648.357	16.9648	4.08447	0.000486818	0.0101845	hypothetical protein
Sb06g033420	0.346	5.98071	17.2853	4.11147	0.00215705	0.0319163	similar to Putative uncharacterized protein OSJNBb0004A06.18
Sb08g023150	329.326	5713.57	17.3493	4.1168	1.29e-15	6.02e-13	similar to Cell Division Protein AAA ATPase family
Sb09g029320	1.57471	27.3323	17.3571	4.11745	1.62e-08	1.54e-06	hypothetical protein
Sb02g003090	32.9866	574.056	17.4027	4.12124	1.09e-05	0.00044859	similar to Os07g0152700 protein
Sb04g034970	0.614439	10.774	17.5347	4.13214	0.00108127	0.0188844	similar to 5-azacytidine resistance protein-like
Sb02g023910	41.5943	736.104	17.6973	4.14545	7.2e-06	0.000316268	similar to Zinc finger AN1 domain-containing stress-associated protein 17
Sb03g041200	19.5779	346.839	17.7158	4.14697	8.06e-07	4.84e-05	similar to OSJNBb0008G24.12 protein
Sb01g030790	2.34358	41.5296	17.7206	4.14735	8.31e-06	0.000356732	similar to Glutathione S-transferase GST 38
Sb02g030050	88.5361	1574.28	17.7812	4.15228	1.07e-13	3.6e-11	hypothetical protein
Sb08g022890	3.84055	68.6542	17.8761	4.15996	1.49e-08	1.46e-06	hypothetical protein
Sb02g003240	0.345828	6.25914	18.099	4.17784	0.00132336	0.0219561	similar to Os07g0154100 protein
Sb10g007310	2.26636	41.2273	18.191	4.18515	1.55e-05	0.000607306	similar to 12-oxo-phytodienoic acid reductase
Sb06g025570	26.0393	480.189	18.4409	4.20484	1.37e-22	2.48e-19	similar to Polyphenol oxidase
Sb10g028610	12.251	226.11	18.4565	4.20606	3.27e-18	2.24e-15	similar to AAA ATPase-like
Sb03g024830	9.67556	180.232	18.6275	4.21937	0.000355408	0.00785816	hypothetical protein
Sb10g022747	3.87717	72.5144	18.7029	4.22519	1.15e-08	1.15e-06	hypothetical protein
Sb04g029690	5.98875	112.311	18.7536	4.2291	2.6e-13	7.93e-11	similar to Os02g0720400 protein
Sb06g019530	9.79338	184.399	18.829	4.23488	1.76e-20	2.02e-17	similar to OSJNBa0016O02.18 protein
Sb06g019480	2.8808	54.5081	18.9212	4.24193	9.69e-06	0.000406738	hypothetical protein
Sb01g047615	0.614267	11.6885	19.0283	4.25008	0.00230171	0.0334688	similar to EST AU070346(S12172) corresponds to a region of the predicted gene
Sb06g020220	1.84315	35.1083	19.0481	4.25157	1.48e-08	1.45e-06	similar to OSIGBa0158F13.10 protein
Sb01g039990	4.45551	86.7721	19.4752	4.28357	6e-06	0.000269357	similar to 17.4 kDa class I heat shock protein 3
Sb01g002350	231.95	4553.35	19.6307	4.29504	0.000562232	0.0113127	hypothetical protein
Sb02g001930	0.614439	12.1699	19.8064	4.3079	2.09e-05	0.000772744	hypothetical protein
Sb07g024840	1.6521	33.4855	20.2685	4.34117	1e-06	5.76e-05	hypothetical protein
Sb03g003545	9.21641	187.583	20.3531	4.34718	0.00188153	0.0289008	hypothetical protein
Sb03g001840	43.2535	883.456	20.4251	4.35227	8.94e-05	0.00253865	hypothetical protein
Sb07g023200	213.926	4416.87	20.6467	4.36784	0.000848512	0.0155954	similar to Putative latex protein allergen
Sb04g007380	2.11158	43.598	20.6471	4.36786	1.05e-07	8.07e-06	similar to Os02g0211000 protein
Sb05g010080	0.268439	5.56121	20.7168	4.37273	0.00279528	0.0390074	hypothetical protein
Sb03g028710	3.99567	85.8282	21.4803	4.42494	2.58e-06	0.000130528	similar to Os01g0628900 protein
Sb03g032030	79.5551	1714.29	21.5484	4.42951	2.54e-05	0.000901065	similar to MDR-like ABC transporter
Sb08g015350	0.268439	5.80056	21.6085	4.43353	0.00193706	0.0295256	similar to Putative resistance complex protein
Sb03g045800	82.6113	1821.35	22.0472	4.46253	0.000318871	0.00722088	similar to GST7 protein
Sb08g009120	1.76541	39.1093	22.1531	4.46943	3.96e-08	3.47e-06	hypothetical protein
Sb05g002415	1.68819	37.5142	22.2215	4.47388	0.00218916	0.032278	hypothetical protein
Sb05g022680	0.268439	5.98071	22.2796	4.47765	0.00220547	0.0324806	hypothetical protein
Sb07g003150	4.915	111.752	22.7369	4.50696	4.63e-18	3e-15	similar to Os08g0143600 protein
Sb04g028580	1.57488	37.1587	23.5946	4.56039	3.17e-08	2.83e-06	hypothetical protein
Sb03g026190	5.49385	132.011	24.0289	4.5867	0.000105055	0.00288642	hypothetical protein
Sb09g003000	13.5109	327.932	24.2717	4.6012	4.8e-06	0.000223704	hypothetical protein
Sb02g035320	5.26117	127.989	24.327	4.60449	3.94e-14	1.53e-11	similar to Os07g0533800 protein
Sb01g030990	0.614439	15.1163	24.6018	4.62069	1.34e-05	0.000537449	similar to Glutathione S-transferase GST 42
Sb04g009600	1.49714	36.9312	24.6677	4.62455	3.23e-05	0.00109701	hypothetical protein
Sb03g039170	5.64811	139.381	24.6774	4.62512	8.48e-06	0.000361982	similar to Phospholipase-like protein
Sb01g036330	0.345828	8.64818	25.0072	4.64427	0.00011308	0.00306298	similar to Os03g0332500 protein
Sb01g014540	1.15114	29.2844	25.4394	4.66899	1.34e-09	1.74e-07	hypothetical protein
Sb01g003590	0.268439	6.87187	25.5994	4.67804	0.00265772	0.037473	similar to Os03g0816700 protein
Sb02g009170	0.268439	6.89467	25.6843	4.68282	0.000648134	0.0126607	hypothetical protein
Sb01g004090	0.268439	6.90281	25.7146	4.68452	0.000647759	0.0126607	similar to UDP-glucoronosyl and UDP-glucosyl transferase family protein%2C expressed
Sb01g030890	37.0605	955.518	25.7827	4.68833	0.00035709	0.00788155	similar to Glutathione S-transferase GST 40
Sb09g018280	1.22888	31.8114	25.8865	4.69413	5.29e-09	5.87e-07	similar to Os05g0368000 protein
Sb10g008930	16.4332	428.953	26.1028	4.70614	3.97e-20	4.24e-17	hypothetical protein
Sb05g020190	19.0829	505.227	26.4754	4.72658	0.000361836	0.00797239	similar to Chalcone synthase WHP1
Sb10g002440	3.41716	91.251	26.7037	4.73897	4.04e-08	3.5e-06	similar to Os06g0136300 protein
Sb06g002180	36.1048	965.87	26.7519	4.74157	6.28e-08	5.12e-06	similar to OSIGBa0147O06.8 protein
Sb03g039250	15.0127	402.684	26.8228	4.74539	1.23e-28	3.45e-25	similar to Os01g0838600 protein
Sb01g014550	5.52926	150.054	27.1381	4.76225	2.66e-21	3.54e-18	hypothetical protein
Sb03g035840	9.60301	272.343	28.3602	4.82579	7.17e-27	1.81e-23	similar to Os01g0770700 protein
Sb02g035150	16.3617	466.618	28.519	4.83385	0.000891761	0.0162367	similar to Isocitrate lyase
Sb10g009990	12.3724	353.449	28.5676	4.83631	0.00131699	0.0219343	similar to Putative Limonoid UDP-glucosyltransferase
Sb06g020600	8.48244	245.093	28.8942	4.85271	6.54e-10	9.23e-08	similar to H0805A05.3 protein
Sb09g018300	2.34375	68.3078	29.1446	4.86516	8.18e-13	2.35e-10	hypothetical protein
Sb01g040000	4.03212	117.775	29.2091	4.86835	4.6e-05	0.00146682	similar to 17.4 kDa class I heat shock protein 3
Sb01g018870	8.79268	257.528	29.2889	4.87228	4.24e-05	0.00137688	hypothetical protein
Sb05g008770	4.52753	132.747	29.32	4.87381	3.13e-05	0.00107225	similar to Dirigent-like protein%2C expressed
Sb06g022500	4.91482	145.35	29.5737	4.88624	9.6e-22	1.52e-18	similar to OSIGBa0140J09.1 protein
Sb10g026980	2.18915	65.3272	29.8414	4.89924	1.4e-09	1.77e-07	hypothetical protein
Sb03g045090	65.7987	2020.15	30.7019	4.94026	5.32e-09	5.87e-07	similar to Esterase PIR7B
Sb01g034680	4.45602	138.547	31.092	4.95847	0.00100376	0.0178014	hypothetical protein
Sb05g024890	7.37241	234.192	31.766	4.98941	0.000239536	0.00569479	similar to Putative glucosyl transferase
Sb05g021675	0.536878	17.2567	32.1428	5.00642	3.06e-07	2.06e-05	hypothetical protein
Sb06g002560	1.038	33.555	32.3266	5.01465	0.00228247	0.0332464	similar to OSIGBa0113D21.1 protein
Sb06g022900	1.72966	57.11	33.0181	5.04519	2.79e-07	1.91e-05	similar to OSJNBb0065J09.4 protein
Sb09g018260	3.57297	118.497	33.1648	5.05158	6.08e-21	7.32e-18	similar to Os05g0368000 protein
Sb03g003330	0.346	11.5241	33.3065	5.05773	0.000625797	0.0123171	similar to Os01g0186600 protein
Sb04g027330	17.7854	592.695	33.3248	5.05852	6.12e-34	5.08e-30	similar to Low molecular weight heat shock protein precursor
Sb10g027070	0.346	11.6261	33.6014	5.07045	0.00377295	0.0488474	similar to Putative uncharacterized protein P0036F10.27
Sb01g023210	1.99775	67.8644	33.9704	5.08621	8.16e-11	1.53e-08	hypothetical protein
Sb04g023020	16.8206	577.935	34.3587	5.1026	8.03e-34	5.08e-30	hypothetical protein
Sb02g040520	12.7934	446.337	34.8881	5.12466	3.5e-09	4.13e-07	similar to Putative cytochrome P450
Sb03g029020	18.0088	630.218	34.9951	5.12908	4.65e-21	5.88e-18	similar to Hydrolase-like
Sb04g000490	0.345828	12.2702	35.4808	5.14897	0.000612445	0.0121234	similar to Integral membrane protein DUF6 containing protein%2C expressed
Sb08g006880	1.68819	59.9279	35.4982	5.14967	1.04e-08	1.06e-06	similar to Os12g0215900 protein
Sb02g038130	29.3765	1048.35	35.6866	5.15731	4.25e-36	1.07e-31	similar to Glutathione transferase
Sb05g004530	0.345828	12.5807	36.3784	5.18501	3.15e-06	0.000155309	similar to Tropinone reductase%2C putative%2C expressed
Sb05g004540	0.345828	12.5807	36.3784	5.18501	3.15e-06	0.000155309	similar to Amidase family protein%2C expressed
Sb01g031020	33.9187	1281.19	37.7724	5.23926	0.000452177	0.00961095	hypothetical protein
Sb03g015070	22.6132	879.485	38.8926	5.28143	1.31e-19	1.11e-16	similar to Glutathione S-transferase GST 8
Sb03g038880	9.29363	361.954	38.9465	5.28342	4.62e-06	0.000216521	hypothetical protein
Sb03g028650	13.4387	525.459	39.1004	5.28911	4.19e-33	2.12e-29	similar to Cytochrome P450-like
Sb01g046730	0.960095	38.3265	39.9195	5.31902	2.5e-07	1.74e-05	similar to FAD binding domain containing protein%2C expressed
Sb03g028680	8.10016	324.653	40.0798	5.3248	5.77e-14	2.15e-11	hypothetical protein
Sb10g003880	0.691828	28.0042	40.4785	5.33908	0.000631765	0.0124152	similar to At5g45920
Sb01g031040	0.536878	22.8667	42.5921	5.41251	3.39e-06	0.000165216	similar to Glutathione S-transferase GSTU31
Sb04g028755	0.345828	14.8531	42.9493	5.42456	3.87e-07	2.56e-05	hypothetical protein
Sb03g046230	4.14595	178.521	43.059	5.42824	0.00242545	0.0348709	hypothetical protein
Sb03g036310	0.691828	30.2955	43.7904	5.45254	3.68e-11	7.27e-09	similar to Os01g0778300 protein
Sb06g024460	1.99844	88.3563	44.2126	5.46639	0.000770255	0.0144835	hypothetical protein
Sb03g028640	0.345828	15.4256	44.6049	5.47913	2.19e-07	1.56e-05	similar to Cytochrome P450-like
Sb10g020100	8.79285	394.092	44.8196	5.48606	0.00211126	0.0314373	hypothetical protein
Sb07g020030	1.07376	48.2578	44.943	5.49003	0.00214603	0.0317904	hypothetical protein
Sb09g003750	0.346	17.1091	49.4484	5.62785	2.94e-05	0.00101398	hypothetical protein
Sb10g007330	10.2157	521.737	51.0719	5.67446	2.24e-05	0.000818781	similar to 12-oxophytodienoic acid reductase 1
Sb10g010420	0.346	18.607	53.7775	5.74893	1.72e-05	0.000659086	similar to H0813E03.4 protein
Sb01g007420	39.3599	2124.38	53.9731	5.75417	1.3e-09	1.7e-07	similar to P450
Sb02g026070	12.5921	737.18	58.543	5.87142	5.57e-06	0.000252343	similar to Plant viral-response family protein-like
Sb04g021270	0.346	20.3084	58.6947	5.87516	0.00334627	0.044514	similar to Putative uncharacterized protein OSJNBa0047A17.28
Sb03g028880	0.346	20.57	59.4508	5.89362	4.4e-09	5e-07	similar to NADPH-dependent reductase A1-a
Sb06g027410	12.4854	784.937	62.8686	5.97427	1.36e-09	1.75e-07	similar to Alternative oxidase
Sb10g008920	0.691828	44.3463	64.1002	6.00226	5.71e-05	0.00177198	hypothetical protein
Sb02g023100	5.49351	362.732	66.0292	6.04503	1.04e-05	0.000432556	hypothetical protein
Sb02g032120	0.805317	53.814	66.8234	6.06228	2.25e-10	3.69e-08	similar to Os09g0551000 protein
Sb02g043450	4.10968	283.625	69.0139	6.10882	9.82e-20	9.19e-17	similar to WSI76 protein induced by water stress
Sb01g044130	13.5947	982.565	72.2756	6.17544	3.25e-07	2.17e-05	hypothetical protein
Sb01g005720	2.30229	180.521	78.4095	6.29296	4.46e-29	1.41e-25	similar to PrMC3%2C putative%2C expressed
Sb10g007590	0.536878	42.4637	79.0938	6.30549	2.73e-14	1.09e-11	hypothetical protein
Sb07g003730	8.91119	714.995	80.2357	6.32617	3.22e-10	5.09e-08	hypothetical protein
Sb08g021400	0.345828	28.2098	81.5719	6.35	0.00222003	0.0325811	similar to 32 kDa protein
Sb01g048460	0.536878	48.9048	91.091	6.50924	8.04e-16	3.98e-13	similar to Putataive InsB from Escherichia coli
Sb09g018580	0.345828	33.7199	97.505	6.6074	7.95e-06	0.000344044	hypothetical protein
Sb04g027860	12.2941	1340.92	109.07	6.7691	6.39e-05	0.00195644	similar to Putative laccase
Sb01g044150	0.960439	120.886	125.865	6.97574	0.00103806	0.0182559	hypothetical protein
Sb03g047230	0.268439	40.0052	149.029	7.21945	8.1e-14	2.8e-11	similar to Transcription initiation factor IIA gamma chain
Sb03g033550	2.64863	468.222	176.778	7.4658	6.48e-09	6.97e-07	hypothetical protein
Sb02g030040	0.960439	208.877	217.481	7.76475	3.25e-09	3.89e-07	hypothetical protein
Sb05g009370	1.22888	332.285	270.397	8.07893	1.26e-09	1.66e-07	similar to Small GTP-binding protein
Sb01g010460	0.614439	177.077	288.192	8.17089	8.72e-16	4.16e-13	similar to DnaK protein
Sb10g007290	0.345828	126.761	366.542	8.51784	2.72e-29	9.81e-26	similar to 12-oxophytodienoic acid reductase 1
Sb06g025640	0.268439	100.495	374.367	8.54831	7.78e-26	1.79e-22	similar to ALMT3
Sb03g005560	0.346	321.588	929.443	9.86022	5.38e-30	2.26e-26	hypothetical protein
Sb03g041830	0	586.618	Inf	Inf	3.02e-22	5.09e-19	similar to Putative Luminal binding protein
Sb03g011790	0	30.1185	Inf	Inf	2.8e-12	6.88e-10	hypothetical protein
Sb01g007590	0	9.6636	Inf	Inf	5.33e-06	0.000242914	similar to Putative glucosyl transferase
Sb08g003790	0	9.26037	Inf	Inf	7.62e-06	0.000331588	similar to U-box domain containing protein%2C expressed
Sb07g004720	0	8.6319	Inf	Inf	1.55e-05	0.000607753	similar to Os08g0174100 protein
Sb06g015490	0	8.32254	Inf	Inf	2.22e-05	0.000811812	similar to H0717B12.4 protein
Sb01g000430	0	7.97304	Inf	Inf	3.21e-05	0.00109393	hypothetical protein
Sb03g045490	0	16.9479	Inf	Inf	0.000157966	0.00402556	similar to Endo-1%2C3-beta-glucanase
Sb03g045810	0	33.8361	Inf	Inf	0.000265985	0.00625882	similar to GST7 protein
Sb09g030505	0	5.49121	Inf	Inf	0.00049087	0.0102523	hypothetical protein
Sb07g015070	0	5.27464	Inf	Inf	0.000736225	0.0139834	hypothetical protein
Sb03g010670	0	9.63321	Inf	Inf	0.000873161	0.015944	similar to Os03g0188100 protein
Sb08g005330	0	4.84754	Inf	Inf	0.00113144	0.0196116	similar to Os05g0239200 protein
Sb02g028670	0	8.13745	Inf	Inf	0.00117622	0.0202214	hypothetical protein
Sb01g013850	0	5.5764	Inf	Inf	0.00127388	0.0214053	hypothetical protein
Sb05g010320	0	4.43617	Inf	Inf	0.00175032	0.0273726	similar to Probable indole-3-acetic acid-amido synthetase GH3.3
Sb06g016760	0	7.74074	Inf	Inf	0.00386587	0.049701	similar to Cellulose synthase-like H1
Sb10g020120	5.64794	0	0	#NAME?	0.000799643	0.0148811	hypothetical protein
Sb06g001160	11.8291	0	0	#NAME?	0.00194791	0.029673	hypothetical protein
Sb03g012555	3.95456	0	0	#NAME?	0.00383311	0.0494237	hypothetical protein

## Sheet: L69-CK VS H18-CK
DEGs between H18 and L69 under normal condition.
ID	H18CK	L69CK	L69CK/H18CK	Log2(L69CK/H18CK)	P-value	Padj	Description
Sb10g001490	0	28.4942	Inf	Inf	4.01e-12	6.23e-10	similar to Indeterminate spikelet 1
Sb10g024180	4.81215	210.4	43.7226	5.45031	5.99e-25	3.9e-22	hypothetical protein
Sb02g003436	10.824	0	0	#NAME?	2.7e-06	0.000154135	hypothetical protein
Sb06g025490	182.298	62.3517	0.342032	-1.5478	0.00010941	0.00416052	hypothetical protein
Sb10g005650	99.902	36.257	0.362926	-1.46225	0.000808691	0.0226256	similar to BHLH transcription factor PTF1-like
Sb07g025320	7.76914	0.757048	0.0974429	-3.3593	0.00183665	0.0440451	hypothetical protein
Sb01g037520	43.7089	11.444	0.261824	-1.93333	0.000413439	0.0129758	similar to BZIP transcription factor family protein%2C expressed
Sb03g024260	245.628	85.237	0.347017	-1.52692	0.000441933	0.0136024	hypothetical protein
Sb05g027783	136.8	16.9609	0.123983	-3.01178	2.12e-10	2.57e-08	similar to GRAS family transcription factor%2C putative
Sb05g027786	22.6567	0.679855	0.0300068	-5.05857	3.96e-08	3.29e-06	hypothetical protein
Sb05g026250	32.7687	1.5141	0.0462055	-4.43579	2.3e-06	0.000133435	similar to GRAS family transcription factor%2C putative
Sb05g027785	484.536	9.19978	0.0189868	-5.71886	3.33e-06	0.000187796	similar to SCARECROW gene regulator%2C putative
Sb01g015180	9.81605	0.378524	0.0385617	-4.69669	9.19e-05	0.00356772	hypothetical protein
Sb05g027780	289.848	34.9025	0.120416	-3.0539	0.000519136	0.0156022	similar to GRAS family transcription factor%2C putative
Sb10g006690	12.5061	45.295	3.62183	1.85672	0.000333242	0.0107346	similar to Putative growth-regulating factor 1
Sb03g025640	0.26635	7.4541	27.9861	4.80664	0.000302149	0.00992231	hypothetical protein
Sb07g001250	96.9356	15.6189	0.161127	-2.63373	5.61e-08	4.54e-06	similar to MADS-box transcription factor 26
Sb01g007790	63.9589	15.7765	0.246666	-2.01937	3.71e-05	0.00163973	similar to M4 protein
Sb02g021226	53.7011	238.48	4.44088	2.15085	1.4e-07	1.04e-05	hypothetical protein
Sb08g021870	21.9946	1.5141	0.0688394	-3.86062	1e-06	6.27e-05	similar to Os05g0479700 protein
Sb08g002570	13.4117	0	0	#NAME?	0.00115108	0.0300931	similar to WRKY DNA binding domain containing protein%2C expressed
Sb04g016540	83.2613	0.383384	0.00460459	-7.76271	0.00123432	0.0318451	similar to WRKY transcription factor 51
Sb06g013840	65.5539	24.4728	0.373323	-1.4215	0.00181568	0.0435833	hypothetical protein
Sb08g000970	1380.36	0.761908	0.000551961	-10.8231	1.84e-69	4.7e-65	hypothetical protein
Sb04g000810	2.28237	1277.5	559.725	9.12857	4.92e-64	6.27e-60	hypothetical protein
Sb04g035465	498.007	0	0	#NAME?	5.53e-52	4.71e-48	similar to OSJNBa0042L16.3 protein
Sb04g035440	483.887	0	0	#NAME?	1.45e-51	9.23e-48	similar to OSJNBa0042L16.3 protein
Sb05g001035	7.2023	822.704	114.228	6.83577	4.14e-47	2.11e-43	hypothetical protein
Sb04g024340	1.40754	437.747	311.002	8.28078	3.84e-45	1.63e-41	similar to Putative epoxide hydrolase
Sb05g005950	308.703	0	0	#NAME?	7.09e-43	2.58e-39	similar to LRR19
Sb02g038810	3440.84	0	0	#NAME?	4.05e-42	1.29e-38	similar to Protein EGG APPARATUS-1
Sb02g001410	286.125	0	0	#NAME?	3.18e-41	9.02e-38	hypothetical protein
Sb04g001520	0.285296	269.591	944.952	9.8841	7.83e-40	2e-36	hypothetical protein
Sb09g000500	571.685	10.2201	0.0178772	-5.80573	7.41e-38	1.72e-34	hypothetical protein
Sb06g017103	0	211.195	Inf	Inf	5.42e-37	1.15e-33	hypothetical protein
Sb04g005240	650.667	15.141	0.0232699	-5.42539	9.96e-37	1.95e-33	hypothetical protein
Sb02g038470	526.381	10.1381	0.01926	-5.69825	1.26e-36	2.3e-33	similar to Early nodulin 75-like protein
Sb01g026290	0	205.433	Inf	Inf	2.56e-36	4.35e-33	hypothetical protein
Sb05g001330	6.13314	403.536	65.7959	6.03992	1.19e-35	1.9e-32	similar to Cytochrome P450 family protein%2C expressed
Sb09g000660	9.91454	448.298	45.2163	5.49877	7.93e-33	1.19e-29	similar to Putative uncharacterized protein OSJNBb0005A05.45
Sb06g000340	173.521	0	0	#NAME?	1.75e-32	2.48e-29	similar to NB-ARC domain containing protein%2C expressed
Sb05g026185	456.35	13.1037	0.0287141	-5.1221	3.05e-31	4.1e-28	hypothetical protein
Sb06g018490	154.425	0	0	#NAME?	1.04e-30	1.32e-27	similar to H0815C01.4 protein
Sb01g035710	1.71178	205.905	120.287	6.91034	2e-30	2.44e-27	similar to Os02g0825100 protein
Sb08g004915	0.973916	405.569	416.431	8.70193	3.04e-30	3.52e-27	similar to Transmembrane amino acid transporter protein
Sb01g017220	375.388	11.7342	0.031259	-4.99958	8.08e-29	8.97e-26	similar to Putative uncharacterized protein P0424A08.5
Sb01g004910	135.629	0	0	#NAME?	9.41e-29	1e-25	hypothetical protein
Sb01g014351	0	124.47	Inf	Inf	1.8e-28	1.84e-25	hypothetical protein
Sb03g025980	0.285296	133.57	468.179	8.87092	4.73e-28	4.64e-25	similar to Esterase/lipase/thioesterase family protein-like
Sb02g023460	0.551647	142.402	258.139	8.01201	5.64e-28	5.33e-25	similar to Putative strictosidine synthase
Sb02g010715	0.285296	132.091	462.995	8.85485	6.31e-28	5.75e-25	similar to Putative uncharacterized protein P0681F10.18
Sb06g000350	125.63	0	0	#NAME?	1.21e-27	1.05e-24	hypothetical protein
Sb09g026600	2.89521	201.318	69.5351	6.11967	1.23e-27	1.05e-24	hypothetical protein
Sb09g003110	0	117.075	Inf	Inf	1.67e-27	1.37e-24	hypothetical protein
Sb03g028545	1.50662	163.552	108.556	6.7623	2.49e-27	1.98e-24	hypothetical protein
Sb03g027670	315.885	10.2201	0.032354	-4.94991	4.27e-27	3.3e-24	similar to OSJNBb0059K02.9 protein
Sb08g001950	1979.8	124.004	0.0626349	-3.99689	9.3e-27	6.98e-24	similar to GDA1/CD39 family protein%2C expressed
Sb07g014880	2.49948	174.664	69.88	6.12681	3.11e-26	2.26e-23	similar to Putative AC transposase
Sb05g003930	1.10329	140.775	127.595	6.99543	8.29e-26	5.87e-23	hypothetical protein
Sb07g007710	0	99.7206	Inf	Inf	3.5e-25	2.41e-22	hypothetical protein
Sb02g042300	0	96.5323	Inf	Inf	4.61e-25	3.09e-22	similar to Zinc finger transcription factor-like protein
Sb06g005420	115.375	0.378524	0.00328081	-8.25173	6.11e-25	3.9e-22	hypothetical protein
Sb06g017700	160.049	0	0	#NAME?	2.73e-24	1.7e-21	hypothetical protein
Sb04g002896	294.251	12.3272	0.0418934	-4.57713	3.28e-24	1.99e-21	hypothetical protein
Sb06g031910	275.282	10.9649	0.0398315	-4.64994	3.61e-24	2.14e-21	similar to Beta-fructofuranosidase%2C insoluble isoenzyme 6 precursor
Sb07g002990	282.795	11.4978	0.0406578	-4.62033	4.34e-24	2.52e-21	similar to Os08g0139700 protein
Sb04g006090	866.912	63.7655	0.0735547	-3.76504	1.34e-23	7.61e-21	similar to Putative multidrug resistance protein
Sb05g019030	93.5099	0	0	#NAME?	1.41e-23	7.83e-21	hypothetical protein
Sb02g008417	0.551647	103.315	187.284	7.54909	2.84e-23	1.54e-20	similar to Putative transposase protein
Sb03g031810	22.721	417.366	18.3691	4.19921	4.15e-23	2.21e-20	similar to Os01g0692300 protein
Sb09g016165	0	115.833	Inf	Inf	4.78e-23	2.49e-20	hypothetical protein
Sb06g029140	90.5407	0	0	#NAME?	5.42e-23	2.77e-20	similar to OSJNBb0060E08.2 protein
Sb05g014775	0.285296	91.7141	321.47	8.32854	9.47e-23	4.74e-20	hypothetical protein
Sb03g046860	202.955	7.19195	0.0354362	-4.81863	1.05e-22	5.16e-20	similar to FYVE zinc finger containing protein
Sb09g001860	1.40754	114.774	81.5427	6.34948	2.39e-22	1.15e-19	hypothetical protein
Sb04g026170	0.285296	87.639	307.186	8.26297	3.04e-22	1.44e-19	hypothetical protein
Sb01g009025	6.11795	193.154	31.5717	4.98056	3.33e-22	1.55e-19	hypothetical protein
Sb04g007233	1.97813	123.626	62.4967	5.96571	9.11e-22	4.15e-19	similar to Os01g0946800 protein
Sb05g027000	0.570593	122.848	215.3	7.7502	1.57e-21	7.05e-19	similar to Putative disease resistance protein RPM1
Sb10g002900	92.5989	926.12	10.0014	3.32213	1.61e-21	7.09e-19	similar to Os06g0142300 protein
Sb01g032920	0.817997	96.2092	117.616	6.87794	1.68e-21	7.27e-19	hypothetical protein
Sb04g035760	89.0103	0.383384	0.00430718	-7.85904	2.27e-21	9.63e-19	similar to F-box domain containing protein%2C expressed
Sb02g026186	0	72.3977	Inf	Inf	3.2e-21	1.34e-18	similar to Os07g0212400 protein
Sb06g017690	77.9913	0	0	#NAME?	3.68e-21	1.51e-18	hypothetical protein
Sb02g010650	1.14119	98.5799	86.3837	6.43269	4.96e-21	2.01e-18	similar to Os07g0452100 protein
Sb09g016160	5.17058	161.428	31.2204	4.96442	5.92e-21	2.36e-18	similar to Putative DNA helicase homolog
Sb04g008365	93.5599	1.13557	0.0121374	-6.3644	5.11e-20	2e-17	similar to predicted protein
Sb05g010328	160.641	6.4349	0.0400578	-4.64177	7.98e-20	3.09e-17	hypothetical protein
Sb02g034675	92.7242	0.674995	0.0072796	-7.10193	1.62e-19	6.18e-17	similar to Alpha-rhamnosidase-like protein
Sb05g004390	4.87769	279.457	57.293	5.84029	2.07e-19	7.78e-17	hypothetical protein
Sb04g035390	79.1773	0.757048	0.00956143	-6.70856	3.3e-19	1.22e-16	similar to Peptide chain release factor 2 family protein%2C expressed
Sb01g044900	4.15442	441.318	106.229	6.73103	3.72e-19	1.35e-16	similar to Putative uncharacterized protein F17M5.120
Sb02g041410	0.285296	66.1944	232.02	7.8581	6e-19	2.16e-16	similar to Leaf senescence related protein-like
Sb10g030655	0.836943	75.9065	90.6949	6.50295	8.92e-19	3.16e-16	similar to Putative uncharacterized protein OJ1393_A07.18
Sb05g017176	4.10518	121.957	29.7082	4.89279	1.12e-18	3.93e-16	hypothetical protein
Sb04g000670	52.24	556.387	10.6506	3.41286	1.31e-18	4.51e-16	hypothetical protein
Sb09g000840	61.7536	0	0	#NAME?	1.95e-18	6.62e-16	hypothetical protein
Sb05g017280	122.06	4.21407	0.0345245	-4.85624	2.02e-18	6.77e-16	hypothetical protein
Sb04g002055	0.836943	71.8731	85.8757	6.42418	4.27e-18	1.42e-15	hypothetical protein
Sb08g021230	2.05826	331.42	161.019	7.33109	5.69e-18	1.86e-15	hypothetical protein
Sb07g005680	0.285296	60.7224	212.84	7.73362	6.93e-18	2.24e-15	similar to Os08g0199300 protein
Sb01g043130	130.079	4.45765	0.0342687	-4.86696	1.03e-17	3.29e-15	hypothetical protein
Sb0013s003010	0.570593	63.7689	111.759	6.80425	1.36e-17	4.3e-15	hypothetical protein
Sb05g009140	220.943	9.08457	0.0411173	-4.60411	2.14e-17	6.65e-15	hypothetical protein
Sb02g011990	0.95497	108.93	114.067	6.83373	2.18e-17	6.7e-15	similar to Os12g0172500 protein
Sb01g050080	112.956	4.54229	0.0402129	-4.6362	2.63e-17	7.99e-15	hypothetical protein
Sb10g002270	54.62	0	0	#NAME?	3.13e-17	9.41e-15	hypothetical protein
Sb09g021900	470.262	49.1697	0.104558	-3.25762	3.57e-17	1.06e-14	similar to 60S acidic ribosomal protein P2B
Sb03g040590	43.2854	424.379	9.80421	3.2934	3.94e-17	1.16e-14	hypothetical protein
Sb09g027600	567.348	61.524	0.108442	-3.20501	4.03e-17	1.17e-14	hypothetical protein
Sb09g011690	0.285296	55.0771	193.052	7.59285	5e-17	1.43e-14	hypothetical protein
Sb03g000784	52.161	0	0	#NAME?	5.25e-17	1.49e-14	similar to Putative uncharacterized protein P0431F01.23
Sb01g015430	106.955	4.46509	0.0417475	-4.58217	8.01e-17	2.25e-14	hypothetical protein
Sb03g033628	0.285296	54.7652	191.959	7.58466	8.46e-17	2.35e-14	hypothetical protein
Sb01g035700	64.1572	0.757048	0.0117999	-6.40508	9.42e-17	2.59e-14	similar to Brix domain containing protein%2C expressed
Sb02g007190	78.0172	1.89262	0.024259	-5.36534	1.34e-16	3.64e-14	similar to Os01g0175300 protein
Sb10g031320	1.71178	294.467	172.024	7.42647	1.53e-16	4.1e-14	similar to Putative 2-oxoglutarate dehydrogenase%2C E1 subunit
Sb06g027780	51.047	0	0	#NAME?	1.89e-16	5.03e-14	similar to Ribosomal protein L7
Sb02g007390	2.6478	719.751	271.83	8.08656	2.05e-16	5.4e-14	similar to Thionin like protein
Sb09g000630	89.3675	3.02819	0.0338847	-4.88322	2.11e-16	5.5e-14	similar to Protein kinase domain containing protein%2C expressed
Sb02g009060	0	48.9622	Inf	Inf	2.89e-16	7.44e-14	hypothetical protein
Sb05g004663	49.3959	0	0	#NAME?	3.5e-16	8.94e-14	similar to Coatomer subunit beta-1
Sb02g025470	303.825	2155.85	7.09569	2.82694	4.4e-16	1.1e-13	hypothetical protein
Sb08g002290	291.015	4.21893	0.0144973	-6.10807	4.4e-16	1.1e-13	similar to Putative Xa1-like protein
Sb10g025286	2.80807	83.0627	29.58	4.88655	4.52e-16	1.12e-13	hypothetical protein
Sb01g014250	81.5561	2.59677	0.0318404	-4.973	4.74e-16	1.16e-13	hypothetical protein
Sb05g008475	6.38055	119.565	18.739	4.22798	5.23e-16	1.27e-13	similar to Transporter%2C putative%2C expressed
Sb04g019795	158.231	11.7342	0.0741588	-3.75324	8.51e-16	2.05e-13	similar to Os01g0722800 protein
Sb03g015311	79.9239	2.64967	0.0331524	-4.91474	1e-15	2.39e-13	similar to Os01g0722800 protein
Sb04g022847	0	42.9255	Inf	Inf	1.12e-15	2.64e-13	similar to OSJNBb0016D16.6 protein
Sb09g028670	0	42.6453	Inf	Inf	1.14e-15	2.68e-13	hypothetical protein
Sb09g023910	86.4598	3.40671	0.0394023	-4.66558	1.32e-15	3.05e-13	similar to OSJNBb0015N08.3 protein
Sb07g005110	0.551647	52.2056	94.636	6.56432	1.36e-15	3.12e-13	hypothetical protein
Sb09g024555	0.26635	48.6563	182.678	7.51316	1.4e-15	3.2e-13	similar to Leucine aminopeptidase 2%2C chloroplast precursor
Sb10g021246	69.2253	1.89262	0.02734	-5.19284	1.49e-15	3.36e-13	similar to Os06g0484800 protein
Sb09g026470	88.9262	3.54394	0.0398526	-4.64918	1.56e-15	3.5e-13	similar to Putative uncharacterized protein OJ1131_E09.12
Sb04g002890	62.3924	1.13557	0.0182005	-5.77988	1.61e-15	3.57e-13	similar to OSJNBa0020J04.5 protein
Sb09g007360	2.88386	116.694	40.4646	5.33859	1.8e-15	3.97e-13	similar to Os05g0223000 protein
Sb03g005570	341.541	37.5184	0.10985	-3.18639	2.32e-15	5.06e-13	hypothetical protein
Sb04g010720	45.0054	0	0	#NAME?	2.67e-15	5.77e-13	hypothetical protein
Sb04g001610	2.71659	72.4515	26.67	4.73715	3.91e-15	8.38e-13	similar to Putative Cf2/Cf5 disease resistance protein homolog
Sb09g000200	162.619	12.6785	0.0779647	-3.68103	4.45e-15	9.45e-13	hypothetical protein
Sb08g001970	0.285296	45.07	157.976	7.30356	4.82e-15	1.02e-12	similar to GDA1/CD39 family protein%2C expressed
Sb05g001915	43.6092	0	0	#NAME?	4.96e-15	1.04e-12	hypothetical protein
Sb01g026780	0	51.7568	Inf	Inf	5.97e-15	1.24e-12	hypothetical protein
Sb04g010140	7.12976	118.653	16.6419	4.05675	6.18e-15	1.27e-12	similar to Expansin-A23 precursor
Sb06g011770	98.9003	5.67786	0.0574099	-4.12256	8.56e-15	1.75e-12	similar to Os06g0166200 protein
Sb05g000320	9.36349	128.304	13.7026	3.77638	9.13e-15	1.85e-12	hypothetical protein
Sb10g028700	564.101	55.9797	0.099237	-3.33298	9.3e-15	1.87e-12	similar to CMO protein
Sb05g004560	55.5169	1.13557	0.0204545	-5.61144	9.85e-15	1.96e-12	hypothetical protein
Sb08g004205	82.9966	3.78524	0.0456071	-4.4546	1.02e-14	2.03e-12	hypothetical protein
Sb07g005756	68.5785	2.27114	0.0331174	-4.91627	1.3e-14	2.55e-12	similar to Os08g0198000 protein
Sb03g029565	8.72036	120.048	13.7664	3.78308	1.85e-14	3.6e-12	similar to Os01g0648700 protein
Sb06g017710	38.6664	0	0	#NAME?	2.73e-14	5.28e-12	hypothetical protein
Sb08g016290	6.15209	98.623	16.0308	4.00278	2.84e-14	5.45e-12	hypothetical protein
Sb01g042700	19.0306	195.09	10.2514	3.35775	3.36e-14	6.39e-12	similar to Fibroin heavy chain-like protein
Sb01g039140	51.9969	0.378524	0.00727974	-7.1019	4.15e-14	7.85e-12	hypothetical protein
Sb05g010310	56.3236	1.5141	0.0268821	-5.21721	5.8e-14	1.09e-11	similar to Probable indole-3-acetic acid-amido synthetase GH3.3
Sb08g002293	61.6987	1.05352	0.0170752	-5.87195	1.5e-13	2.8e-11	similar to Expressed protein-like protein
Sb06g016570	0	34.847	Inf	Inf	1.54e-13	2.84e-11	similar to Putative uncharacterized protein OJ1729_E02.7
Sb08g021390	0	32.726	Inf	Inf	1.61e-13	2.95e-11	hypothetical protein
Sb07g029165	110.814	8.10309	0.0731231	-3.77353	1.75e-13	3.19e-11	similar to Plastidic general dicarboxylate transporter
Sb05g023920	998.433	96.6466	0.0967983	-3.36887	1.77e-13	3.2e-11	hypothetical protein
Sb05g018376	2.02797	73.3786	36.1833	5.17725	2.07e-13	3.73e-11	similar to Os11g0514000 protein
Sb03g028600	236.585	6.4349	0.0271991	-5.2003	2.09e-13	3.73e-11	similar to Cytochrome P450 monooxygenase CYP72A16
Sb01g013860	0	32.8429	Inf	Inf	2.24e-13	3.96e-11	hypothetical protein
Sb03g031910	4.41317	83.0049	18.8085	4.23331	2.3e-13	4.05e-11	hypothetical protein
Sb04g022360	35.3875	0	0	#NAME?	3.56e-13	6.22e-11	hypothetical protein
Sb01g029680	34.1574	0	0	#NAME?	3.83e-13	6.65e-11	hypothetical protein
Sb04g034860	0.26635	40.2653	151.174	7.24007	3.92e-13	6.76e-11	similar to OSIGBa0142I02-OSIGBa0101B20.21 protein
Sb09g003980	34.55	0	0	#NAME?	4.58e-13	7.83e-11	hypothetical protein
Sb05g024245	56.9667	2.27114	0.0398679	-4.64863	6.41e-13	1.09e-10	hypothetical protein
Sb01g023050	1.14119	174.232	152.677	7.25434	6.86e-13	1.16e-10	similar to Putative O-succinylhomoserine (Thiol)-lyase
Sb06g016046	1.95918	172.971	88.2874	6.46414	7.07e-13	1.18e-10	similar to Os01g0146700 protein
Sb05g024565	47.9586	0	0	#NAME?	7.1e-13	1.18e-10	similar to DNA repair protein RAD51 homolog A
Sb04g022950	81.0739	5.29933	0.0653642	-3.93535	9.19e-13	1.52e-10	similar to Squamosa promoter-binding-like protein 15
Sb02g038790	871.441	156.372	0.179441	-2.47842	1.68e-12	2.76e-10	similar to Os01g0341000 protein
Sb02g014791	0.285296	34.2947	120.207	6.90938	2.02e-12	3.31e-10	hypothetical protein
Sb08g019240	0.285296	147.306	516.327	9.01214	2.1e-12	3.41e-10	hypothetical protein
Sb03g037296	0.285296	33.0444	115.825	6.8558	2.24e-12	3.61e-10	hypothetical protein
Sb03g007420	0.551647	36.5809	66.3123	6.0512	2.25e-12	3.61e-10	hypothetical protein
Sb08g022430	71.8856	1.89262	0.0263282	-5.24725	2.37e-12	3.79e-10	similar to Thaumatin-like pathogenesis-related protein 4 precursor
Sb07g023076	0.285296	33.5734	117.679	6.87871	2.53e-12	4.01e-10	hypothetical protein
Sb05g024890	123.789	8.13396	0.0657081	-3.92779	3.69e-12	5.8e-10	similar to Putative glucosyl transferase
Sb01g017180	20.1105	179.211	8.91132	3.15564	3.7e-12	5.8e-10	hypothetical protein
Sb07g024933	0.285296	37.4601	131.302	7.03675	4.03e-12	6.23e-10	hypothetical protein
Sb03g046800	131.999	12.75	0.0965917	-3.37196	4.24e-12	6.52e-10	hypothetical protein
Sb04g019086	48.9123	1.83001	0.037414	-4.74028	4.28e-12	6.54e-10	similar to C2 domain-containing protein-like
Sb09g028960	319.059	49.984	0.156661	-2.67428	4.68e-12	7.11e-10	similar to 60S ribosomal protein L13
Sb01g026730	0	28.1637	Inf	Inf	4.98e-12	7.52e-10	similar to Putative membrane protein
Sb07g001370	574.687	95.4241	0.166045	-2.59035	7.81e-12	1.17e-09	hypothetical protein
Sb09g000620	36.7521	0.757048	0.0205988	-5.6013	8.16e-12	1.22e-09	hypothetical protein
Sb04g006983	0	26.6779	Inf	Inf	8.32e-12	1.23e-09	similar to Os08g0208400 protein
Sb06g017410	28.3859	0	0	#NAME?	1.21e-11	1.78e-09	similar to OJ000114_01.16 protein
Sb05g004670	29.0215	0	0	#NAME?	1.24e-11	1.83e-09	similar to Coatomer subunit beta-1
Sb05g003583	115.942	12.1239	0.104569	-3.25748	1.31e-11	1.9e-09	hypothetical protein
Sb04g024400	32.5636	0.296471	0.00910436	-6.77923	1.43e-11	2.07e-09	similar to Glycine-rich protein
Sb01g050163	55.445	2.71456	0.0489595	-4.35227	1.43e-11	2.07e-09	hypothetical protein
Sb06g008990	96.1685	9.29641	0.096668	-3.37082	1.66e-11	2.38e-09	similar to OSIGBa0140A01.6 protein
Sb03g013016	32.2058	0.378524	0.0117533	-6.41079	1.9e-11	2.71e-09	similar to Os03g0115300 protein
Sb02g024210	2575.45	512.657	0.199055	-2.32876	1.95e-11	2.77e-09	hypothetical protein
Sb01g045600	1.67389	44.0473	26.3144	4.71778	2.19e-11	3.09e-09	hypothetical protein
Sb01g034670	10.6226	574.265	54.0606	5.75651	2.25e-11	3.15e-09	hypothetical protein
Sb01g035040	160.438	10.1589	0.0633201	-3.98119	2.26e-11	3.15e-09	hypothetical protein
Sb04g021610	74.7673	397.213	5.31266	2.40943	2.98e-11	4.14e-09	similar to Zinc finger A20 and AN1 domain-containing stress-associated protein 5
Sb02g026220	38.8825	1.13557	0.0292052	-5.09763	3.34e-11	4.6e-09	hypothetical protein
Sb06g027110	152.786	20.0589	0.131288	-2.9292	3.4e-11	4.67e-09	similar to OSIGBa0142I02-OSIGBa0101B20.21 protein
Sb08g000610	26.5751	0	0	#NAME?	3.69e-11	5.03e-09	similar to Protein kinase domain%2C putative
Sb01g031580	10.261	102.309	9.97068	3.31769	3.7e-11	5.03e-09	hypothetical protein
Sb07g027190	42.4521	1.05838	0.0249311	-5.32591	4.24e-11	5.72e-09	similar to F-box domain containing protein%2C expressed
Sb09g027520	1.36964	40.8356	29.8148	4.89796	4.8e-11	6.45e-09	hypothetical protein
Sb08g019165	1.073	44.6426	41.6055	5.3787	4.93e-11	6.59e-09	similar to Putative uncharacterized protein P0015F11.5
Sb05g026390	778.607	159.527	0.204887	-2.2871	5.14e-11	6.84e-09	similar to Seed maturation protein PM27%2C putative%2C expressed
Sb02g001412	25.8718	0	0	#NAME?	5.49e-11	7.25e-09	similar to Protein kinase domain
Sb02g027382	52.6457	2.78203	0.0528444	-4.24211	6.29e-11	8.27e-09	hypothetical protein
Sb10g024350	214.112	8.32494	0.0388813	-4.68478	7.86e-11	1.03e-08	similar to Os06g0177800 protein
Sb06g022490	50.2895	297.863	5.92297	2.56632	8.31e-11	1.08e-08	similar to OSJNBb0070J16.1 protein
Sb06g000500	343.988	61.3508	0.178352	-2.4872	8.54e-11	1.11e-08	similar to B0616E02-H0507E05.3 protein
Sb09g001465	33.3286	0.757048	0.0227146	-5.46023	9.27e-11	1.19e-08	similar to Os05g0493600 protein
Sb10g022300	484.596	90.7438	0.187257	-2.41691	9.37e-11	1.2e-08	similar to Os09g0511600 protein
Sb09g010640	0	23.4264	Inf	Inf	9.88e-11	1.26e-08	similar to BRI1-KD interacting protein 108
Sb08g017755	47.7856	2.27114	0.0475277	-4.39509	1.06e-10	1.35e-08	similar to Putative uncharacterized protein SB35P03.20
Sb01g045772	24.2888	0	0	#NAME?	1.1e-10	1.39e-08	similar to Annexin p33
Sb01g039150	34.4773	225.162	6.53073	2.70724	1.19e-10	1.5e-08	similar to Putative uncharacterized protein OJ1316_A04.102-1
Sb10g025910	1184.45	247.362	0.20884	-2.25953	1.33e-10	1.66e-08	similar to Fibroin heavy chain-like
Sb04g002885	0.403324	30.8994	76.6119	6.2595	1.34e-10	1.67e-08	similar to Putative DNA polymerase V
Sb01g004500	77.089	0	0	#NAME?	1.35e-10	1.67e-08	similar to Os04g0208500 protein
Sb02g007420	71.1694	6.24878	0.0878015	-3.50961	1.54e-10	1.9e-08	hypothetical protein
Sb03g030775	24.4675	0	0	#NAME?	1.64e-10	2.01e-08	similar to POT family%2C putative
Sb07g000875	0	22.3023	Inf	Inf	1.66e-10	2.02e-08	similar to Os04g0278000 protein
Sb01g035890	295.33	53.3861	0.180767	-2.46779	1.67e-10	2.02e-08	similar to Sucrose synthase 3
Sb07g022230	182.464	16.9724	0.0930179	-3.42635	2.24e-10	2.7e-08	similar to Os10g0131000 protein
Sb03g000780	27.674	0.296471	0.010713	-6.5445	2.31e-10	2.77e-08	hypothetical protein
Sb05g021700	0.285296	108.63	380.761	8.57274	2.32e-10	2.77e-08	similar to Stripe rust resistance protein Yr10%2C putative%2C expressed
Sb06g031720	0.403324	26.2645	65.1201	6.02503	2.36e-10	2.8e-08	similar to OSJNBa0084K01.7 protein
Sb08g018350	56.1185	3.34324	0.0595745	-4.06916	2.43e-10	2.87e-08	hypothetical protein
Sb07g025640	0	21.6564	Inf	Inf	2.69e-10	3.16e-08	hypothetical protein
Sb03g044960	239.835	41.4106	0.172663	-2.53397	3.21e-10	3.76e-08	similar to FPF1 protein-like
Sb08g015340	44.1829	2.24426	0.0507948	-4.29918	3.47e-10	4.05e-08	similar to Putative resistance complex protein
Sb02g003450	35.368	0.378524	0.0107024	-6.54592	4.32e-10	5.02e-08	similar to B0616E02-H0507E05.5 protein
Sb07g025226	0	20.9377	Inf	Inf	4.4e-10	5.08e-08	hypothetical protein
Sb06g005440	0.26635	24.7327	92.8577	6.53695	4.85e-10	5.57e-08	similar to OSIGBa0131F24.4 protein
Sb05g017173	1.24027	33.3206	26.8657	4.74769	5.07e-10	5.8e-08	hypothetical protein
Sb05g006351	0	21.0904	Inf	Inf	5.39e-10	6.14e-08	similar to Putative transposase protein
Sb08g017480	0	20.8199	Inf	Inf	5.53e-10	6.27e-08	hypothetical protein
Sb02g010800	45.4724	1.35485	0.029795	-5.06879	5.96e-10	6.73e-08	similar to Aquaporin PIP2-6
Sb07g001310	107.775	13.7126	0.127233	-2.97445	6.13e-10	6.89e-08	hypothetical protein
Sb06g020160	0	21.0921	Inf	Inf	6.82e-10	7.63e-08	hypothetical protein
Sb01g040490	98.2253	13.1857	0.13424	-2.89712	7.18e-10	8e-08	similar to Dynamin family protein%2C putative%2C expressed
Sb08g001245	22.7331	0	0	#NAME?	7.34e-10	8.15e-08	hypothetical protein
Sb05g021412	29.0486	0.757048	0.0260614	-5.26194	8.61e-10	9.51e-08	hypothetical protein
Sb06g000510	30.9693	1.13557	0.0366677	-4.76935	1.07e-09	1.18e-07	similar to B0616E02-H0507E05.3 protein
Sb10g010540	94.7464	11.8274	0.124832	-3.00194	1.14e-09	1.24e-07	similar to Embryogenesis transmembrane protein-like
Sb04g022946	43.8149	2.62279	0.0598607	-4.06225	1.18e-09	1.29e-07	similar to Putative uncharacterized protein OSJNBa0007M04.36
Sb08g022195	66.9533	6.71908	0.100355	-3.31682	1.2e-09	1.3e-07	hypothetical protein
Sb01g045470	1.24027	30.7985	24.8321	4.63414	1.59e-09	1.72e-07	similar to Os09g0509000 protein
Sb02g043745	154.482	25.307	0.163819	-2.60983	1.61e-09	1.73e-07	hypothetical protein
Sb09g007190	254.677	48.8818	0.191937	-2.3813	1.65e-09	1.77e-07	similar to Os07g0541400 protein
Sb03g031365	20.5643	0	0	#NAME?	1.71e-09	1.82e-07	hypothetical protein
Sb06g018620	32.4683	1.5141	0.046633	-4.4225	1.75e-09	1.86e-07	similar to OSJNBa0027G07.10 protein
Sb05g003946	20.2102	0	0	#NAME?	1.82e-09	1.92e-07	similar to GRF zinc finger family protein%2C expressed
Sb09g029690	0.26635	22.7417	85.3827	6.41587	1.9e-09	2.01e-07	hypothetical protein
Sb10g012290	0	19.1783	Inf	Inf	1.96e-09	2.05e-07	similar to Putative MFP1 attachment factor 1
Sb08g002380	1.65494	35.0849	21.2001	4.406	1.97e-09	2.06e-07	similar to Rp1-like protein
Sb02g033230	70.4949	7.70998	0.109369	-3.19272	2.19e-09	2.28e-07	similar to OSIGBa0115A19.4 protein
Sb04g019153	20.5416	0	0	#NAME?	2.35e-09	2.44e-07	similar to Insulinase containing protein%2C expressed
Sb09g025680	72.255	8.07393	0.111742	-3.16175	2.36e-09	2.44e-07	hypothetical protein
Sb08g019960	2103.25	499.633	0.237553	-2.07368	3.11e-09	3.2e-07	hypothetical protein
Sb08g005400	45.4042	243.953	5.37293	2.42571	3.17e-09	3.25e-07	similar to Receptor kinase TRKa
Sb04g019730	26.3433	0.757048	0.0287377	-5.12091	3.21e-09	3.27e-07	hypothetical protein
Sb03g037230	1.61329	29.3664	18.2028	4.18609	3.35e-09	3.4e-07	hypothetical protein
Sb05g016790	22.9381	0.296471	0.0129248	-6.27371	3.42e-09	3.46e-07	hypothetical protein
Sb02g008900	20.0278	0	0	#NAME?	3.56e-09	3.59e-07	similar to Calcineurin-related phosphoesterase-like protein
Sb05g026180	29.1547	1.13557	0.0389499	-4.68224	3.66e-09	3.68e-07	hypothetical protein
Sb05g004666	19.697	0	0	#NAME?	3.77e-09	3.77e-07	similar to Coatomer subunit beta-1
Sb08g000430	0.403324	21.2633	52.7203	5.72029	3.96e-09	3.95e-07	similar to Fatty acid desaturase DES1
Sb06g029250	37.844	2.48556	0.0656791	-3.92842	4.01e-09	3.98e-07	similar to NBS-LRR disease resistance protein homolog
Sb02g041210	0	37.4918	Inf	Inf	4.03e-09	3.98e-07	similar to Putative cysteine proteinase
Sb10g006566	82.2183	10.1858	0.123888	-3.0129	4.27e-09	4.2e-07	similar to Putative uncharacterized protein OJ1115_D04.1
Sb05g003960	31.7885	1.4369	0.045202	-4.46747	4.36e-09	4.28e-07	similar to ZW18 protein%2C putative%2C expressed
Sb10g030660	0	17.6902	Inf	Inf	4.48e-09	4.38e-07	hypothetical protein
Sb10g030760	0	17.5359	Inf	Inf	4.54e-09	4.43e-07	hypothetical protein
Sb05g003580	174.295	20.1489	0.115602	-3.11276	4.63e-09	4.49e-07	hypothetical protein
Sb03g029210	26.3239	0.757048	0.0287589	-5.11985	4.82e-09	4.65e-07	similar to Pectin-glucuronyltransferase-like
Sb08g018586	40.957	2.62765	0.0641562	-3.96227	5.64e-09	5.43e-07	hypothetical protein
Sb05g024910	112.165	487.803	4.34898	2.12068	5.84e-09	5.6e-07	similar to Putative stripe rust resistance protein Yr10
Sb10g003245	1.22132	28.3032	23.1743	4.53445	6.15e-09	5.88e-07	similar to Putative uncharacterized protein P0036F10.25
Sb07g015690	18.631	0	0	#NAME?	6.32e-09	6.02e-07	hypothetical protein
Sb09g025520	0	27.3097	Inf	Inf	6.7e-09	6.36e-07	hypothetical protein
Sb02g042795	18.8179	0	0	#NAME?	7.22e-09	6.82e-07	hypothetical protein
Sb03g000782	71.9161	8.61398	0.119778	-3.06156	7.33e-09	6.9e-07	similar to Putative uncharacterized protein P0431F01.23
Sb08g002345	0	16.9429	Inf	Inf	7.69e-09	7.21e-07	similar to Rp1-like protein
Sb02g002800	37.8404	2.57733	0.0681107	-3.87598	8.17e-09	7.63e-07	similar to Os07g0144500 protein
Sb02g019350	65.0545	2.276	0.0349861	-4.83708	8.23e-09	7.67e-07	similar to Os07g0186200 protein
Sb09g016155	0	23.7669	Inf	Inf	9.47e-09	8.79e-07	hypothetical protein
Sb08g002056	283.837	1098.51	3.87021	1.95241	9.66e-09	8.92e-07	hypothetical protein
Sb05g008160	124.27	20.2213	0.16272	-2.61954	9.68e-09	8.92e-07	similar to Nitrate-induced NOI protein%2C expressed
Sb03g032715	0.285296	19.7347	69.1725	6.11213	1.06e-08	9.77e-07	hypothetical protein
Sb0951s002010	22.1738	0.378524	0.0170707	-5.87233	1.08e-08	9.84e-07	hypothetical protein
Sb10g023375	105.421	6.25364	0.0593208	-4.07532	1.22e-08	1.12e-06	similar to Os08g0124900 protein
Sb03g011452	25.5298	0.378524	0.0148267	-6.07565	1.41e-08	1.28e-06	similar to Exonuclease family protein%2C putative%2C expressed
Sb04g000808	0	16.8163	Inf	Inf	1.61e-08	1.45e-06	similar to OSJNBb0020J19.17 protein
Sb05g007070	60.1686	266.856	4.43514	2.14898	1.67e-08	1.51e-06	similar to Chlorophyll a/b-binding apoprotein CP26 precursor
Sb08g001295	70.6902	8.68145	0.12281	-3.0255	1.91e-08	1.71e-06	hypothetical protein
Sb03g009295	0	15.9211	Inf	Inf	2.23e-08	1.99e-06	similar to MTERF%2C putative
Sb07g004880	0	15.8488	Inf	Inf	2.24e-08	2e-06	similar to Os08g0176200 protein
Sb08g003810	25.1068	0.971466	0.0386933	-4.69177	2.4e-08	2.14e-06	hypothetical protein
Sb02g024420	73.4032	10.6252	0.144752	-2.78835	2.42e-08	2.14e-06	hypothetical protein
Sb01g033865	2.73929	37.2908	13.6133	3.76695	2.5e-08	2.2e-06	hypothetical protein
Sb0019s003010	20.6553	0.296471	0.0143533	-6.12247	2.58e-08	2.27e-06	hypothetical protein
Sb07g001185	7.91746	62.2493	7.86229	2.97495	2.63e-08	2.31e-06	hypothetical protein
Sb03g025610	72.2375	9.87705	0.13673	-2.87059	2.71e-08	2.36e-06	similar to Os01g0117500 protein
Sb02g007217	3.31748	39.3647	11.8659	3.56874	2.8e-08	2.44e-06	similar to Putative far-red impaired response protein
Sb05g001550	877.845	231.178	0.263347	-1.92496	2.87e-08	2.49e-06	similar to GDA1/CD39 family protein%2C expressed
Sb04g035470	0.799051	23.5874	29.5192	4.88358	2.88e-08	2.49e-06	similar to Os02g0788500 protein
Sb02g008990	0	15.2916	Inf	Inf	3.02e-08	2.61e-06	similar to 4-hydroxyphenylpyruvate dioxygenase
Sb04g025190	16.3563	170.457	10.4215	3.38149	3.05e-08	2.62e-06	hypothetical protein
Sb03g026606	89.8049	14.3739	0.160057	-2.64334	3.14e-08	2.69e-06	similar to OSIGBa0140O07.6 protein
Sb02g030500	168.24	32.6227	0.193906	-2.36657	3.16e-08	2.69e-06	similar to UDP-galactose epimerase
Sb03g005240	332.233	81.1598	0.244286	-2.03336	3.26e-08	2.77e-06	similar to Chromosome chr8 scaffold_115%2C whole genome shotgun sequence
Sb02g030050	404.319	97.7121	0.241671	-2.04889	3.37e-08	2.86e-06	hypothetical protein
Sb10g008725	0.403324	18.6	46.1167	5.52722	3.49e-08	2.95e-06	similar to Glyceraldehyde-3-phosphate dehydrogenase%2C cytosolic 1
Sb07g005780	1845.22	496.012	0.268809	-1.89534	3.69e-08	3.11e-06	similar to Polyamine oxidase precursor
Sb02g021010	16.3633	0	0	#NAME?	3.72e-08	3.13e-06	similar to OSIGBa0092J07.2 protein
Sb07g019120	27.3628	1.5141	0.0553342	-4.17569	3.82e-08	3.19e-06	hypothetical protein
Sb04g000805	0	15.42	Inf	Inf	3.84e-08	3.21e-06	similar to FACT complex subunit SPT16
Sb05g006190	0.817997	23.1683	28.3232	4.82391	4.36e-08	3.61e-06	similar to Os05g0305600 protein
Sb01g032720	48.6296	2.0347	0.0418409	-4.57894	4.37e-08	3.61e-06	similar to Os03g0439500 protein
Sb02g020030	65.5187	9.17862	0.140092	-2.83556	4.41e-08	3.63e-06	hypothetical protein
Sb04g034840	2.18764	41.5072	18.9735	4.24591	4.61e-08	3.78e-06	hypothetical protein
Sb02g025885	0.532701	20.4365	38.364	5.26168	4.93e-08	4.03e-06	hypothetical protein
Sb05g021414	29.5163	1.72851	0.0585612	-4.09391	5.13e-08	4.18e-06	hypothetical protein
Sb10g009050	0	24.6418	Inf	Inf	5.51e-08	4.48e-06	hypothetical protein
Sb03g009430	313.976	37.3048	0.118814	-3.07322	5.73e-08	4.63e-06	hypothetical protein
Sb01g032290	0.403324	22.796	56.5204	5.8207	5.98e-08	4.81e-06	similar to Os03g0424200 protein
Sb04g002893	5.30755	47.9049	9.02581	3.17406	6.16e-08	4.94e-06	similar to Os01g0290300 protein
Sb06g015170	3.86153	41.6664	10.7901	3.43164	6.21e-08	4.97e-06	similar to H0502B11.4 protein
Sb02g027170	7.93641	64.5648	8.13527	3.02419	6.44e-08	5.13e-06	similar to Putative ripening regulated protein DDTFR18
Sb08g009530	1.54451	26.1962	16.9608	4.08413	6.49e-08	5.16e-06	similar to Putative polyprotein
Sb10g019360	1000.62	140.134	0.140048	-2.836	6.58e-08	5.21e-06	similar to Probable aquaporin TIP2-2
Sb03g028910	104.462	17.4758	0.167294	-2.57955	6.62e-08	5.23e-06	similar to Putative obtusifoliol-14-demethylase
Sb02g031597	15.4127	0	0	#NAME?	7.57e-08	5.95e-06	similar to Putative reverse transcriptase
Sb02g028935	23.4784	1.15015	0.0489876	-4.35144	7.57e-08	5.95e-06	similar to Cation-transporting ATPase
Sb01g040460	18.8514	0.378524	0.0200793	-5.63814	7.6e-08	5.95e-06	similar to Dynamin family protein%2C putative%2C expressed
Sb06g014938	0	40.7344	Inf	Inf	7.66e-08	5.98e-06	similar to Os09g0244100 protein
Sb04g023790	0.403324	17.025	42.2117	5.39957	7.88e-08	6.13e-06	hypothetical protein
Sb08g014620	68.6203	10.3865	0.151362	-2.72392	8.29e-08	6.43e-06	hypothetical protein
Sb09g001680	1404.93	389.264	0.27707	-1.85168	8.86e-08	6.85e-06	similar to Legumin-like protein
Sb05g001140	5.46722	47.864	8.75472	3.13006	9.2e-08	7.1e-06	hypothetical protein
Sb02g035230	27.1847	130.588	4.80374	2.26416	9.62e-08	7.39e-06	hypothetical protein
Sb01g038505	4.09383	49.8959	12.1881	3.6074	9.73e-08	7.46e-06	similar to Photosystem II protein D1
Sb04g007540	22.7968	0.971466	0.0426141	-4.55253	9.85e-08	7.52e-06	similar to Os02g0216300 protein
Sb04g007480	3.44685	62.4626	18.1216	4.17964	1.02e-07	7.75e-06	hypothetical protein
Sb03g046810	70.8242	10.7236	0.151411	-2.72345	1.06e-07	8.08e-06	hypothetical protein
Sb05g021760	140.136	26.6021	0.189831	-2.39721	1.08e-07	8.21e-06	similar to Phytosulfokine protein containing protein
Sb05g009130	24.7111	1.5141	0.0612718	-4.02863	1.18e-07	8.91e-06	hypothetical protein
Sb04g020306	0	14.152	Inf	Inf	1.21e-07	9.11e-06	similar to Os01g0290300 protein
Sb03g008230	153.201	32.0858	0.209436	-2.25542	1.28e-07	9.58e-06	hypothetical protein
Sb02g039970	24.7144	1.34999	0.0546237	-4.19433	1.38e-07	1.03e-05	similar to Os07g0626800 protein
Sb10g030730	78.1497	13.2114	0.169053	-2.56445	1.45e-07	1.08e-05	hypothetical protein
Sb05g024880	89.8554	4.16604	0.0463638	-4.43086	1.53e-07	1.13e-05	similar to Putative stripe rust resistance protein Yr10
Sb10g010650	1.35829	23.26	17.1244	4.09799	1.54e-07	1.14e-05	similar to NBS-LRR type R protein%2C Nbs1-Pi2
Sb06g019830	51.8877	6.39573	0.123261	-3.02021	1.64e-07	1.21e-05	hypothetical protein
Sb05g016755	22.7368	1.13557	0.0499442	-4.32354	1.7e-07	1.25e-05	similar to Chaperonin
Sb02g023140	93.6282	3.84527	0.0410696	-4.60579	1.74e-07	1.28e-05	similar to Os09g0365900 protein
Sb02g007163	19.7387	0.674995	0.0341965	-4.87001	1.75e-07	1.28e-05	similar to GTP-binding protein
Sb09g001010	0.817997	20.1586	24.6439	4.62316	1.77e-07	1.29e-05	similar to MPI
Sb09g030880	20.2942	0.674995	0.0332605	-4.91005	1.88e-07	1.37e-05	similar to Putative uncharacterized protein OSJNBa0030I14.14
Sb01g020510	6.1218	45.1	7.36712	2.8811	2.03e-07	1.47e-05	similar to Putative uncharacterized protein OJ1293_A01.15
Sb08g015535	0.532701	18.1557	34.0823	5.09095	2.11e-07	1.53e-05	similar to Putative uncharacterized protein P0466B10.34
Sb03g047230	17.6231	0.296471	0.0168229	-5.89343	2.16e-07	1.56e-05	similar to Transcription initiation factor IIA gamma chain
Sb10g006000	0.68862	24.4728	35.5389	5.15133	2.17e-07	1.56e-05	similar to Avr9/Cf-9 rapidly elicited protein-like
Sb06g011767	19.2552	0.757048	0.0393165	-4.66872	2.18e-07	1.56e-05	similar to Auxin response factor 4
Sb03g028360	511.459	138.732	0.271248	-1.88231	2.2e-07	1.57e-05	similar to Putative uncharacterized protein P0501G01.17
Sb08g022950	29.1472	2.1119	0.0724564	-3.78674	2.2e-07	1.57e-05	similar to TPR Domain containing protein%2C expressed
Sb02g029950	17.635	0.378524	0.0214643	-5.54192	2.53e-07	1.8e-05	hypothetical protein
Sb05g009125	16.504	0.378524	0.0229353	-5.44629	2.56e-07	1.82e-05	similar to Protein kinase domain containing protein%2C expressed
Sb05g019210	28.9002	2.21339	0.0765874	-3.70675	2.6e-07	1.83e-05	similar to Terpene synthase family%2C metal binding domain containing protein
Sb03g001680	98.3793	15.9348	0.161974	-2.62617	2.68e-07	1.89e-05	hypothetical protein
Sb03g012970	7.16765	51.6224	7.20213	2.84842	2.69e-07	1.89e-05	similar to Putative phospholipase
Sb06g017750	1097.3	3706.76	3.37807	1.7562	2.7e-07	1.89e-05	similar to ARGOS
Sb03g046843	37.9583	4.23351	0.111531	-3.16449	2.84e-07	1.98e-05	similar to P0497A05.17 protein
Sb01g010830	217.038	53.0442	0.2444	-2.03268	2.94e-07	2.05e-05	similar to Beta-glucosidase
Sb02g034050	133.655	15.8682	0.118726	-3.07429	2.97e-07	2.06e-05	hypothetical protein
Sb03g004850	159.901	34.5053	0.215792	-2.21229	3.04e-07	2.11e-05	similar to Os01g0670100 protein
Sb08g021241	0	16.7528	Inf	Inf	3.06e-07	2.12e-05	similar to NBS-LRR disease resistance protein homolog
Sb06g019510	19.8069	103.479	5.22439	2.38526	3.16e-07	2.18e-05	similar to OSJNBa0016O02.18 protein
Sb03g025270	17.1516	0.378524	0.0220693	-5.50181	3.25e-07	2.23e-05	similar to Sphingolipid delta-8 desaturase
Sb05g002870	105.729	16.7002	0.157953	-2.66243	3.4e-07	2.33e-05	hypothetical protein
Sb10g011060	38.9948	214.905	5.51112	2.46235	3.64e-07	2.48e-05	similar to Chromosome chr19 scaffold_66%2C whole genome shotgun sequence
Sb03g031680	0.26635	16.7943	63.0533	5.9785	3.64e-07	2.48e-05	similar to Os01g0690800 protein
Sb06g001370	162.664	36.5329	0.224591	-2.15463	3.85e-07	2.62e-05	similar to B0616E02-H0507E05.10 protein
Sb05g024136	1.50662	23.2526	15.4336	3.94801	3.92e-07	2.66e-05	similar to NB-ARC domain%2C putative
Sb06g028240	53.1766	8.3541	0.157101	-2.67023	3.97e-07	2.69e-05	similar to Os04g0612700 protein
Sb08g002275	0	12.7103	Inf	Inf	4.05e-07	2.74e-05	hypothetical protein
Sb03g040670	116.331	584.131	5.02129	2.32806	4.26e-07	2.87e-05	similar to Putative uncharacterized protein P0423B08.6
Sb04g038620	0	19.5031	Inf	Inf	4.69e-07	3.15e-05	similar to Rac-like GTP-binding protein ARAC3 precursor
Sb03g012590	121.885	26.6762	0.218864	-2.1919	4.82e-07	3.23e-05	similar to HKT8
Sb01g029420	41.4827	175.533	4.23148	2.08116	4.96e-07	3.32e-05	hypothetical protein
Sb04g006087	4.61458	181.533	39.3389	5.29789	5.06e-07	3.37e-05	similar to Putative multidrug resistance protein
Sb02g017976	0	12.6551	Inf	Inf	5.39e-07	3.58e-05	hypothetical protein
Sb04g025060	26.2708	2.18909	0.0833278	-3.58506	5.66e-07	3.75e-05	hypothetical protein
Sb02g007940	0	11.9938	Inf	Inf	5.69e-07	3.76e-05	hypothetical protein
Sb10g002390	18.0036	0.757048	0.0420497	-4.57176	5.76e-07	3.8e-05	hypothetical protein
Sb05g026786	9.51556	59.6946	6.27336	2.64924	5.93e-07	3.9e-05	hypothetical protein
Sb03g038850	263.652	71.4709	0.271081	-1.88321	6.82e-07	4.47e-05	similar to Probable phytol kinase 2%2C chloroplast precursor
Sb02g024220	383.482	109.181	0.284709	-1.81244	7.11e-07	4.65e-05	similar to Os09g0400300 protein
Sb01g048640	1.08435	20.5958	18.9937	4.24745	7.22e-07	4.71e-05	hypothetical protein
Sb03g033626	15.8463	83.3712	5.26125	2.3954	7.43e-07	4.84e-05	hypothetical protein
Sb06g030610	1.40754	21.7451	15.449	3.94945	7.53e-07	4.89e-05	similar to LRR binding protein
Sb01g023244	19.6239	117.258	5.97528	2.57901	7.61e-07	4.93e-05	hypothetical protein
Sb10g005940	0	11.8566	Inf	Inf	7.64e-07	4.93e-05	similar to Os10g0558200 protein
Sb05g006047	0	11.7843	Inf	Inf	7.68e-07	4.95e-05	similar to Putative transposase protein
Sb04g020640	220.181	713.297	3.2396	1.69581	7.96e-07	5.11e-05	hypothetical protein
Sb08g002280	174.136	1.81543	0.0104253	-6.58376	8.26e-07	5.3e-05	similar to Truncated Xa1-like protein
Sb07g024643	71.9722	13.9376	0.193653	-2.36846	8.87e-07	5.67e-05	hypothetical protein
Sb06g025080	43.1484	5.71587	0.13247	-2.91626	9.31e-07	5.94e-05	similar to Os04g0558500 protein
Sb06g011772	36.1853	2.57247	0.0710918	-3.81417	9.33e-07	5.94e-05	hypothetical protein
Sb02g007400	0.551647	16.1501	29.2762	4.87166	9.42e-07	5.98e-05	similar to Thionin like protein
Sb07g021880	13.3506	71.671	5.36836	2.42448	9.46e-07	5.99e-05	similar to Uncharacterized protein At3g23325
Sb01g036610	3.54593	32.0753	9.04564	3.17722	9.51e-07	6.01e-05	hypothetical protein
Sb02g004470	32.6437	1.81543	0.0556134	-4.16842	9.65e-07	6.08e-05	similar to Putative RRM RNA binding protein NSAP1
Sb09g001470	113.546	25.1698	0.221672	-2.1735	9.81e-07	6.16e-05	hypothetical protein
Sb04g000801	0	11.6422	Inf	Inf	1.04e-06	6.48e-05	similar to Putative 2-oxoglutarate dehydrogenase%2C E1 subunit
Sb04g038185	1.22132	25.0614	20.52	4.35896	1.08e-06	6.74e-05	similar to OSJNBa0088A01.11 protein
Sb10g023560	12.1331	0	0	#NAME?	1.14e-06	7.11e-05	similar to Os01g0512200 protein
Sb01g045630	134.538	26.7396	0.198752	-2.33096	1.16e-06	7.23e-05	similar to Transposon protein%2C putative%2C CACTA%2C En/Spm sub-class
Sb04g023130	0.551647	16.2591	29.4737	4.88136	1.18e-06	7.31e-05	similar to ARGOS
Sb01g004505	22.4395	0	0	#NAME?	1.2e-06	7.39e-05	similar to OSJNBa0035O13.10 protein
Sb08g004220	68.4769	0.378524	0.00552776	-7.49909	1.23e-06	7.57e-05	hypothetical protein
Sb02g013120	35.0972	3.89072	0.110856	-3.17325	1.23e-06	7.58e-05	similar to Cycloartenol synthase%2C putative%2C expressed
Sb05g025140	12.6886	0	0	#NAME?	1.28e-06	7.86e-05	similar to Vacuolar protein sorting 26%2C putative%2C expressed
Sb07g020400	334.32	93.8128	0.280608	-1.83337	1.35e-06	8.26e-05	similar to Os02g0653400 protein
Sb01g034490	36.1291	4.76642	0.131928	-2.92218	1.35e-06	8.26e-05	similar to OB-fold nucleic acid binding domain containing protein%2C expressed
Sb06g018698	0	10.8437	Inf	Inf	1.48e-06	8.99e-05	hypothetical protein
Sb07g003850	48.7306	4.52513	0.09286	-3.4288	1.52e-06	9.23e-05	hypothetical protein
Sb10g007400	0.285296	13.5273	47.4151	5.56727	1.54e-06	9.33e-05	similar to VIP1 protein-like
Sb03g043890	11.4747	0	0	#NAME?	1.58e-06	9.55e-05	similar to MATE
Sb03g014181	2.85731	27.975	9.79065	3.29141	1.68e-06	0.000101454	similar to Putative uncharacterized protein SB35P03.20
Sb03g004820	14.2482	0.378524	0.0265665	-5.23425	1.81e-06	0.000109221	hypothetical protein
Sb01g017300	97.783	21.9538	0.224515	-2.15511	1.85e-06	0.000111115	similar to Prolyl carboxypeptidase like protein%2C putative%2C expressed
Sb03g031295	41.7561	6.03922	0.144631	-2.78955	1.86e-06	0.000111115	hypothetical protein
Sb02g021020	16.6459	0.757048	0.0454795	-4.45864	1.89e-06	0.000112828	similar to H0211A12.2 protein
Sb01g026405	7.03068	212.574	30.2352	4.91816	1.97e-06	0.000117283	similar to Glycosyl hydrolase family 38 protein%2C putative%2C expressed
Sb02g023060	0	10.7016	Inf	Inf	2e-06	0.000119014	hypothetical protein
Sb08g022870	8.19141	48.1248	5.87503	2.5546	2.01e-06	0.000119014	hypothetical protein
Sb10g005270	60.5651	11.6665	0.192627	-2.37612	2.03e-06	0.00011967	similar to NADH-dependent glutamate synthase
Sb06g013835	0	10.552	Inf	Inf	2.03e-06	0.00011967	similar to Transcription factor WRKY08-like
Sb05g023580	0	10.5375	Inf	Inf	2.03e-06	0.00011967	hypothetical protein
Sb02g022307	6.09901	43.2131	7.08527	2.82482	2.08e-06	0.000122013	hypothetical protein
Sb06g020360	44.0385	6.74338	0.153125	-2.70722	2.13e-06	0.000124855	similar to H0510A06.12 protein
Sb02g040910	9.57189	206.815	21.6065	4.43339	2.19e-06	0.000128384	hypothetical protein
Sb09g005975	16.6302	0.761908	0.0458146	-4.44805	2.24e-06	0.000130825	similar to Acid phosphatase-like
Sb01g019680	25.4294	0.378524	0.0148853	-6.06997	2.29e-06	0.000133274	similar to Leucine Rich Repeat family protein%2C expressed
Sb01g033850	30.848	3.95162	0.1281	-2.96466	2.31e-06	0.00013405	hypothetical protein
Sb05g025340	157.519	471.557	2.99366	1.58191	2.39e-06	0.000138455	similar to Os11g0637400 protein
Sb02g043220	465.847	146.159	0.313749	-1.67232	2.43e-06	0.000140076	similar to Os07g0683600 protein
Sb03g022080	73.1841	1.13557	0.0155166	-6.01004	2.5e-06	0.0001439	similar to Putative wall-associated kinase 4
Sb01g041100	280.502	870.243	3.10245	1.63341	2.59e-06	0.000148857	similar to ACT domain containing protein%2C expressed
Sb05g016760	734.324	235.986	0.321365	-1.63772	2.64e-06	0.000151455	similar to MYND finger family protein%2C expressed
Sb10g007300	115.513	25.6381	0.22195	-2.1717	2.69e-06	0.000153984	similar to 12-oxophytodienoic acid reductase 1
Sb03g038330	5.45587	37.191	6.8167	2.76907	2.85e-06	0.000162199	hypothetical protein
Sb09g000740	44.3919	169.079	3.80877	1.92933	2.94e-06	0.000167025	similar to Putative uncharacterized protein OSJNBb0035J08.14
Sb02g034110	279.741	39.5817	0.141494	-2.82119	2.98e-06	0.000169051	similar to Putative glucosyltransferase
Sb10g018280	14.2564	0.378524	0.0265512	-5.23508	3.19e-06	0.00018062	similar to Os01g0512200 protein
Sb06g011086	0	11.2393	Inf	Inf	3.24e-06	0.000182989	hypothetical protein
Sb03g031566	34.7141	4.16376	0.119945	-3.05956	3.38e-06	0.000189865	hypothetical protein
Sb01g027753	0.285296	12.9613	45.4309	5.5056	3.53e-06	0.000198227	similar to Os01g0290300 protein
Sb04g010210	54.9236	200.322	3.64729	1.86683	3.6e-06	0.000201496	similar to Dynein light chain type 1-like
Sb01g034170	52.2469	2.71942	0.0520494	-4.26398	3.68e-06	0.000205292	similar to Amino acid permease family protein
Sb10g008930	0.836943	18.1385	21.6723	4.43778	3.77e-06	0.000210162	hypothetical protein
Sb04g009060	928.151	309.271	0.333212	-1.58549	3.81e-06	0.000211934	similar to Os02g0250300 protein
Sb09g001435	0	9.95425	Inf	Inf	3.88e-06	0.000215054	hypothetical protein
Sb01g047585	0	9.86247	Inf	Inf	3.9e-06	0.000216089	hypothetical protein
Sb03g028540	0	9.78528	Inf	Inf	3.93e-06	0.000216895	hypothetical protein
Sb04g027300	12.9202	0.378524	0.0292971	-5.0931	3.95e-06	0.000217542	hypothetical protein
Sb05g004660	30.2113	0.378524	0.0125292	-6.31856	4.02e-06	0.000220797	hypothetical protein
Sb02g021490	32.9128	4.53971	0.137931	-2.85798	4.03e-06	0.000220797	similar to Crocetin dialdehyde-like
Sb01g016120	279.856	72.8026	0.260143	-1.94262	4.03e-06	0.000220797	similar to Os03g0571900 protein
Sb05g021695	0.570593	89.1279	156.202	7.28727	4.2e-06	0.000229496	hypothetical protein
Sb01g031080	7.38851	45.1177	6.10647	2.61034	4.46e-06	0.000243352	similar to Cytochrome P450-like protein
Sb07g002358	0	40.6915	Inf	Inf	4.54e-06	0.000247174	hypothetical protein
Sb01g041640	838.707	3688.82	4.39822	2.13692	4.69e-06	0.000254464	similar to Deoxymugineic acid synthase1
Sb01g021730	49.4874	7.99673	0.161591	-2.62958	4.95e-06	0.000267945	hypothetical protein
Sb02g028953	0.285296	11.9938	42.0398	5.39369	4.96e-06	0.000267945	similar to Cytidine/deoxycytidine deaminase-like
Sb01g032440	214.798	63.1199	0.293858	-1.76681	5.2e-06	0.000280565	similar to Phytochrome P450
Sb04g000802	0	10.0632	Inf	Inf	5.23e-06	0.000281803	similar to Putative 2-oxoglutarate dehydrogenase%2C E1 subunit
Sb08g004920	21.4657	499.557	23.2724	4.54055	5.37e-06	0.000288307	hypothetical protein
Sb05g005980	21.229	0.971466	0.0457612	-4.44973	5.73e-06	0.000306918	similar to Transmembrane amino acid transporter protein
Sb04g030310	89.2517	2021.08	22.6447	4.5011	5.85e-06	0.0003131	similar to Formate dehydrogenase 2%2C mitochondrial precursor
Sb08g005330	10.025	0	0	#NAME?	5.96e-06	0.000318024	similar to Os05g0239200 protein
Sb04g022220	171.892	1.05352	0.00612895	-7.35014	5.98e-06	0.000318483	hypothetical protein
Sb01g005955	9.8501	0	0	#NAME?	6.15e-06	0.000326664	hypothetical protein
Sb04g002075	12.4909	0.296471	0.023735	-5.39684	6.29e-06	0.000333106	hypothetical protein
Sb08g022180	12.3875	62.0787	5.01141	2.32522	6.29e-06	0.000333106	similar to NB-ARC domain containing protein
Sb10g006110	412.132	126.525	0.307001	-1.70368	6.4e-06	0.000337877	similar to Cytochrome P450
Sb07g026570	7.06157	61.864	8.76065	3.13104	6.52e-06	0.000343661	similar to OJ000223_09.12 protein
Sb07g026825	7.53308	44.0708	5.8503	2.54851	6.59e-06	0.00034654	hypothetical protein
Sb02g025150	674.087	227.377	0.337312	-1.56785	6.95e-06	0.000364936	similar to Fibroin heavy chain (Fib-H) (H-fibroin)-like protein
Sb07g025670	25.6092	3.25719	0.127188	-2.97497	7.22e-06	0.000378464	hypothetical protein
Sb06g017770	331.838	941.092	2.836	1.50386	7.4e-06	0.000386889	similar to Seven transmembrane protein Mlo3
Sb09g004240	251.414	78.1771	0.31095	-1.68525	7.44e-06	0.000388375	similar to Os05g0240200 protein
Sb08g022883	0.285296	12.0344	42.1821	5.39856	7.61e-06	0.00039627	hypothetical protein
Sb10g000630	9.77756	0	0	#NAME?	7.77e-06	0.000403976	hypothetical protein
Sb03g009610	39.8121	6.19589	0.155628	-2.68382	7.9e-06	0.000409685	hypothetical protein
Sb08g003470	15.9567	1.05352	0.0660236	-3.92087	8.06e-06	0.000417186	similar to Pre-mRNA splicing factor cwc22%2C putative%2C expressed
Sb04g021350	364.545	1008.86	2.76744	1.46855	8.43e-06	0.000435526	similar to WD40 repeat protein
Sb10g005000	1.95918	20.5323	10.48	3.38957	8.57e-06	0.000441806	hypothetical protein
Sb09g025970	0.403324	11.2319	27.8484	4.79952	8.96e-06	0.000461167	similar to OSJNBa0091D06.14 protein
Sb08g018585	83.4751	19.6649	0.235578	-2.08572	9.27e-06	0.000476009	hypothetical protein
Sb06g004520	9.94543	0	0	#NAME?	9.48e-06	0.000485963	hypothetical protein
Sb06g001640	12.4639	58.2912	4.67682	2.22553	9.64e-06	0.000493162	similar to Os04g0166000 protein
Sb03g007685	48.7577	8.77322	0.179935	-2.47445	9.93e-06	0.000505819	hypothetical protein
Sb09g020220	0.95497	14.6792	15.3714	3.94217	9.93e-06	0.000505819	similar to Cell death associated protein
Sb03g046340	121.223	361.615	2.98305	1.57679	1.05e-05	0.00053249	similar to Ferredoxin
Sb04g022310	11.6231	0.296471	0.0255071	-5.29296	1.07e-05	0.000542643	similar to Putative uncharacterized protein P0013G11.27
Sb02g007110	54.6636	11.1167	0.203365	-2.29785	1.13e-05	0.00057165	hypothetical protein
Sb06g014990	9.19562	47.2688	5.14036	2.36187	1.13e-05	0.00057165	hypothetical protein
Sb10g007226	172.978	49.6309	0.286921	-1.80128	1.15e-05	0.000577904	similar to Putative PrMC3
Sb06g022930	28.4244	3.93218	0.138338	-2.85373	1.18e-05	0.000594718	similar to OSJNBb0065J09.8 protein
Sb01g028960	21.6298	2.18909	0.101207	-3.30462	1.19e-05	0.000595835	similar to Probable histone H2AXb
Sb02g030840	2.03932	20.1229	9.86747	3.30268	1.26e-05	0.000630995	similar to Os09g0532200 protein
Sb02g006590	11.5884	0.296471	0.0255834	-5.28865	1.31e-05	0.000655786	hypothetical protein
Sb02g000600	0.570593	12.8907	22.5917	4.49772	1.33e-05	0.000661908	similar to Putative uncharacterized protein P0617C02.119
Sb02g025610	53.4366	10.3977	0.194579	-2.36157	1.37e-05	0.000681292	similar to Auxin-induced protein-like
Sb08g016520	340.89	88.324	0.259098	-1.94843	1.37e-05	0.000682411	similar to Sugar transporter family protein%2C expressed
Sb01g042026	0	20.4903	Inf	Inf	1.42e-05	0.000706078	hypothetical protein
Sb02g024130	664.091	238.788	0.359571	-1.47565	1.48e-05	0.000733585	hypothetical protein
Sb04g024716	0	8.83583	Inf	Inf	1.48e-05	0.000733585	hypothetical protein
Sb03g005590	27.641	3.00131	0.108582	-3.20314	1.51e-05	0.000743672	hypothetical protein
Sb09g003990	11.7563	0.383384	0.032611	-4.9385	1.54e-05	0.00075873	hypothetical protein
Sb02g007100	84.7809	21.7897	0.257012	-1.96009	1.57e-05	0.000772288	hypothetical protein
Sb09g020290	118.672	33.2506	0.280188	-1.83553	1.6e-05	0.00078441	hypothetical protein
Sb06g026650	0.936024	20.5826	21.9894	4.45874	1.62e-05	0.000794788	similar to H0307D04.6 protein
Sb03g043800	125.555	34.0631	0.271299	-1.88204	1.7e-05	0.000831206	similar to Putative uncharacterized protein P0413C03.18
Sb01g011900	0.68862	12.7054	18.4505	4.20559	1.72e-05	0.000837867	hypothetical protein
Sb04g023940	13.5904	0.757048	0.0557044	-4.16606	1.72e-05	0.000837867	similar to Putative Oxygen-evolving enhancer protein 3-2%2C chloroplast
Sb09g001020	1.97813	182.626	92.3225	6.52861	1.72e-05	0.000837867	similar to MPI
Sb09g020060	105.728	28.5373	0.269914	-1.88943	1.74e-05	0.000845054	hypothetical protein
Sb08g002285	12.0756	0	0	#NAME?	1.77e-05	0.000855142	similar to Truncated Xa1-like protein
Sb04g023550	88.4385	269.56	3.048	1.60786	1.77e-05	0.000855142	similar to Coleoptile phototropism protein 1
Sb10g005560	21.8267	87.7708	4.02125	2.00764	1.81e-05	0.000871079	similar to Diadenosine tetraphosphatase and related serine/threonine protein phosphatases-like
Sb03g043900	57.8561	13.2503	0.229022	-2.12644	1.82e-05	0.000877397	similar to Sucrose-phosphate synthase
Sb06g001670	14.887	0.976326	0.0655827	-3.93054	1.83e-05	0.00087957	similar to DNA-directed RNA polymerase II 14.5 kDa polypeptide%2C putative%2C expressed
Sb08g021240	0.285296	25.6324	89.8447	6.48936	1.87e-05	0.000894608	hypothetical protein
Sb08g003870	1.12224	18.435	16.427	4.03799	1.87e-05	0.000894608	similar to Citrate binding protein%2C putative
Sb07g003000	18.6695	1.73823	0.0931053	-3.42499	1.87e-05	0.000894608	hypothetical protein
Sb09g006013	0	11.8274	Inf	Inf	1.88e-05	0.000895061	similar to Transposon protein%2C putative%2C CACTA%2C En/Spm sub-class%2C expressed
Sb02g009430	43.3453	4.99542	0.115247	-3.1172	2.03e-05	0.000965586	hypothetical protein
Sb03g029730	20.7764	2.32632	0.111969	-3.15883	2.03e-05	0.000965586	similar to Os01g0652700 protein
Sb01g000230	195.493	61.4271	0.314217	-1.67017	2.04e-05	0.000965586	hypothetical protein
Sb09g000800	11.353	0.296471	0.026114	-5.25903	2.04e-05	0.000965586	similar to Putative uncharacterized protein OSJNBb0035J08.13
Sb10g013700	11.2539	0.378524	0.0336349	-4.8939	2.05e-05	0.000966356	similar to Os07g0115700 protein
Sb02g022086	17.1516	1.5141	0.0882773	-3.50181	2.08e-05	0.000983157	similar to Os09g0101200 protein
Sb08g020000	47.0598	158.706	3.37244	1.75379	2.11e-05	0.000991987	similar to Os02g0304800 protein
Sb10g022320	0	23.505	Inf	Inf	2.12e-05	0.000995721	similar to Leucine Rich Repeat family protein%2C expressed
Sb05g025290	7.67006	39.6334	5.16729	2.36941	2.13e-05	0.00099876	similar to Sugar transporter family protein%2C expressed
Sb06g018830	1070.83	397.434	0.371147	-1.42994	2.21e-05	0.00103692	hypothetical protein
Sb02g012470	132.729	22.214	0.167364	-2.57894	2.23e-05	0.00103792	hypothetical protein
Sb03g004620	358.196	117.478	0.327972	-1.60835	2.23e-05	0.00103792	similar to P0028E10.22 protein
Sb06g027740	9.0473	0	0	#NAME?	2.23e-05	0.00103792	similar to Ribosomal protein L7
Sb04g005990	224.944	71.0746	0.315966	-1.66216	2.4e-05	0.00111435	hypothetical protein
Sb03g037450	3.45445	24.4556	7.07946	2.82364	2.42e-05	0.00112378	hypothetical protein
Sb03g046337	282.384	93.6216	0.33154	-1.59275	2.49e-05	0.00115401	hypothetical protein
Sb05g004420	129.588	38.9928	0.300897	-1.73266	2.5e-05	0.00115603	hypothetical protein
Sb09g030010	46.6257	152.624	3.27339	1.71079	2.52e-05	0.00116487	similar to Putative uncharacterized protein OSJNBb0008A05.2
Sb05g020490	16.131	0	0	#NAME?	2.54e-05	0.00117201	hypothetical protein
Sb05g005910	0	11.452	Inf	Inf	2.55e-05	0.00117337	similar to LRR19
Sb01g031640	11.1478	0.378524	0.033955	-4.88023	2.56e-05	0.00117377	hypothetical protein
Sb03g032240	133.073	39.5523	0.297223	-1.75038	2.6e-05	0.00119138	similar to P69E protein-like
Sb08g017780	357.907	81.1724	0.226798	-2.14052	2.64e-05	0.00120767	hypothetical protein
Sb04g008900	103.297	16.3963	0.15873	-2.65536	2.65e-05	0.00120767	similar to Os08g0106000 protein
Sb02g005430	13.1758	0.761908	0.0578264	-4.11213	2.65e-05	0.00120767	similar to Putative uncharacterized protein OSJNBb0003E08.28
Sb10g023320	33.5994	3.24261	0.0965079	-3.37321	2.72e-05	0.00123518	similar to 26S proteasome ATPase subunit Rpt6
Sb03g029080	164.809	48.3644	0.293456	-1.76878	2.89e-05	0.00131253	similar to Glucosyltransferase IS5a-like
Sb07g004660	3.64066	27.3051	7.50004	2.9069	2.95e-05	0.00133559	hypothetical protein
Sb04g003940	0.532701	11.8566	22.2575	4.47622	3.08e-05	0.00139338	similar to Os02g0154700 protein
Sb07g002356	0	7.7603	Inf	Inf	3.09e-05	0.00139338	hypothetical protein
Sb02g034790	68.1917	6.9172	0.101438	-3.30134	3.09e-05	0.00139338	similar to AAA-type ATPase-like protein
Sb07g003520	8.48805	0	0	#NAME?	3.11e-05	0.00139789	similar to MDR-like ABC transporter
Sb01g048932	4.61134	29.9505	6.49498	2.69932	3.11e-05	0.00139789	similar to Transposon protein%2C putative%2C Mutator sub-class
Sb04g033920	389.164	1063.08	2.7317	1.4498	3.19e-05	0.00143217	similar to Putative ethylene-responsive protein
Sb08g016196	19.5974	77.2467	3.94169	1.97881	3.2e-05	0.00143466	similar to Os06g0500700 protein
Sb10g010845	13.8329	0	0	#NAME?	3.25e-05	0.00145216	hypothetical protein
Sb05g023190	0.403324	10.2913	25.5163	4.67334	3.4e-05	0.00151622	similar to Os07g0193200 protein
Sb06g013770	23.813	3.55366	0.149232	-2.74437	3.43e-05	0.00152843	hypothetical protein
Sb01g043010	25.6201	3.67631	0.143493	-2.80095	3.44e-05	0.00152843	similar to Putative DNA cytosine methyltransferase Zmet3
Sb05g005856	3.29853	23.5199	7.13042	2.83399	3.47e-05	0.00154024	similar to OSJNBb0085F13.3 protein
Sb07g006896	2.59096	21.1456	8.16127	3.02879	3.56e-05	0.00157702	hypothetical protein
Sb09g025570	7.90987	56.5612	7.15072	2.83809	3.74e-05	0.0016489	similar to O-methyltransferase ZRP4%2C putative%2C expressed
Sb04g012430	54.1631	12.2448	0.226073	-2.14514	3.75e-05	0.00165441	similar to Cysteine desulfurase%2C putative%2C expressed
Sb06g028160	37.9064	174.051	4.59161	2.199	3.79e-05	0.00166849	similar to Orf protein
Sb04g023520	9.87664	45.4331	4.60005	2.20165	3.89e-05	0.00170909	hypothetical protein
Sb02g024290	30.9952	5.75733	0.185749	-2.42857	3.91e-05	0.00171518	hypothetical protein
Sb0013s011110	32.4878	2.95586	0.0909838	-3.45825	3.97e-05	0.00173582	hypothetical protein
Sb01g013920	38.5869	145.495	3.77059	1.91479	4.02e-05	0.00175715	similar to Major facilitator superfamily protein
Sb03g013880	1.36964	18.8942	13.7949	3.78607	4.11e-05	0.00179055	similar to Poly [ADP-ribose] polymerase 2(PARP-2) (ADPRT 2) (NAD(+) ADP-ribosyltransferase 2)
Sb02g001740	239.794	77.4754	0.323092	-1.62998	4.12e-05	0.00179513	hypothetical protein
Sb03g012940	222.659	73.987	0.332289	-1.58949	4.16e-05	0.00180978	similar to Os01g0314800 protein
Sb07g005400	39.8732	131.981	3.31001	1.72684	4.27e-05	0.00185102	similar to Starch synthase DULL1
Sb05g005620	2.49188	47.2977	18.9807	4.24646	4.27e-05	0.0018514	similar to Aluminum-induced protein
Sb01g031010	60.8706	14.2958	0.234856	-2.09015	4.29e-05	0.00185605	hypothetical protein
Sb02g008880	7.98565	0	0	#NAME?	4.31e-05	0.00185995	similar to Os07g0273700 protein
Sb03g008620	7.10706	35.2636	4.96176	2.31085	4.32e-05	0.00185995	similar to Putative uncharacterized protein P0005A05.34
Sb02g003270	328.225	117.412	0.357717	-1.48311	4.34e-05	0.00186552	similar to D-amino acid oxidase
Sb02g014030	0	7.71484	Inf	Inf	4.35e-05	0.00186552	hypothetical protein
Sb07g025223	0	7.70998	Inf	Inf	4.35e-05	0.00186552	hypothetical protein
Sb10g028150	456.147	165.205	0.362176	-1.46524	4.36e-05	0.00186584	hypothetical protein
Sb09g024820	0	7.61821	Inf	Inf	4.37e-05	0.00186935	hypothetical protein
Sb06g017730	60.8113	177.31	2.91575	1.54387	4.4e-05	0.00187687	hypothetical protein
Sb03g011346	0	7.46382	Inf	Inf	4.41e-05	0.0018803	similar to Os07g0115700 protein
Sb03g047071	7.2099	45.7561	6.3463	2.66592	4.45e-05	0.00189093	hypothetical protein
Sb02g010935	24.978	0	0	#NAME?	4.56e-05	0.0019356	similar to Os03g0398400 protein
Sb08g002370	22.1277	0	0	#NAME?	4.58e-05	0.00193991	similar to Putative uncharacterized protein 2A
Sb03g029870	272.022	908.358	3.33928	1.73954	4.67e-05	0.00197635	similar to Putative uncharacterized protein OSJNBa0049H05.23
Sb08g022080	16.0672	1.18588	0.0738077	-3.76009	4.75e-05	0.00200748	hypothetical protein
Sb09g022120	327.244	111.967	0.342151	-1.5473	4.86e-05	0.0020497	similar to Putative auxin-independent growth promoter
Sb05g022270	4.15442	99.5118	23.9532	4.58215	4.87e-05	0.0020506	hypothetical protein
Sb02g001135	21.7592	2.96558	0.136291	-2.87524	4.88e-05	0.0020532	similar to Putative peroxidase
Sb07g002370	39.2485	7.19337	0.183277	-2.4479	5.03e-05	0.00210889	hypothetical protein
Sb0012s008000	0.570593	14.7538	25.857	4.69248	5.05e-05	0.00211547	hypothetical protein
Sb09g021080	7.77989	64.8856	8.34016	3.06008	5.08e-05	0.00212569	similar to Os05g0427200 protein
Sb02g027880	231.313	609.395	2.6345	1.39753	5.16e-05	0.00215405	similar to Putative phosphatidylinositol transfer-like protein II|
Sb04g026290	457.905	40.3336	0.0880829	-3.50499	5.23e-05	0.00218244	similar to Ammonium transporter 1-3
Sb01g034860	116.401	34.799	0.298957	-1.74199	5.25e-05	0.00218722	hypothetical protein
Sb05g005700	25.6547	4.30585	0.167838	-2.57486	5.31e-05	0.0022086	hypothetical protein
Sb09g000636	384.27	6.81343	0.0177308	-5.8176	5.48e-05	0.00227497	similar to Similar to stem rust resistance protein
Sb04g028790	3.10856	19.1686	6.16639	2.62443	5.6e-05	0.00232162	similar to Endoglucanase 6 precursor
Sb03g002130	228.334	79.3163	0.34737	-1.52546	5.63e-05	0.00232855	hypothetical protein
Sb04g024710	14.1339	131.067	9.27326	3.21308	5.75e-05	0.00237324	similar to Flavonoid 3'-hydroxylase
Sb02g035040	414.499	158.163	0.381576	-1.38996	5.79e-05	0.00238579	hypothetical protein
Sb09g022700	193.659	65.1509	0.33642	-1.57166	6.01e-05	0.00247353	hypothetical protein
Sb09g000650	71.3796	0.757048	0.0106059	-6.55898	6.04e-05	0.00248216	similar to Protein kinase domain containing protein%2C expressed
Sb08g009520	1.09194	56.5452	51.784	5.69443	6.07e-05	0.00248971	similar to Putative polyprotein
Sb01g048095	232.895	32.2711	0.138565	-2.85137	6.24e-05	0.00255381	similar to Chitin elicitor-binding protein precursor
Sb09g012391	0	7.39893	Inf	Inf	6.27e-05	0.00255987	hypothetical protein
Sb05g017235	0	7.39407	Inf	Inf	6.27e-05	0.00255987	similar to NB-ARC domain containing protein
Sb04g003880	0	7.32174	Inf	Inf	6.3e-05	0.00256628	similar to Os02g0153200 protein
Sb07g026530	126.995	38.9539	0.306737	-1.70493	6.32e-05	0.00257393	hypothetical protein
Sb04g037980	56.0011	13.0133	0.232376	-2.10547	6.49e-05	0.00263751	similar to Putative phosphate/phosphoenolpyruvate translocator
Sb01g005960	32.5213	3.84527	0.118239	-3.08023	6.61e-05	0.00268223	similar to Putative glycolate oxidase (Os07g0152900 protein) (Putative (S)-2- hydroxy-acid oxidase)
Sb01g009700	38.568	177.287	4.59673	2.20061	6.71e-05	0.0027187	hypothetical protein
Sb08g008410	0.285296	568.605	1993.03	10.9607	6.82e-05	0.00275755	similar to Major facilitator superfamily antiporter%2C putative%2C expressed
Sb05g026920	2.77718	20.6095	7.42102	2.89162	6.83e-05	0.00275755	hypothetical protein
Sb09g016167	0.285296	20.0254	70.1917	6.13323	6.97e-05	0.00281154	hypothetical protein
Sb10g030670	13.6125	57.9412	4.25646	2.08965	7.11e-05	0.00286016	hypothetical protein
Sb06g000740	8.5227	40.094	4.70438	2.234	7.13e-05	0.00286467	similar to Os10g0429400 protein
Sb02g029110	11.5202	0.757048	0.0657146	-3.92764	7.22e-05	0.00289691	hypothetical protein
Sb01g015440	21.3521	1.5141	0.0709109	-3.81785	7.28e-05	0.0029165	hypothetical protein
Sb07g026680	7.84927	0	0	#NAME?	7.31e-05	0.00292233	hypothetical protein
Sb03g011980	388.907	148.785	0.382571	-1.3862	7.32e-05	0.0029242	hypothetical protein
Sb04g025620	1.48767	15.1284	10.1692	3.34613	7.48e-05	0.00298373	hypothetical protein
Sb01g034630	9.72832	0.296471	0.0304751	-5.03623	7.55e-05	0.00300521	hypothetical protein
Sb09g008006	4.5009	29.8968	6.64239	2.7317	7.63e-05	0.00303189	similar to Putative uncharacterized protein OSJNBa0015J15.32
Sb04g009070	18.3993	2.41323	0.131158	-2.93062	7.69e-05	0.00305349	similar to Os02g0250300 protein
Sb05g018443	14.5947	1.34999	0.0924989	-3.43442	7.78e-05	0.00308097	similar to Os11g0514000 protein
Sb04g000690	0.285296	9.32071	32.6703	5.02991	7.79e-05	0.00308346	similar to Os10g0474300 protein
Sb04g007490	13.723	122.617	8.9352	3.1595	7.83e-05	0.00308747	hypothetical protein
Sb04g006100	327.465	120.565	0.368178	-1.44153	7.83e-05	0.00308747	similar to Putative multidrug resistance protein
Sb01g043400	149.065	396.508	2.65996	1.41141	7.94e-05	0.0031274	similar to Integral membrane protein
Sb01g002740	3.26823	20.6801	6.32761	2.66166	7.97e-05	0.00313311	hypothetical protein
Sb01g022414	1.24027	13.0782	10.5447	3.39844	8.07e-05	0.00316848	similar to Transposase related protein
Sb05g027773	59.6081	15.446	0.259126	-1.94828	8.12e-05	0.00318346	similar to Os09g0322500 protein
Sb04g008880	7.28943	62.1701	8.5288	3.09234	8.24e-05	0.00322501	hypothetical protein
Sb09g005230	192.093	65.0331	0.33855	-1.56256	8.66e-05	0.00338344	similar to Transketolase%2C chloroplast
Sb02g002560	7.31598	0	0	#NAME?	8.89e-05	0.00346864	hypothetical protein
Sb03g013400	217.156	76.1058	0.350465	-1.51266	8.95e-05	0.00348705	hypothetical protein
Sb02g007298	0	6.92863	Inf	Inf	9.17e-05	0.00356648	hypothetical protein
Sb09g028820	0.936024	14.4608	15.4492	3.94946	9.2e-05	0.00356772	similar to Putative integral membrane protein
Sb07g007700	43.8755	135.069	3.07845	1.62221	9.23e-05	0.00357414	hypothetical protein
Sb01g019650	9.835	0.296471	0.0301445	-5.05196	9.27e-05	0.00358425	similar to OJ000223_09.12 protein
Sb05g003200	27.8046	4.81674	0.173235	-2.52919	9.31e-05	0.00359406	similar to Cen-like protein FDR1
Sb07g004670	1.78056	14.827	8.32715	3.05782	9.33e-05	0.00359624	similar to Os12g0240900 protein
Sb10g011130	9.64119	0.378524	0.0392611	-4.67075	9.42e-05	0.00362619	similar to Putative nucleoid DNA-binding protein cnd41
Sb08g016370	29.7311	6789.89	228.377	7.83527	9.61e-05	0.00369156	similar to Iron-deficiency specific clone No.3
Sb03g029290	168.165	58.4367	0.347497	-1.52493	9.88e-05	0.00379079	similar to Putative uncharacterized protein P0039G05.26
Sb0896s002010	41.7094	9.99571	0.239651	-2.06099	0.000100601	0.00385424	hypothetical protein
Sb01g044680	14.115	0.592942	0.0420081	-4.57319	0.000102678	0.00392795	hypothetical protein
Sb05g006010	32.8527	7.11704	0.216635	-2.20666	0.000103861	0.00396723	similar to Transmembrane amino acid transporter protein
Sb03g009600	23.6117	3.68603	0.15611	-2.67936	0.000104059	0.00396888	similar to Chromosome chr7 scaffold_42%2C whole genome shotgun sequence
Sb04g025080	11.5966	0.679855	0.0586253	-4.09233	0.000107449	0.00409205	hypothetical protein
Sb09g007180	198.495	68.493	0.345061	-1.53508	0.000110653	0.00420153	similar to C4-dicarboxylate transporter-like protein
Sb08g022160	34.6604	7.33146	0.211523	-2.24112	0.000114622	0.00434577	hypothetical protein
Sb04g004710	36.0723	114.035	3.16129	1.66051	0.000115749	0.00438198	hypothetical protein
Sb10g000550	34.8005	7.61335	0.218771	-2.19251	0.000116996	0.00442261	hypothetical protein
Sb09g022000	1.89099	33.7189	17.8313	4.15634	0.00011864	0.00447815	similar to Putative uncharacterized protein OSJNBa0018H09.14
Sb01g027040	37.9772	6.49494	0.171022	-2.54774	0.000119008	0.00448538	similar to Nitrate transporter
Sb02g000670	3.24929	83.374	25.6592	4.6814	0.000119725	0.00450574	similar to Disease resistance response protein-like
Sb05g001010	286.174	76.9754	0.268981	-1.89442	0.000124255	0.00466934	similar to Class III peroxidase 135 precursor
Sb01g016410	20.4917	3.0785	0.150231	-2.73474	0.000125747	0.00471846	hypothetical protein
Sb03g002800	348.428	132.198	0.379411	-1.39817	0.000127405	0.00477365	hypothetical protein
Sb08g017540	15.2643	1.73337	0.113557	-3.13851	0.000129823	0.00485238	similar to Putative taxane 14b-hydroxylase
Sb06g033080	2040.37	4955.1	2.42853	1.28008	0.000129886	0.00485238	similar to H0801D08.15 protein
Sb03g002060	413.343	1012.27	2.44898	1.29218	0.000131708	0.00491084	similar to Sterol C-22 desaturase-like
Sb03g032710	179.607	62.4372	0.347631	-1.52437	0.000131836	0.00491084	similar to Methyltransferase-like
Sb10g010343	0	6.7288	Inf	Inf	0.000133023	0.00494459	hypothetical protein
Sb10g021160	66.0974	18.7203	0.283223	-1.81999	0.00013313	0.00494459	hypothetical protein
Sb05g006110	0	6.39573	Inf	Inf	0.000135364	0.00502028	hypothetical protein
Sb06g000720	84.4968	24.0802	0.284984	-1.81105	0.000135841	0.00503065	similar to BTB/POZ domain containing protein%2C expressed
Sb02g027386	13.9748	1.5141	0.108345	-3.2063	0.000136248	0.00503841	hypothetical protein
Sb02g028350	89.0886	26.7185	0.299909	-1.7374	0.000136916	0.00505578	hypothetical protein
Sb02g040690	2.6478	18.2109	6.87772	2.78193	0.000137566	0.00507244	hypothetical protein
Sb09g027480	12.7422	1.14043	0.0895007	-3.48196	0.000138934	0.0051155	hypothetical protein
Sb05g019526	7.06157	0	0	#NAME?	0.000139294	0.00512136	hypothetical protein
Sb01g032350	39.2718	9.10143	0.231755	-2.10933	0.000139583	0.0051246	similar to OSJNBa0035O13.10 protein
Sb06g004067	4.99136	28.8335	5.77668	2.53024	0.000141633	0.00519238	similar to Polyprotein
Sb08g004700	9.8344	0	0	#NAME?	0.000147782	0.00541006	similar to Protein kinase domain containing protein%2C expressed
Sb03g044360	83.2317	24.2355	0.291181	-1.78001	0.000148288	0.00542079	hypothetical protein
Sb08g021760	23.5195	1.13557	0.0482822	-4.37237	0.000148503	0.00542088	hypothetical protein
Sb01g035715	20.7077	89.4158	4.31801	2.11037	0.000149174	0.00543759	hypothetical protein
Sb02g033800	27.1728	88.294	3.24935	1.70015	0.000159151	0.005793	similar to Leaf senescence related protein-like
Sb01g009340	10.4435	41.7127	3.99414	1.99789	0.000160198	0.00582282	hypothetical protein
Sb01g027050	9.08519	0.378524	0.0416638	-4.58506	0.00016048	0.00582478	similar to Nitrate transporter
Sb03g031390	112.741	26.6876	0.236717	-2.07877	0.000161171	0.00583725	similar to Os01g0683700 protein
Sb06g033350	7.24019	33.7437	4.66061	2.22052	0.000161281	0.00583725	similar to Putative uncharacterized protein OSJNBb0062P14.133
Sb05g026940	0	7.27542	Inf	Inf	0.000161991	0.00585462	hypothetical protein
Sb03g032310	99.4147	30.8391	0.310206	-1.6887	0.000171532	0.00619068	similar to High affinity nitrate transporter NRT2.5
Sb09g025090	177.452	454.405	2.56072	1.35655	0.000173073	0.00623747	similar to Putative uncharacterized protein OSJNBb0108E17.22
Sb01g050620	386.353	924.525	2.39296	1.25879	0.000173657	0.00624971	similar to Cation-transporting ATPase
Sb06g001780	1.64359	18.5465	11.2841	3.49622	0.00017405	0.00625501	hypothetical protein
Sb04g032070	390.748	151.686	0.388193	-1.36515	0.000179919	0.00645685	similar to Aluminum-activated malate transporter-like
Sb10g001515	188.912	666.863	3.53001	1.81967	0.000180453	0.00646691	similar to Os06g0125200 protein
Sb07g002080	77.0407	205.061	2.66172	1.41236	0.000180989	0.00647285	similar to Putative DNA polymerase III like protein
Sb09g017180	69.9065	20.0554	0.28689	-1.80143	0.000181126	0.00647285	hypothetical protein
Sb03g025630	144.777	9.07941	0.0627131	-3.99509	0.000183328	0.00653808	similar to Receptor-like kinase
Sb04g037870	6.6463	44.6706	6.72112	2.7487	0.000183685	0.00653808	hypothetical protein
Sb10g002376	18.0529	2.78203	0.154105	-2.69802	0.00018372	0.00653808	similar to Calcium binding EGF domain containing protein%2C expressed
Sb04g027670	20.4956	3.16056	0.154207	-2.69706	0.0001844	0.00655315	hypothetical protein
Sb10g030540	160.446	35.6126	0.22196	-2.17163	0.000185407	0.00657975	similar to GDSL-lipase-like
Sb04g024130	50.0789	13.6843	0.273255	-1.87168	0.000186339	0.00660366	similar to Os02g0581100 protein
Sb07g026330	215.277	79.6411	0.369946	-1.43461	0.000187044	0.00661943	similar to Putative gastric lipase
Sb10g022310	162.136	56.1744	0.346465	-1.52922	0.000190103	0.00671836	similar to Putative thromboxane-A synthase
Sb01g026520	0	11.3726	Inf	Inf	0.00019073	0.00673121	similar to Os04g0519100 protein
Sb05g004470	35.2303	5.78334	0.164158	-2.60684	0.000191186	0.00673799	hypothetical protein
Sb04g024250	0.68862	49.3421	71.6536	6.16297	0.000191781	0.00674965	hypothetical protein
Sb03g040846	11.6307	1.05838	0.090999	-3.45801	0.000194722	0.0068437	hypothetical protein
Sb10g025305	0	6.27308	Inf	Inf	0.00019692	0.00691141	hypothetical protein
Sb09g023850	129.654	334.82	2.58241	1.36872	0.000199229	0.00698287	similar to Cytochrome b5 reductase isoform II
Sb08g022480	32.2297	7.11704	0.220822	-2.17904	0.000203655	0.0071282	hypothetical protein
Sb02g024240	57.1164	181.654	3.18041	1.66921	0.000206816	0.00722074	hypothetical protein
Sb08g016390	1.62464	123.626	76.0941	6.24971	0.000207121	0.00722074	similar to Iron-deficiency specific clone No.3
Sb06g004990	37.8946	9.2461	0.243995	-2.03507	0.000207148	0.00722074	hypothetical protein
Sb06g023885	0	8.23803	Inf	Inf	0.000207647	0.00722827	hypothetical protein
Sb03g027070	0.26635	13.7872	51.7635	5.69386	0.000209652	0.0072881	similar to HcrVf1 protein-like
Sb08g002420	82.2095	1.13557	0.0138131	-6.17782	0.00021249	0.00737674	similar to Zinc finger%2C C3HC4 type family protein%2C expressed
Sb04g024713	0.26635	8.00159	30.0416	4.90889	0.000213432	0.00739937	hypothetical protein
Sb09g021320	103.103	34.3959	0.333606	-1.58378	0.000214309	0.00741527	similar to Putative peptide transporter
Sb03g008110	8.66727	0.378524	0.0436728	-4.51712	0.000214472	0.00741527	similar to Protein kinase RLK17
Sb03g027040	9.96813	56.7484	5.69299	2.50919	0.000215895	0.00745436	similar to Chlorophyll a-b binding protein 1%2C chloroplast precursor
Sb02g022670	19.7192	3.42615	0.173747	-2.52494	0.00022044	0.007601	similar to RING zinc finger protein%2C putative%2C expressed
Sb08g019010	42.7451	128.122	2.99735	1.58369	0.000221426	0.0076247	hypothetical protein
Sb03g028190	29.9651	92.1109	3.07394	1.62009	0.000228448	0.00785591	similar to Arbutin synthase-like
Sb03g041220	41.7409	10.2604	0.245813	-2.02437	0.000233339	0.00800786	similar to OSJNBb0008G24.17 protein
Sb05g019620	0.403324	9.11115	22.5902	4.49762	0.000233495	0.00800786	hypothetical protein
Sb08g002510	2.49948	16.9918	6.79814	2.76514	0.000233873	0.00801008	hypothetical protein
Sb01g041810	29.9228	6.63216	0.221642	-2.17369	0.000235482	0.00805435	similar to Putative uncharacterized protein OSJNBa0081P02.20
Sb06g017740	466.298	1101.67	2.36259	1.24037	0.000240336	0.0082094	similar to OSJNBa0058G03.4 protein
Sb07g021915	16.6719	2.66911	0.160096	-2.64299	0.000241301	0.00823135	similar to Os02g0123300 protein
Sb03g001180	34.3037	147.844	4.30986	2.10764	0.000243737	0.00830333	hypothetical protein
Sb02g033300	16.1171	54.594	3.38734	1.76015	0.000248239	0.00844542	hypothetical protein
Sb02g036185	0	33.8043	Inf	Inf	0.000248706	0.00845004	similar to H0215A08.3 protein
Sb0010s005460	6.52887	0	0	#NAME?	0.000260251	0.00883053	hypothetical protein
Sb03g027300	173.599	63.1162	0.363574	-1.45968	0.000262072	0.00888052	similar to H0702G05.5 protein
Sb03g001080	39.2256	10.1086	0.257705	-1.95621	0.000264921	0.00896515	hypothetical protein
Sb10g022325	0	13.3218	Inf	Inf	0.000265338	0.00896736	similar to Leucine Rich Repeat family protein%2C expressed
Sb03g046332	374.857	154.033	0.410911	-1.2831	0.00026751	0.00902881	hypothetical protein
Sb09g019580	19.1178	3.32466	0.173904	-2.52363	0.0002683	0.00904352	similar to Putative uncharacterized protein OSJNBb0092G21.13
Sb06g028590	78.9911	25.2127	0.319184	-1.64754	0.000269465	0.00907079	hypothetical protein
Sb02g029980	6.27387	0	0	#NAME?	0.000270199	0.00908351	hypothetical protein
Sb05g022280	92.161	1038.45	11.2678	3.49413	0.000273335	0.00917685	hypothetical protein
Sb05g003830	63.0688	12.7005	0.201376	-2.31204	0.000275208	0.00922761	similar to NB-ARC domain%2C putative
Sb01g043760	494.571	200.6	0.405603	-1.30186	0.000276615	0.00926259	similar to Glycosyl hydrolase family 10 protein%2C expressed
Sb02g030060	22.5765	3.17028	0.140424	-2.83214	0.000278448	0.00931175	hypothetical protein
Sb02g033790	14.9248	1.35971	0.0911038	-3.45635	0.000279965	0.00935025	similar to Class III peroxidase 102 precursor
Sb06g030260	884.136	382.412	0.432526	-1.20914	0.000281093	0.00937565	similar to OSIGBa0138H21-OSIGBa0138E01.13 protein
Sb05g026620	43.2759	152.366	3.52081	1.81591	0.000284667	0.00948247	hypothetical protein
Sb01g025860	0	6.13585	Inf	Inf	0.000289155	0.00961941	hypothetical protein
Sb02g032300	28.425	83.3288	2.93153	1.55166	0.000291701	0.00969148	similar to Os09g0553900 protein
Sb01g041540	50.4038	14.538	0.28843	-1.79371	0.00029359	0.00974154	similar to Purple acid phosphatase 1%2C putative%2C expressed
Sb0012s011560	53.77	15.1812	0.282337	-1.82451	0.000294118	0.0097464	hypothetical protein
Sb07g002060	39.0856	9.42878	0.241234	-2.05149	0.000294765	0.00975515	similar to Os08g0119800 protein
Sb03g026870	25.7311	5.2147	0.202661	-2.30286	0.000295501	0.00976684	hypothetical protein
Sb06g022510	3.01323	17.929	5.95007	2.57291	0.000298187	0.00984287	similar to OSIGBa0140J09.1 protein
Sb03g035910	26.1073	83.758	3.20822	1.68177	0.00030039	0.00990279	similar to Chromosome chr8 scaffold_150%2C whole genome shotgun sequence
Sb01g004090	8.0046	0.296471	0.0370376	-4.75487	0.000300958	0.00990869	similar to UDP-glucoronosyl and UDP-glucosyl transferase family protein%2C expressed
Sb09g000990	190.218	449.724	2.36426	1.24139	0.000301728	0.00992124	hypothetical protein
Sb05g025920	71.6535	22.8987	0.319575	-1.64577	0.000304347	0.00998164	similar to Peptide chain release factor 1%2C putative%2C expressed
Sb04g010160	65.9295	183.549	2.78402	1.47717	0.000305083	0.00999295	similar to Expansin-A23 precursor
Sb01g018600	0	13.1431	Inf	Inf	0.000305716	0.0100008	similar to Ripening-related protein 3 precursor
Sb07g025630	0	17.314	Inf	Inf	0.000307024	0.0100308	similar to Resistance protein T10rga2-1A
Sb03g001700	31.6017	7.25913	0.229707	-2.12213	0.000309839	0.0101098	similar to FT-like protein
Sb01g046590	20.6173	3.17028	0.153768	-2.70117	0.000320097	0.0104312	similar to Putative ribosomal RNA apurinic site specific lyase
Sb10g024220	6.8943	120.62	17.4956	4.12892	0.000320553	0.0104327	similar to Putative polyphenol oxidase
Sb05g000360	54.266	15.3502	0.28287	-1.82179	0.000323838	0.0105262	hypothetical protein
Sb05g001720	9.37424	0.766768	0.0817952	-3.61184	0.000324947	0.0105488	similar to CDC45-like protein%2C expressed
Sb02g039430	0	9.38074	Inf	Inf	0.000325912	0.0105667	similar to Os07g0619200 protein
Sb0272s002010	23.7171	5.07262	0.21388	-2.22513	0.000330804	0.010692	hypothetical protein
Sb02g027320	64.262	161.797	2.51778	1.33215	0.000330899	0.010692	similar to Os09g0471000 protein
Sb09g021870	112.218	275.2	2.45237	1.29417	0.000331035	0.010692	similar to Putative uncharacterized protein OSJNBa0020H14.19
Sb09g000640	52.4893	0.378524	0.00721145	-7.1155	0.000332539	0.010727	similar to Protein kinase domain containing protein%2C expressed
Sb03g040680	169.478	61.8863	0.365157	-1.45341	0.000333735	0.0107346	similar to Chromosome chr8 scaffold_23%2C whole genome shotgun sequence
Sb01g002726	18.251	3.24747	0.177934	-2.49059	0.000334196	0.0107346	hypothetical protein
Sb09g004220	3.85018	20.8076	5.40433	2.43412	0.000334458	0.0107346	hypothetical protein
Sb01g029990	477.994	146.391	0.306262	-1.70716	0.000336802	0.0107963	hypothetical protein
Sb02g008930	697.173	250.142	0.358794	-1.47877	0.000345744	0.011069	hypothetical protein
Sb10g002870	57.8537	149.309	2.5808	1.36782	0.00035293	0.0112849	similar to Thaumatin-like protein 1%2C putative%2C expressed
Sb06g012290	0	81.2539	Inf	Inf	0.000361259	0.0115368	similar to Kelch repeat-containing F-box protein-like
Sb01g037090	253.829	100.483	0.395869	-1.3369	0.000366682	0.011695	similar to Galactinol synthase 3
Sb03g025600	8.13397	0.296471	0.0364485	-4.778	0.000367276	0.011695	similar to Putative monosaccharide transport protein
Sb02g033580	6.08766	0	0	#NAME?	0.000367589	0.011695	hypothetical protein
Sb02g007615	5.92739	0	0	#NAME?	0.000376289	0.0119569	similar to Os03g0398400 protein
Sb02g020400	381.832	157.705	0.413022	-1.27571	0.000383375	0.0121669	similar to Putative pyrophosphate-dependent phosphofructokinase alpha subunit
Sb05g004460	28.276	6.55983	0.231993	-2.10785	0.000383959	0.0121703	hypothetical protein
Sb08g000203	12.8179	1.18588	0.0925176	-3.43413	0.00038853	0.0122999	similar to Phospholipase%2C putative%2C expressed
Sb01g050290	23.7524	74.2895	3.12766	1.64509	0.00040062	0.012667	hypothetical protein
Sb07g001360	580.668	1300.6	2.23984	1.16339	0.000403938	0.012756	hypothetical protein
Sb07g004610	77.2086	23.5897	0.305531	-1.71061	0.00040522	0.0127724	similar to Os08g0171700 protein
Sb05g026040	40.6173	0.757048	0.0186386	-5.74557	0.000405459	0.0127724	hypothetical protein
Sb10g005700	4.66817	23.0902	4.9463	2.30635	0.000409157	0.0128731	similar to Cinnamoyl-CoA reductase
Sb01g045850	156.962	58.5299	0.372892	-1.42317	0.000413122	0.0129758	similar to Cellulose synthase-like A4
Sb06g026140	38.7012	131.009	3.38514	1.75922	0.000414	0.0129774	similar to H0404F02.6 protein
Sb01g014550	28.7059	6.09925	0.212474	-2.23464	0.000415189	0.0129987	hypothetical protein
Sb07g027180	18.8331	3.18	0.168852	-2.56617	0.00041662	0.0130275	similar to At2g24395
Sb03g027460	1.79191	13.7541	7.67563	2.94029	0.000421986	0.0131792	similar to Os01g0609200 protein
Sb03g033880	6.80657	66.0186	9.69924	3.27787	0.000422703	0.0131855	hypothetical protein
Sb06g020950	245.069	102.035	0.416354	-1.26412	0.000425851	0.0132458	similar to Protoporphyrinogen IX oxidase
Sb09g024200	172.537	64.0576	0.371269	-1.42946	0.000426467	0.0132458	similar to Putative nodulin MtN21 protein
Sb02g039400	33.3286	96.8225	2.90508	1.53858	0.000426681	0.0132458	similar to Putative uncharacterized protein P0552F09.132
Sb02g026070	52.0064	13.905	0.267371	-1.90308	0.000426713	0.0132458	similar to Plant viral-response family protein-like
Sb03g025455	1280.66	573.635	0.447921	-1.15868	0.000427324	0.0132486	similar to Cysteine-rich extensin-like protein-2
Sb02g030080	22.9609	72.0389	3.13746	1.6496	0.000428782	0.0132777	hypothetical protein
Sb10g006580	0.285296	21.6193	75.7783	6.24371	0.000434563	0.0134404	hypothetical protein
Sb06g014880	238.273	95.9645	0.402751	-1.31204	0.000435225	0.0134446	similar to OSIGBa0113L04.7 protein
Sb09g000856	0	5.5835	Inf	Inf	0.000436074	0.0134545	hypothetical protein
Sb05g004440	0	5.41454	Inf	Inf	0.000439242	0.0135359	hypothetical protein
Sb01g007430	0.551647	8.67173	15.7197	3.9745	0.000443057	0.0136205	similar to P450
Sb03g001930	16.5122	54.618	3.30774	1.72584	0.000449656	0.0138068	hypothetical protein
Sb06g001645	42.5621	115.494	2.71353	1.44017	0.000452501	0.0138774	similar to Os04g0166000 protein
Sb02g031870	11.5543	44.5014	3.8515	1.94542	0.000458447	0.0140429	hypothetical protein
Sb09g026260	24.5926	4.52912	0.184166	-2.44092	0.000464682	0.0142168	hypothetical protein
Sb02g025486	0	12.78	Inf	Inf	0.000468765	0.0143008	similar to Putative uncharacterized protein P0022B05.123
Sb01g005015	19.8031	72.273	3.64958	1.86773	0.000469092	0.0143008	similar to Putative prpol
Sb02g012540	100.609	36.1627	0.359439	-1.47618	0.000469155	0.0143008	hypothetical protein
Sb09g000370	140.428	52.2948	0.372395	-1.42509	0.000469669	0.0143008	hypothetical protein
Sb04g008930	12.4525	1.43204	0.115	-3.12029	0.000471347	0.0143185	hypothetical protein
Sb05g027420	6.46768	27.5218	4.25529	2.08926	0.000471373	0.0143185	similar to ABC-2 type transporter family protein%2C expressed
Sb03g008740	8.57519	33.7989	3.94148	1.97874	0.000472012	0.0143209	hypothetical protein
Sb05g027390	0	6.90662	Inf	Inf	0.000476197	0.0144307	hypothetical protein
Sb05g023873	8.06203	0.296471	0.0367737	-4.76518	0.000481682	0.0145796	hypothetical protein
Sb08g001160	98.7713	251.291	2.54417	1.3472	0.000485167	0.0146677	similar to Os11g0142500 protein
Sb04g036780	13.343	1.9072	0.142936	-2.80656	0.000494209	0.0149234	similar to Cinnamoyl CoA reductase
Sb01g034620	5.93933	0	0	#NAME?	0.000500566	0.0150974	similar to Sugar transporter family protein%2C expressed
Sb05g002850	14.4236	47.2354	3.27486	1.71143	0.0005124	0.0154361	similar to Flavonol 3-O-glucosyltransferase%2C putative%2C expressed
Sb01g009370	0.285296	9.94539	34.8599	5.1235	0.000515792	0.01552	hypothetical protein
Sb02g002060	5.58525	0	0	#NAME?	0.000526329	0.0157998	hypothetical protein
Sb06g015500	95.8995	34.6252	0.361057	-1.4697	0.00052719	0.015807	hypothetical protein
Sb02g041935	119.503	31.9564	0.26741	-1.90288	0.000542984	0.0162615	similar to Putative cis-zeatin O-glucosyltransferase
Sb05g021173	9.37484	35.0563	3.7394	1.90281	0.000546814	0.016357	similar to Os07g0516500 protein
Sb02g027725	0.836943	9.73983	11.6374	3.54069	0.000548295	0.0163821	similar to Os01g0324200 protein
Sb08g004240	26.8994	6.03922	0.224511	-2.15514	0.000564915	0.0168589	similar to 5-formyltetrahydrofolate cyclo-ligase family protein%2C putative%2C expressed
Sb09g019640	93.6165	236.031	2.52125	1.33414	0.000567496	0.0169161	hypothetical protein
Sb06g019130	33.7369	8.47189	0.251116	-1.99357	0.000572056	0.017021	similar to Zein protein-body ER membrane protein
Sb05g026175	13.5677	1.89748	0.139852	-2.83803	0.000572349	0.017021	hypothetical protein
Sb04g036940	3.83883	18.8258	4.90405	2.29397	0.000577731	0.0171559	hypothetical protein
Sb08g005090	102.165	37.0741	0.362884	-1.46242	0.000578228	0.0171559	similar to Leucine Rich Repeat family protein%2C expressed
Sb10g005280	18.4638	3.62599	0.196384	-2.34825	0.000579555	0.0171753	hypothetical protein
Sb0460s002010	34.7292	97.5072	2.80765	1.48936	0.000581774	0.0172211	hypothetical protein
Sb04g005660	110.23	20.5763	0.186667	-2.42146	0.000596802	0.0176454	similar to Putative negative regulator of systemic acquired resistance
Sb06g021310	14.5378	50.2524	3.45667	1.78938	0.000599624	0.0177083	similar to OSIGBa0159F11.2 protein
Sb06g001820	0.285296	6.68734	23.44	4.5509	0.000603097	0.0177903	similar to 60S ribosomal protein L7a
Sb05g006640	67.5521	0.976326	0.0144529	-6.11249	0.000605884	0.0178462	similar to Oxidoreductase%2C zinc-binding dehydrogenase family
Sb04g032010	145.389	49.8033	0.342551	-1.54561	0.000606391	0.0178462	similar to Dehydration-responsive family protein-like
Sb06g000630	16.1171	49.6966	3.08348	1.62456	0.000612937	0.0179807	similar to B0616E02-H0507E05.9 protein
Sb05g006330	0.403324	18.8784	46.8071	5.54866	0.000613011	0.0179807	similar to Transposon protein%2C putative%2C CACTA%2C En/Spm sub-class
Sb02g001130	23.1824	4.7444	0.204656	-2.28873	0.000613076	0.0179807	similar to Putative peroxidase
Sb01g021445	13.9439	2.12162	0.152153	-2.7164	0.000620802	0.0181781	hypothetical protein
Sb06g017396	7.32417	0	0	#NAME?	0.000621228	0.0181781	hypothetical protein
Sb09g005760	0	14.3544	Inf	Inf	0.000622192	0.0181854	hypothetical protein
Sb07g001730	7.89476	0.378524	0.0479462	-4.38244	0.000623827	0.0182123	similar to Os01g0512200 protein
Sb06g016020	585.186	260.562	0.445264	-1.16727	0.000631171	0.0184057	similar to Os09g0246700 protein
Sb02g025240	360.382	867.788	2.40797	1.26782	0.000637048	0.0185558	hypothetical protein
Sb09g005110	22.2686	4.62176	0.207546	-2.26849	0.000645804	0.0187894	similar to Putative ZmEBE-1 protein
Sb04g022550	0	5.46086	Inf	Inf	0.000651091	0.0189217	similar to Os01g0111400 protein
Sb05g004635	23.897	4.9491	0.207102	-2.27159	0.000653541	0.0189713	hypothetical protein
Sb03g010470	0	5.30161	Inf	Inf	0.000655104	0.0189951	similar to Os11g0644700 protein
Sb04g022100	3.7132	19.6941	5.3038	2.40703	0.000656082	0.0190018	similar to Rab11 binding protein-like
Sb06g011721	0	5.20498	Inf	Inf	0.000657559	0.019023	similar to 50S ribosomal protein L15%2C chloroplast%2C putative%2C expressed
Sb06g016555	0	5.11807	Inf	Inf	0.000659777	0.019058	hypothetical protein
Sb10g021670	70.0681	18.821	0.268609	-1.89642	0.000660262	0.019058	similar to Putative CPRD2
Sb04g021100	8.84913	0.679855	0.0768273	-3.70224	0.00066558	0.0191897	similar to Putative SEC14 cytosolic factor
Sb07g004860	0	14.4768	Inf	Inf	0.000667787	0.0192317	similar to Os12g0485900 protein
Sb09g006280	256.416	102.209	0.398607	-1.32696	0.000682287	0.0196074	similar to Putative uncharacterized protein P0708D12.4
Sb03g001170	10.7407	1.14043	0.106178	-3.23544	0.000682529	0.0196074	similar to Os01g0225600 protein
Sb02g000630	77.3271	10.5115	0.135935	-2.87901	0.000683139	0.0196074	similar to Putative quinone oxidoreductase
Sb09g001870	3.66396	18.9396	5.16916	2.36993	0.00068492	0.0196364	hypothetical protein
Sb08g018660	7.11081	0.378524	0.0532321	-4.23156	0.00069069	0.0197796	hypothetical protein
Sb08g018875	0	6.12613	Inf	Inf	0.000698764	0.0199884	similar to XH domain containing protein%2C expressed
Sb02g020980	7.51789	52.5432	6.98909	2.80511	0.000703095	0.0200694	similar to Chromosome chr1 scaffold_75%2C whole genome shotgun sequence
Sb05g006406	5.61179	0	0	#NAME?	0.000703169	0.0200694	hypothetical protein
Sb02g025985	5.66104	24.9762	4.41196	2.14142	0.000706535	0.020143	hypothetical protein
Sb08g001770	54.1132	141.723	2.61901	1.38902	0.000709095	0.0201934	hypothetical protein
Sb02g032440	97.9018	35.3296	0.360868	-1.47046	0.000711251	0.0202322	similar to Uncharacterized protein At5g20380.1
Sb02g040940	5.49377	0	0	#NAME?	0.000714588	0.0203045	similar to Lipase-like protein
Sb09g004680	368.948	161.701	0.438277	-1.19009	0.000718986	0.0203849	hypothetical protein
Sb04g010030	15.6525	51.8108	3.31007	1.72686	0.000719638	0.0203849	hypothetical protein
Sb05g003130	205.936	845.824	4.10723	2.03816	0.000719813	0.0203849	similar to Major Facilitator Superfamily%2C putative
Sb04g000880	0.95497	9.53999	9.98983	3.32046	0.000721725	0.0204163	similar to Os02g0111600 protein
Sb07g024990	89.868	29.3673	0.326782	-1.6136	0.000730166	0.0206323	hypothetical protein
Sb01g015400	19.4345	62.8881	3.23591	1.69417	0.000734191	0.020723	similar to Chlorophyll a-b binding protein 151%2C chloroplast precursor
Sb02g027255	30.999	5.42426	0.174982	-2.51472	0.000750872	0.0211704	hypothetical protein
Sb10g004350	0	8.86671	Inf	Inf	0.000763044	0.0214899	similar to Transposon protein%2C putative%2C Mutator sub-class
Sb03g001850	17.1781	52.282	3.04352	1.60574	0.000774846	0.0217982	similar to Os01g0215700 protein
Sb05g023250	93.5407	33.483	0.357951	-1.48217	0.000787246	0.0221227	similar to UDP-glucoronosyl and UDP-glucosyl transferase family protein%2C expressed
Sb02g004480	11.0601	1.44176	0.130357	-2.93946	0.00079184	0.0222273	hypothetical protein
Sb03g011240	2.60991	15.5378	5.95337	2.57371	0.000797752	0.0223686	similar to Major facilitator superfamily antiporter
Sb10g009870	14.6288	45.9934	3.14403	1.65262	0.000806514	0.0225895	similar to Protein Rf1%2C mitochondrial precursor
Sb03g013420	221.218	93.121	0.420947	-1.24829	0.000832502	0.0232663	similar to Beta-fructofuranosidase%2C putative%2C expressed
Sb06g019270	52.096	16.8008	0.322498	-1.63264	0.000840468	0.0234632	hypothetical protein
Sb01g007360	202.301	61.9263	0.30611	-1.70788	0.00084825	0.0236546	similar to Giberellin regulated family protein
Sb04g008690	249.886	564.276	2.25813	1.17513	0.00085095	0.0236948	similar to CTR1-like kinase kinase kinase-like
Sb01g037460	20.4079	4.07913	0.19988	-2.32279	0.000851551	0.0236948	hypothetical protein
Sb05g024105	46.3428	9.72753	0.209904	-2.2522	0.000858684	0.0238673	similar to Protein kinase domain containing protein%2C expressed
Sb03g004180	15.7131	52.4955	3.34089	1.74023	0.000865815	0.0240393	similar to Os01g0175700 protein
Sb05g005650	5.02226	131.542	26.1917	4.71104	0.000873625	0.0242298	similar to Aluminum-induced protein
Sb05g002760	266.719	572.986	2.14827	1.10318	0.000880208	0.0243859	similar to OSIGBa0096F13.7 protein
Sb06g018800	628.312	284.734	0.453174	-1.14186	0.000888809	0.0245974	similar to OSIGBa0097P08.2 protein
Sb07g005570	101.679	25.5692	0.251469	-1.99155	0.000891859	0.0246551	similar to Oxidoreductase%2C 2OG-Fe oxygenase family protein%2C expressed
Sb05g008080	0	9.59516	Inf	Inf	0.000899918	0.024851	similar to OSIGBa0130O15.12 protein
Sb01g018790	92.0765	216.587	2.35225	1.23404	0.000911988	0.0251571	similar to Vps52/Sac2 family protein%2C putative%2C expressed
Sb03g025620	26.0612	4.73468	0.181676	-2.46056	0.000914439	0.0251974	similar to Os01g0117500 protein
Sb10g006520	319.408	140.035	0.438422	-1.18961	0.000915507	0.0251996	similar to Putative HAL3B
Sb10g007293	71.6524	24.9211	0.347805	-1.52365	0.000919793	0.0252904	hypothetical protein
Sb10g030700	3.55728	18.8647	5.30312	2.40684	0.000927744	0.0254815	hypothetical protein
Sb02g002290	10.9414	126.12	11.5268	3.52692	0.000933582	0.0256143	similar to Os07g0131000 protein
Sb04g006990	29.2759	80.0434	2.7341	1.45107	0.000943363	0.0258548	hypothetical protein
Sb03g033430	20.5599	4.36102	0.212113	-2.2371	0.000944624	0.0258616	hypothetical protein
Sb01g021590	5.90084	76.793	13.0139	3.70198	0.000956868	0.0261688	similar to Transposon protein%2C putative%2C CACTA%2C En/Spm sub-class%2C expressed
Sb03g010650	241.498	534.554	2.2135	1.14633	0.00096717	0.0264222	hypothetical protein
Sb0013s009070	64.6254	21.6419	0.334881	-1.57828	0.000969386	0.0264422	hypothetical protein
Sb04g030030	5.46347	0	0	#NAME?	0.000970549	0.0264422	similar to 3-hydroxy-3-methylglutaryl-coenzyme A reductase 1
Sb05g007270	183.836	71.7842	0.39048	-1.35668	0.000971012	0.0264422	similar to Os11g0240600 protein
Sb04g005710	414.609	188.794	0.455355	-1.13494	0.000985548	0.0268094	similar to Vacuolar H+-pyrophosphatase
Sb09g030140	17.7184	52.352	2.95467	1.563	0.000991372	0.0269391	similar to Os05g0587000 protein
Sb07g021120	0	4.99542	Inf	Inf	0.000994071	0.0269837	similar to Putative uncharacterized protein P0424A08.5
Sb08g017460	54.9495	18.5471	0.337529	-1.56692	0.000995535	0.0269948	hypothetical protein
Sb08g021243	0	4.83618	Inf	Inf	0.000999487	0.0270732	hypothetical protein
Sb09g026280	0	4.74926	Inf	Inf	0.00100244	0.0271243	hypothetical protein
Sb02g020230	29.2613	82.6636	2.82502	1.49826	0.00100412	0.027141	hypothetical protein
Sb03g000786	5.15163	0	0	#NAME?	0.00101118	0.0273028	hypothetical protein
Sb04g021590	458.087	990.866	2.16305	1.11307	0.00101368	0.0273414	similar to Copper chaperone homolog CCH
Sb06g033760	146.633	59.3661	0.404862	-1.3045	0.00103403	0.0277815	similar to H0701F11.2 protein
Sb05g018575	4.97242	0	0	#NAME?	0.00103607	0.0277815	hypothetical protein
Sb06g016605	4.97242	0	0	#NAME?	0.00103607	0.0277815	hypothetical protein
Sb10g009810	4.97242	0	0	#NAME?	0.00103607	0.0277815	hypothetical protein
Sb08g003800	42.1854	12.8501	0.30461	-1.71497	0.00103692	0.0277815	hypothetical protein
Sb08g022530	157.072	62.4057	0.397306	-1.33168	0.0010378	0.0277815	hypothetical protein
Sb03g005840	8.05819	0.674995	0.0837651	-3.57751	0.00103851	0.0277815	hypothetical protein
Sb04g038460	4.95347	0	0	#NAME?	0.00103877	0.0277815	similar to Hexose transporter%2C putative%2C expressed
Sb07g006140	24.068	5.80278	0.2411	-2.0523	0.00103979	0.0277815	hypothetical protein
Sb08g015335	9.75102	0.757048	0.0776378	-3.6871	0.0010416	0.0277945	similar to Os03g0849100 protein
Sb07g001022	2.36251	14.3347	6.06759	2.60112	0.00104286	0.0277945	hypothetical protein
Sb03g043130	32.3363	8.97792	0.277642	-1.8487	0.00104355	0.0277945	hypothetical protein
Sb05g008100	11.125	0	0	#NAME?	0.00106301	0.0282775	hypothetical protein
Sb06g017735	0	11.1084	Inf	Inf	0.0010639	0.0282775	hypothetical protein
Sb02g024350	15.4814	2.951	0.190615	-2.39126	0.00107637	0.0285792	hypothetical protein
Sb08g016070	101.25	34.2724	0.338492	-1.56281	0.00108263	0.0287128	similar to Os06g0500700 protein
Sb01g017270	183.25	405.421	2.2124	1.14561	0.00108365	0.0287128	similar to Cytochrome P450 84A1%2C putative%2C expressed
Sb04g000605	0.285296	16.4663	57.7166	5.85092	0.00108478	0.0287128	similar to Os06g0595700 protein
Sb02g036330	295.198	120.754	0.40906	-1.28961	0.00109363	0.0289172	similar to Arm repeat containing protein-like
Sb10g009140	0.570593	11.2879	19.7828	4.30618	0.0010966	0.0289656	similar to Putative calcium binding EF-hand protein
Sb02g001450	4294.62	1931.62	0.449776	-1.15272	0.0011036	0.0291204	similar to T-complex protein 1 subunit epsilon
Sb08g019882	8.43506	0	0	#NAME?	0.00110512	0.0291304	similar to B3 DNA binding domain containing protein
Sb08g018720	416.14	868.059	2.08598	1.06072	0.00110772	0.0291403	similar to Thaumatin-like cytokinin-binding protein%2C putative%2C expressed
Sb05g003430	269.173	116.646	0.433348	-1.2064	0.00110778	0.0291403	similar to F-box domain%2C putative
Sb01g028210	5.09044	53.3757	10.4855	3.39032	0.00112136	0.0294673	similar to Putative ataxin-3 homolog
Sb10g025300	0.669674	7.80176	11.6501	3.54227	0.00112314	0.0294835	similar to Putative NBS-LRR disease resistance protein
Sb07g022330	0.551647	7.87895	14.2826	3.83619	0.00112479	0.02949	similar to Os09g0441900 protein
Sb04g006140	35.1356	96.3213	2.74141	1.45492	0.0011257	0.02949	similar to Phytoene dehydrogenase-like protein
Sb07g019920	11.8288	1.89748	0.160411	-2.64015	0.0011468	0.030012	hypothetical protein
Sb06g022480	46.2032	14.1918	0.307159	-1.70294	0.00115814	0.0302468	similar to OSJNBa0004N05.21 protein
Sb03g006760	31.1126	0.296471	0.00952898	-6.71346	0.00116257	0.0303313	similar to Os01g0670100 protein
Sb06g014550	35.5239	9.95425	0.280213	-1.8354	0.0011688	0.0304351	similar to Os03g0439500 protein
Sb06g016170	259.963	116.288	0.447324	-1.16061	0.00116893	0.0304351	similar to OSIGBa0092M08.2 protein
Sb03g041590	304.501	130.743	0.429368	-1.21971	0.00117267	0.0305015	hypothetical protein
Sb05g004910	154.322	61.4028	0.397888	-1.32957	0.00118661	0.0308325	hypothetical protein
Sb03g010330	147.152	325.191	2.2099	1.14398	0.00119147	0.0309114	similar to Os01g0264800 protein
Sb02g040920	0.836943	57.5595	68.7735	6.10378	0.00119207	0.0309114	hypothetical protein
Sb01g026400	0.68862	32.0207	46.4998	5.53915	0.00120648	0.0312534	similar to Glycosyl hydrolase family 38 protein%2C putative%2C expressed
Sb03g023131	82.6132	231.193	2.7985	1.48465	0.00121297	0.0313895	similar to Os01g0529800 protein
Sb0012s006000	1351.49	627.236	0.464107	-1.10747	0.00121645	0.0314478	hypothetical protein
Sb01g049900	28.3366	8.17056	0.28834	-1.79416	0.00122262	0.0315754	hypothetical protein
Sb09g028920	3.6905	16.7505	4.53881	2.18232	0.00124849	0.0321782	hypothetical protein
Sb03g008750	6.83311	26.9086	3.93797	1.97745	0.00125358	0.0322768	similar to Isoflavone reductase homolog IRL
Sb04g008020	151.36	337.273	2.22829	1.15593	0.00126494	0.0325366	similar to Os02g0226300 protein
Sb09g006010	133.732	295.153	2.20704	1.14212	0.00126948	0.0326204	similar to Putative acid phosphatase
Sb06g023030	0.403324	6.4632	16.0248	4.00224	0.00129742	0.0333047	similar to OSJNBb0065J09.18 protein
Sb10g021330	33.098	90.3644	2.73021	1.44901	0.00130084	0.033359	similar to Phosphoenolpyruvate carboxylase 1
Sb01g034720	22.7098	5.36909	0.236422	-2.08056	0.00132949	0.0340594	similar to MTERF family protein%2C expressed
Sb07g002380	39.3594	11.0118	0.279774	-1.83767	0.00134209	0.0343477	hypothetical protein
Sb09g003910	426.824	195.706	0.458517	-1.12495	0.00134376	0.0343561	hypothetical protein
Sb03g006960	85.3803	31.7311	0.371644	-1.42801	0.00135391	0.034581	hypothetical protein
Sb08g003420	1.14119	9.91851	8.69141	3.11959	0.00136502	0.0348298	hypothetical protein
Sb06g028625	273.642	125.178	0.457451	-1.12831	0.00137017	0.0349263	hypothetical protein
Sb08g005430	15.3407	45.7627	2.98309	1.57681	0.00137806	0.0350803	similar to Chromosome chr18 scaffold_1%2C whole genome shotgun sequence
Sb03g030440	31.7121	8.95848	0.282494	-1.82371	0.00137896	0.0350803	hypothetical protein
Sb07g024915	0	52.2425	Inf	Inf	0.00138388	0.0351705	similar to Putative uncharacterized protein OJ1112_E06.27
Sb07g002920	17.1813	51.8011	3.01497	1.59215	0.00138667	0.0352062	hypothetical protein
Sb05g026870	6.85581	0.378524	0.0552121	-4.17887	0.00139525	0.0353888	hypothetical protein
Sb02g010955	4.96107	0	0	#NAME?	0.00141148	0.035709	hypothetical protein
Sb09g030920	515.952	236.291	0.457971	-1.12667	0.00141165	0.035709	similar to OSIGBa0092J07.5 protein
Sb02g027350	949.073	3602.81	3.79614	1.92453	0.00141207	0.035709	similar to Putative ABC transporter
Sb01g006500	7.91746	0.757048	0.0956175	-3.38658	0.00143706	0.0363048	hypothetical protein
Sb07g002010	10.634	1.44662	0.136037	-2.87793	0.00144365	0.0364354	similar to Os08g0119300 protein
Sb07g019960	4.74831	0	0	#NAME?	0.00145086	0.036545	hypothetical protein
Sb08g004223	4.74831	0	0	#NAME?	0.00145086	0.036545	hypothetical protein
Sb03g028840	91.3603	34.6992	0.379806	-1.39666	0.00145736	0.0366726	similar to 50S ribosomal protein L31
Sb04g009870	10.6151	1.34999	0.127176	-2.9751	0.00146162	0.0367435	similar to N-(5'-phosphoribosyl)anthranilate isomerase
Sb06g027390	7.76154	0.757048	0.0975383	-3.35789	0.00146441	0.0367775	hypothetical protein
Sb09g024060	281.854	619.776	2.19893	1.1368	0.00147802	0.0370828	similar to Beta subunit 2 of SnRK1
Sb01g029430	62.5255	149.952	2.39825	1.26198	0.00149036	0.0373555	hypothetical protein
Sb09g024900	3.45445	16.7823	4.85816	2.28041	0.00149889	0.0375326	hypothetical protein
Sb08g001780	1090.45	512.459	0.469953	-1.08941	0.00150644	0.0376847	similar to Plastocyanin-like domain containing protein%2C expressed
Sb06g033846	29.3149	79.16	2.70033	1.43314	0.00152098	0.0380094	similar to Anionic peroxidase precursor
Sb08g002650	0	4.70381	Inf	Inf	0.0015224	0.0380094	hypothetical protein
Sb06g029940	10.2079	36.2179	3.54801	1.82701	0.00152806	0.03809	hypothetical protein
Sb04g006770	0	4.53971	Inf	Inf	0.00152968	0.03809	similar to Putative uncharacterized protein P0026H03.24
Sb10g030650	0	4.52999	Inf	Inf	0.00153011	0.03809	hypothetical protein
Sb02g012570	133.737	45.6947	0.341675	-1.5493	0.00153427	0.0381565	hypothetical protein
Sb02g024190	3.4734	51.3248	14.7765	3.88524	0.00153839	0.0382216	hypothetical protein
Sb05g025770	0	4.27897	Inf	Inf	0.00154098	0.0382487	hypothetical protein
Sb09g022930	12.4411	41.7851	3.35864	1.74788	0.00154475	0.0383051	hypothetical protein
Sb08g003740	101.68	39.3038	0.386545	-1.37129	0.00156716	0.038823	hypothetical protein
Sb10g009030	22.966	135.99	5.92135	2.56593	0.00158531	0.0392243	hypothetical protein
Sb01g012580	96.7194	299.109	3.09254	1.62879	0.00158785	0.0392243	hypothetical protein
Sb06g011100	214.28	92.1267	0.429935	-1.21781	0.00158797	0.0392243	similar to OSIGBa0097I24.1 protein
Sb10g007690	279.952	67.1819	0.239977	-2.05903	0.00161675	0.0398966	similar to Os02g0756800 protein
Sb08g021047	25.4889	0	0	#NAME?	0.0016231	0.0400146	hypothetical protein
Sb02g035480	89.1043	35.0351	0.393193	-1.34669	0.00162985	0.040142	hypothetical protein
Sb10g020180	25.2408	88.3217	3.49916	1.80701	0.00163832	0.0403119	similar to Os06g0523300 protein
Sb03g016083	12.2581	40.93	3.33902	1.73942	0.00164281	0.0403832	hypothetical protein
Sb04g033410	22.0786	60.0191	2.71843	1.44277	0.00167629	0.0411666	similar to Putative fasciated ear2
Sb07g005660	25.2887	71.2759	2.81849	1.49492	0.00169912	0.0416441	similar to Photosystem II 10 kDa polypeptide
Sb09g002110	26.2475	70.8127	2.69788	1.43183	0.00170018	0.0416441	similar to Os05g0121900 protein
Sb05g004920	33.6638	9.57572	0.284452	-1.81374	0.00170063	0.0416441	hypothetical protein
Sb05g010020	223.315	473.328	2.11955	1.08376	0.00170573	0.041729	similar to AT5g19150/T24G5_50
Sb08g003140	1.79191	11.3766	6.34884	2.66649	0.00172846	0.042217	similar to H0717B12.3 protein
Sb04g035800	10.8165	1.35485	0.125258	-2.99703	0.00172898	0.042217	similar to Putative uncharacterized protein OSJNBa0077F02.114
Sb04g000470	182.929	80.739	0.441369	-1.17994	0.00173367	0.0422671	similar to H0523F07.12 protein
Sb08g018950	0.799051	8.47675	10.6085	3.40715	0.00173435	0.0422671	hypothetical protein
Sb01g019210	43.811	14.2958	0.326307	-1.6157	0.00173772	0.0423088	hypothetical protein
Sb04g000830	0.285296	5.98147	20.9658	4.38997	0.00174	0.042324	similar to Hydroperoxide lyase
Sb10g028480	0.95497	8.05677	8.43667	3.07667	0.00174931	0.0424184	similar to Putative peroxidase ATP8a
Sb09g000450	106.684	24.6128	0.230708	-2.11586	0.00174978	0.0424184	similar to Polygalacturonase inhibiting protein 2 precursor
Sb02g025830	95.8947	8.70089	0.0907338	-3.46222	0.00175059	0.0424184	hypothetical protein
Sb07g000780	0.936024	8.04705	8.59705	3.10384	0.00175094	0.0424184	hypothetical protein
Sb04g035430	0.836943	8.12424	9.70704	3.27903	0.00175219	0.0424184	similar to Transposase related protein
Sb04g025990	334.574	150.333	0.449325	-1.15417	0.00176043	0.0425773	similar to Os02g0614700 protein
Sb03g005150	56.3741	129.104	2.29013	1.19543	0.00177014	0.0427345	hypothetical protein
Sb02g027384	22.6453	5.74761	0.25381	-1.97818	0.00177027	0.0427345	hypothetical protein
Sb02g004690	28.774	8.24031	0.28638	-1.804	0.00178008	0.0429306	hypothetical protein
Sb03g034390	62.5191	22.5347	0.360445	-1.47215	0.00178468	0.0430009	similar to Heat shock protein 101
Sb07g028240	14.6925	0	0	#NAME?	0.00178865	0.0430558	similar to Os08g0501500 protein
Sb03g043090	1.36964	10.2459	7.48067	2.90317	0.00179774	0.0432339	similar to Leucine zipper protein-like
Sb09g028720	22.0136	61.5835	2.79753	1.48415	0.0018012	0.0432763	similar to Chlorophyll A-B binding protein (CAB)%2C putative
Sb01g017200	7.7117	0.378524	0.0490843	-4.34859	0.00185505	0.0444446	similar to Putative far-red impaired response protein
Sb04g021750	9.93783	1.5141	0.152357	-2.71448	0.00186415	0.0446206	hypothetical protein
Sb08g010852	1.09194	31.2814	28.6474	4.84033	0.00186835	0.0446793	hypothetical protein
Sb06g000910	73.9114	190.941	2.58338	1.36926	0.00187169	0.0447173	hypothetical protein
Sb03g028270	12.178	1.44176	0.118391	-3.07837	0.00187667	0.04479	hypothetical protein
Sb02g022900	58.2405	139.831	2.40091	1.26358	0.00187824	0.04479	hypothetical protein
Sb02g009340	14.2671	2.79661	0.196018	-2.35094	0.00188248	0.0448491	hypothetical protein
Sb02g034130	69.0596	25.8176	0.373845	-1.41949	0.00191983	0.0456963	similar to Os07g0503500 protein
Sb05g000750	38.8093	101.005	2.6026	1.37995	0.00192381	0.045709	similar to Protein phosphatase 2c%2C putative%2C expressed
Sb06g017415	33.6317	10.1427	0.30158	-1.72939	0.00192544	0.045709	hypothetical protein
Sb05g005798	0.95497	12.9335	13.5434	3.75952	0.00192574	0.045709	similar to Transposon protein%2C putative%2C CACTA%2C En/Spm sub-class
Sb06g029590	181.662	381.744	2.1014	1.07135	0.00192963	0.0457588	similar to H0105C05.4 protein
Sb05g004780	0.95497	8.91045	9.3306	3.22197	0.00193819	0.0459191	hypothetical protein
Sb03g012900	9.97513	0	0	#NAME?	0.00195068	0.0461384	similar to Putative uncharacterized protein P0515G01.44-2
Sb02g003440	4.91182	0	0	#NAME?	0.00195271	0.0461384	similar to Os02g0288600 protein
Sb04g036770	6.31996	84.9504	13.4416	3.74863	0.00195287	0.0461384	similar to Cinnamoyl CoA reductase
Sb06g014504	15.1041	3.24747	0.215006	-2.21755	0.00196956	0.0464898	hypothetical protein
Sb04g021890	26.4905	74.2966	2.80465	1.48782	0.00198327	0.0467532	hypothetical protein
Sb10g027035	0.26635	8.14854	30.5933	4.93514	0.00198439	0.0467532	hypothetical protein
Sb05g005510	0	12.0727	Inf	Inf	0.00199716	0.0469723	similar to Os11g0186300 protein
Sb03g043410	17.0481	2.86895	0.168286	-2.57101	0.00199856	0.0469723	similar to Putative uncharacterized protein P0470A12.6
Sb07g005750	98.3467	37.78	0.384151	-1.38025	0.00199921	0.0469723	hypothetical protein
Sb02g010450	139.739	58.9733	0.422026	-1.2446	0.00205255	0.0481431	hypothetical protein
Sb03g009400	4.5009	0	0	#NAME?	0.00205282	0.0481431	similar to Expansin EXPA5
Sb04g037090	41.0599	13.5153	0.329162	-1.60313	0.0020583	0.0482273	similar to Putative receptor protein kinase PERK1
Sb01g006910	50.1343	16.683	0.332767	-1.58742	0.00206229	0.0482766	similar to 9S ribosomal protein
Sb07g003160	248.147	111.5	0.44933	-1.15415	0.00207662	0.0485674	similar to Putative uncharacterized protein P0025F03.21
Sb05g026930	0.285296	16.0461	56.2435	5.81361	0.00208968	0.048828	hypothetical protein
Sb02g000610	50.4129	180.761	3.58562	1.84222	0.0020986	0.0489917	hypothetical protein
Sb09g004512	0.551647	11.2059	20.3135	4.34437	0.00211604	0.0493537	similar to Os10g0351300 protein
Sb04g018530	68.1302	159.286	2.33796	1.22525	0.00213626	0.0497798	similar to MRP-like ABC transporter

## Sheet: L69-Cd VS H18-Cd
DEGs between H18 and L69 under Cd treatment.
ID	L69Cd	H18Cd	L69Cd/H18Cd	Log2(L69Cd/H18Cd)	P-value	Padj	Description
Sb06g031120	202.883	458.36	2.25924	1.17584	0.00152334	0.0262735	similar to Aintegumenta-like protein
Sb10g001490	0.529413	31.7015	59.8805	5.90401	1.79e-13	2.37e-11	similar to Indeterminate spikelet 1
Sb10g024180	9.58944	201.339	20.9959	4.39203	1.67e-18	3.92e-16	hypothetical protein
Sb07g025320	4.5181	0	0	#NAME?	0.00142047	0.02485	hypothetical protein
Sb10g005650	66.3471	20.6958	0.311932	-1.6807	6.15e-05	0.00169512	similar to BHLH transcription factor PTF1-like
Sb06g025490	170.688	83.9011	0.491548	-1.0246	0.00220398	0.0349585	hypothetical protein
Sb09g006220	475.398	969.719	2.03981	1.02843	0.0018528	0.0306578	hypothetical protein
Sb03g002910	159.089	475.622	2.98966	1.57998	0.000558455	0.0112852	similar to Basic helix-loop-helix protein-like
Sb03g008570	2.30419	17.1205	7.43017	2.89339	2.04e-05	0.000654063	hypothetical protein
Sb03g008290	6.17126	96.6618	15.6632	3.96931	1.16e-11	1.18e-09	similar to Os01g0111500 protein
Sb04g030850	0.545644	20.908	38.318	5.25995	8.69e-10	6.41e-08	similar to OSJNBa0083N12.3 protein
Sb01g037520	78.2365	25.9027	0.331082	-1.59474	6.21e-05	0.00170723	similar to BZIP transcription factor family protein%2C expressed
Sb10g030400	315.712	109.63	0.347248	-1.52596	2e-06	8.37e-05	similar to Putative uncharacterized protein OSJNBa0076I16.27
Sb01g031890	73.8859	186.778	2.52792	1.33795	0.00111502	0.0203816	similar to C2H2-type zinc finger protein ZFP36
Sb01g031920	15.6002	132.703	8.50654	3.08857	5.29e-14	7.42e-12	hypothetical protein
Sb01g031900	5.11357	101.382	19.8261	4.30933	5.44e-19	1.33e-16	similar to C2H2-type zinc finger protein ZFP36
Sb10g029840	591.088	232.089	0.392648	-1.34869	2e-05	0.000644348	similar to Zinc finger protein
Sb02g029550	150.84	69.8674	0.463188	-1.11033	0.00115342	0.0210386	hypothetical protein
Sb08g004260	22.9235	156.654	6.83375	2.77268	2.12e-05	0.000675844	hypothetical protein
Sb02g004433	50.9155	10.9381	0.214828	-2.21874	0.00137224	0.0241379	hypothetical protein
Sb06g027405	34.9527	10.5086	0.300651	-1.73384	0.000331356	0.00711626	similar to B0403H10-OSIGBa0105A11.2 protein
Sb02g001600	292.29	679.225	2.3238	1.21649	0.000460479	0.00951508	hypothetical protein
Sb05g026250	30.7589	0	0	#NAME?	3.88e-14	5.56e-12	similar to GRAS family transcription factor%2C putative
Sb05g026270	5.40662	0	0	#NAME?	0.000313711	0.0067999	similar to GRAS family transcription factor%2C putative
Sb05g027790	4.58004	0	0	#NAME?	0.000977972	0.0182138	hypothetical protein
Sb01g015180	5.85786	0.341633	0.0583204	-4.09986	0.00146001	0.0253859	hypothetical protein
Sb05g027786	12.1722	1.43761	0.118106	-3.08185	0.000121924	0.00304087	hypothetical protein
Sb05g027785	536.291	101.512	0.189285	-2.40137	1.42e-13	1.92e-11	similar to SCARECROW gene regulator%2C putative
Sb05g027780	332.628	88.9363	0.267375	-1.90306	1.44e-06	6.2e-05	similar to GRAS family transcription factor%2C putative
Sb05g027783	134.51	55.149	0.409999	-1.28631	0.000755292	0.0146072	similar to GRAS family transcription factor%2C putative
Sb05g027795	0.529413	7.3796	13.9392	3.80108	0.000668364	0.0131787	similar to GRAS family transcription factor%2C putative
Sb04g034800	305.179	102.455	0.33572	-1.57467	1.36e-06	5.91e-05	similar to Putative growth-regulating factor 3
Sb10g006690	10.2706	35.3809	3.44488	1.78445	0.00222978	0.0352589	similar to Putative growth-regulating factor 1
Sb04g003450	266.581	665.16	2.49515	1.31913	2.54e-05	0.00078624	similar to Putative pathogenesis related homeodomain protein PRHA
Sb04g023410	35.9548	12.5885	0.350119	-1.51408	0.00128283	0.0229106	similar to Homeodomain leucine zipper protein
Sb01g043910	300.645	641.646	2.13423	1.09372	0.000546677	0.0110996	similar to Homeobox domain containing protein%2C expressed
Sb04g033380	31.4637	100.36	3.18972	1.67343	1.35e-05	0.000456306	hypothetical protein
Sb02g037560	36.7177	122.058	3.32423	1.73302	0.000604571	0.0121501	similar to Homeodomain leucine zipper protein 14
Sb01g034500	10.2544	1.10683	0.107938	-3.21173	0.000235768	0.00539393	similar to Heat shock transcription factor family protein%2C putative%2C expressed
Sb03g033750	60.0305	156.778	2.61164	1.38496	0.00096949	0.0180986	similar to Putative heat shock transcription factor 8
Sb03g025640	0.357976	15.3111	42.7715	5.41858	1.78e-08	1.09e-06	hypothetical protein
Sb09g025700	0	4.37306	Inf	Inf	0.000748235	0.0145036	hypothetical protein
Sb07g004050	324.545	721.833	2.22414	1.15325	0.000393867	0.0083195	similar to LSD1-type zinc finger protein
Sb01g007790	42.8436	7.64174	0.178364	-2.48711	6.27e-07	2.92e-05	similar to M4 protein
Sb02g038780	112.357	31.5563	0.280858	-1.83209	1.88e-06	7.91e-05	similar to Putative MADS-domain transcription factor
Sb07g001250	98.7076	44.6883	0.452734	-1.14326	0.00265275	0.0402479	similar to MADS-box transcription factor 26
Sb07g026180	17.1201	4.78578	0.279542	-1.83886	0.0026715	0.0404491	similar to MADS-box transcription factor TaAGL12
Sb01g006800	154.913	70.7036	0.456409	-1.1316	0.00120705	0.0218461	similar to P-type R2R3 Myb proteind
Sb02g033830	182.282	393.442	2.15842	1.10998	0.000634328	0.012702	similar to Chromosome chr1 scaffold_22%2C whole genome shotgun sequence
Sb08g018370	3.84672	21.7586	5.65641	2.49989	4.57e-05	0.0013155	similar to Myb-like DNA-binding domain containing protein%2C expressed
Sb07g004460	0	5.71789	Inf	Inf	0.0027393	0.041281	similar to Myb proto-oncogene protein-like
Sb03g006450	511.709	214.332	0.418855	-1.25548	6.7e-05	0.0018205	similar to Os01g0142500 protein
Sb06g026500	72.8184	160.897	2.20957	1.14376	0.000653936	0.0129696	similar to OSJNBa0088A01.20 protein
Sb10g006570	1.18456	27.1418	22.913	4.51809	7.58e-06	0.000271485	hypothetical protein
Sb03g028170	1.20079	29.4102	24.4924	4.61426	4.92e-06	0.00018675	hypothetical protein
Sb02g002620	19.4307	0	0	#NAME?	2.07e-10	1.68e-08	hypothetical protein
Sb02g043210	357.742	990.892	2.76985	1.46981	0.000141527	0.00345938	similar to Putative NAM (No apical meristem) protein
Sb08g001940	335.372	1022.37	3.04846	1.60808	0.000334118	0.00716957	similar to NAC domain transcription factor%2C putative%2C expressed
Sb05g001580	163.322	612.632	3.75107	1.9073	0.000528638	0.0107674	similar to NAC domain transcription factor%2C putative%2C expressed
Sb05g003400	9.97866	55.3554	5.54737	2.4718	6.34e-05	0.00173718	similar to No apical meristem (NAM) protein%2C putative
Sb09g006015	0.561876	28.7191	51.1129	5.67561	1.5e-12	1.76e-10	similar to Os01g0191300 protein
Sb04g038100	144.703	68.951	0.476502	-1.06945	0.00220086	0.0349343	similar to TF-like protein
Sb03g006590	322.207	734.517	2.27964	1.18881	0.000118373	0.00296094	hypothetical protein
Sb07g026220	14.6497	2.45166	0.167352	-2.57904	0.000344276	0.00736292	similar to Teosinte glume architecture 1
Sb08g021870	20.5046	0	0	#NAME?	9.54e-11	8.16e-09	similar to Os05g0479700 protein
Sb04g016540	292.814	2.24378	0.00766281	-7.02791	1.16e-06	5.11e-05	similar to WRKY transcription factor 51
Sb08g002570	18.2688	0.341633	0.0187004	-5.74079	0.00037725	0.00800806	similar to WRKY DNA binding domain containing protein%2C expressed
Sb06g013840	71.6756	29.1694	0.406964	-1.29703	0.00277101	0.0415878	hypothetical protein
Sb02g043030	960.77	1933.25	2.01219	1.00876	0.00239904	0.0372468	similar to WRKY transcription factor 47
Sb03g030480	404.346	822.47	2.03407	1.02437	0.00155771	0.026687	similar to Os01g0665500 protein
Sb03g033780	84.8377	183.776	2.16621	1.11517	0.00134566	0.0237355	similar to Putative WRKY DNA binding protein
Sb08g005080	2450.42	5683.37	2.31935	1.21372	0.00111585	0.0203823	similar to WRKY transcription factor 45
Sb05g017130	129.551	314.152	2.42494	1.27795	0.00130567	0.0232055	similar to WRKY transcription factor 72
Sb01g036180	220.007	538.644	2.44831	1.29178	0.000166616	0.00395526	similar to WRKY DNA binding domain containing protein
Sb03g026170	26.5384	72.6787	2.73862	1.45345	0.000582546	0.0117443	similar to WRKY transcription factor 28-like
Sb09g029050	17.2805	51.2198	2.96402	1.56755	0.00116634	0.0212146	similar to WRKY transcription factor 19
Sb05g001200	33.8696	101.979	3.01092	1.59021	6.92e-05	0.00187575	similar to WRKY transcription factor 64
Sb02g021226	40.6482	138.087	3.39713	1.76432	2.16e-06	9e-05	hypothetical protein
Sb02g024765	30.9246	113.405	3.66713	1.87465	1.41e-06	6.09e-05	similar to WRKY transcription factor 62
Sb05g001170	14.4707	63.0624	4.35794	2.12365	2.04e-05	0.000654063	similar to WRKY DNA binding domain containing protein
Sb02g024760	462.953	2111.56	4.56106	2.18937	5.72e-11	5.08e-09	similar to WRKY transcription factor 76
Sb03g003360	55.1559	280.996	5.09457	2.34896	1.73e-11	1.69e-09	similar to WRKY transcription factor 10
Sb05g009140	245.079	0	0	#NAME?	1.31e-45	2.09e-42	hypothetical protein
Sb02g001410	299.851	0	0	#NAME?	2.58e-42	3.68e-39	hypothetical protein
Sb06g000340	188.069	0	0	#NAME?	3.7e-40	3.96e-37	similar to NB-ARC domain containing protein%2C expressed
Sb06g000350	106.613	0	0	#NAME?	7.56e-30	4.51e-27	hypothetical protein
Sb04g035760	90.8386	0	0	#NAME?	4.42e-27	2.06e-24	similar to F-box domain containing protein%2C expressed
Sb06g029140	79.7624	0	0	#NAME?	2.92e-25	1.29e-22	similar to OSJNBb0060E08.2 protein
Sb04g035390	77.9472	0	0	#NAME?	6.2e-25	2.7e-22	similar to Peptide chain release factor 2 family protein%2C expressed
Sb10g021246	72.0831	0	0	#NAME?	6.71e-24	2.61e-21	similar to Os06g0484800 protein
Sb06g018490	69.681	0	0	#NAME?	1.48e-23	5.57e-21	similar to H0815C01.4 protein
Sb04g008365	70.3721	0	0	#NAME?	1.61e-23	5.99e-21	similar to predicted protein
Sb02g034675	69.3383	0	0	#NAME?	3.57e-23	1.31e-20	similar to Alpha-rhamnosidase-like protein
Sb07g005756	109.448	0	0	#NAME?	1.66e-22	5.61e-20	similar to Os08g0198000 protein
Sb05g010310	60.5157	0	0	#NAME?	1.3e-21	4.13e-19	similar to Probable indole-3-acetic acid-amido synthetase GH3.3
Sb08g002293	56.7952	0	0	#NAME?	1.19e-20	3.35e-18	similar to Expressed protein-like protein
Sb04g002890	56.3806	0	0	#NAME?	1.41e-20	3.88e-18	similar to OSJNBa0020J04.5 protein
Sb09g000620	52.0304	0	0	#NAME?	8.11e-20	2.08e-17	hypothetical protein
Sb06g027780	48.5863	0	0	#NAME?	5.5e-18	1.25e-15	similar to Ribosomal protein L7
Sb05g004660	43.3145	0	0	#NAME?	1.08e-17	2.42e-15	hypothetical protein
Sb05g001915	43.5342	0	0	#NAME?	1.52e-17	3.33e-15	hypothetical protein
Sb06g011770	43.0272	0	0	#NAME?	1.65e-17	3.59e-15	similar to Os06g0166200 protein
Sb05g026180	43.3424	0	0	#NAME?	1.78e-17	3.8e-15	hypothetical protein
Sb05g024565	43.3523	0	0	#NAME?	2.29e-17	4.77e-15	similar to DNA repair protein RAD51 homolog A
Sb04g019795	151.662	0	0	#NAME?	2.25e-16	4.13e-14	similar to Os01g0722800 protein
Sb06g017710	37.7394	0	0	#NAME?	4.19e-16	7.37e-14	hypothetical protein
Sb02g021020	35.9583	0	0	#NAME?	1.72e-15	2.85e-13	similar to H0211A12.2 protein
Sb01g019680	41.1099	0	0	#NAME?	2.48e-15	4.06e-13	similar to Leucine Rich Repeat family protein%2C expressed
Sb08g004205	80.938	0	0	#NAME?	3.34e-15	5.36e-13	hypothetical protein
Sb01g004500	75.9858	0	0	#NAME?	5.53e-15	8.7e-13	similar to Os04g0208500 protein
Sb02g019350	33.6435	0	0	#NAME?	6.76e-15	1.04e-12	similar to Os07g0186200 protein
Sb03g013016	32.6311	0	0	#NAME?	1.13e-14	1.71e-12	similar to Os03g0115300 protein
Sb06g018620	32.6949	0	0	#NAME?	1.3e-14	1.92e-12	similar to OSJNBa0027G07.10 protein
Sb05g004560	93.9815	0	0	#NAME?	1.63e-14	2.39e-12	hypothetical protein
Sb05g009130	31.3299	0	0	#NAME?	3.55e-14	5.15e-12	hypothetical protein
Sb04g022360	36.0655	0	0	#NAME?	5.16e-14	7.28e-12	hypothetical protein
Sb03g031566	32.9125	0	0	#NAME?	1.59e-13	2.14e-11	hypothetical protein
Sb02g021010	38.2356	0	0	#NAME?	1.97e-13	2.59e-11	similar to OSIGBa0092J07.2 protein
Sb02g010935	28.3574	0	0	#NAME?	2.08e-13	2.71e-11	similar to Os03g0398400 protein
Sb02g001412	25.5011	0	0	#NAME?	2.54e-12	2.91e-10	similar to Protein kinase domain
Sb03g000784	52.6052	0	0	#NAME?	2.97e-12	3.35e-10	similar to Putative uncharacterized protein P0431F01.23
Sb05g004670	27.5209	0	0	#NAME?	3.73e-12	4.14e-10	similar to Coatomer subunit beta-1
Sb08g002280	129.383	0	0	#NAME?	7.22e-12	7.47e-10	similar to Truncated Xa1-like protein
Sb05g004666	23.9454	0	0	#NAME?	9.66e-12	9.83e-10	similar to Coatomer subunit beta-1
Sb04g019730	22.7532	0	0	#NAME?	1.21e-11	1.21e-09	hypothetical protein
Sb02g042795	22.2023	0	0	#NAME?	2.29e-11	2.2e-09	hypothetical protein
Sb05g026040	54.2475	0	0	#NAME?	2.91e-11	2.7e-09	hypothetical protein
Sb05g019210	24.6386	0	0	#NAME?	3.08e-11	2.83e-09	similar to Terpene synthase family%2C metal binding domain containing protein
Sb0951s002010	21.0057	0	0	#NAME?	5.97e-11	5.26e-09	hypothetical protein
Sb01g015440	21.4951	0	0	#NAME?	6.57e-11	5.72e-09	hypothetical protein
Sb07g003010	35.5294	0	0	#NAME?	1.4e-10	1.17e-08	similar to Tryptophan decarboxylase
Sb05g021414	19.2754	0	0	#NAME?	2.59e-10	2.09e-08	hypothetical protein
Sb03g031365	18.9783	0	0	#NAME?	3.33e-10	2.65e-08	hypothetical protein
Sb05g016755	19.2528	0	0	#NAME?	3.85e-10	3.02e-08	similar to Chaperonin
Sb10g002390	18.8839	0	0	#NAME?	4.13e-10	3.21e-08	hypothetical protein
Sb01g017200	18.2948	0	0	#NAME?	5.62e-10	4.29e-08	similar to Putative far-red impaired response protein
Sb05g026182	21.1008	0	0	#NAME?	7.63e-10	5.73e-08	similar to Putative membrane protein
Sb05g021412	17.9954	0	0	#NAME?	1.09e-09	7.9e-08	hypothetical protein
Sb08g000610	32.0848	0	0	#NAME?	1.39e-09	9.89e-08	similar to Protein kinase domain%2C putative
Sb03g011452	17.4305	0	0	#NAME?	1.49e-09	1.06e-07	similar to Exonuclease family protein%2C putative%2C expressed
Sb02g029950	17.2145	0	0	#NAME?	1.9e-09	1.34e-07	hypothetical protein
Sb05g004663	49.0058	0	0	#NAME?	1.95e-09	1.37e-07	similar to Coatomer subunit beta-1
Sb02g008900	17.2337	0	0	#NAME?	2.34e-09	1.62e-07	similar to Calcineurin-related phosphoesterase-like protein
Sb01g039140	51.3039	0	0	#NAME?	1.55e-08	9.65e-07	hypothetical protein
Sb01g005955	14.5413	0	0	#NAME?	1.74e-08	1.07e-06	hypothetical protein
Sb05g003946	23.4269	0	0	#NAME?	1.75e-08	1.07e-06	similar to GRF zinc finger family protein%2C expressed
Sb06g011767	14.5633	0	0	#NAME?	2.73e-08	1.62e-06	similar to Auxin response factor 4
Sb01g040460	14.1498	0	0	#NAME?	2.94e-08	1.73e-06	similar to Dynamin family protein%2C putative%2C expressed
Sb02g005430	13.742	0	0	#NAME?	5.01e-08	2.87e-06	similar to Putative uncharacterized protein OSJNBb0003E08.28
Sb04g010720	29.0798	0	0	#NAME?	5.72e-08	3.23e-06	hypothetical protein
Sb01g027050	13.8179	0	0	#NAME?	6.26e-08	3.52e-06	similar to Nitrate transporter
Sb03g004820	12.7787	0	0	#NAME?	9.52e-08	5.21e-06	hypothetical protein
Sb01g004505	21.2564	0	0	#NAME?	9.76e-08	5.33e-06	similar to OSJNBa0035O13.10 protein
Sb03g030775	12.5302	0	0	#NAME?	1.26e-07	6.73e-06	similar to POT family%2C putative
Sb05g025140	12.5574	0	0	#NAME?	1.6e-07	8.27e-06	similar to Vacuolar protein sorting 26%2C putative%2C expressed
Sb10g018280	12.3697	0	0	#NAME?	2.11e-07	1.07e-05	similar to Os01g0512200 protein
Sb03g000780	36.5779	0	0	#NAME?	2.12e-07	1.07e-05	hypothetical protein
Sb09g003990	11.8577	0	0	#NAME?	2.95e-07	1.45e-05	hypothetical protein
Sb05g009125	19.8071	0	0	#NAME?	3.11e-07	1.52e-05	similar to Protein kinase domain containing protein%2C expressed
Sb08g003470	17.8771	0	0	#NAME?	4.77e-07	2.26e-05	similar to Pre-mRNA splicing factor cwc22%2C putative%2C expressed
Sb02g027386	11.0919	0	0	#NAME?	7.16e-07	3.31e-05	hypothetical protein
Sb03g025270	10.8	0	0	#NAME?	7.52e-07	3.45e-05	similar to Sphingolipid delta-8 desaturase
Sb04g002075	10.9367	0	0	#NAME?	9.53e-07	4.3e-05	hypothetical protein
Sb04g021750	10.8597	0	0	#NAME?	9.65e-07	4.33e-05	hypothetical protein
Sb08g002285	10.0962	0	0	#NAME?	1.42e-06	6.13e-05	similar to Truncated Xa1-like protein
Sb08g005463	10.504	0	0	#NAME?	1.75e-06	7.4e-05	similar to Rp1-like protein
Sb10g000620	9.86391	0	0	#NAME?	1.92e-06	8.07e-05	hypothetical protein
Sb08g001245	15.7305	0	0	#NAME?	2.19e-06	9.06e-05	hypothetical protein
Sb02g022088	9.84655	0	0	#NAME?	2.52e-06	0.000102693	hypothetical protein
Sb06g004520	9.79786	0	0	#NAME?	2.54e-06	0.000103318	hypothetical protein
Sb04g019153	18.3957	0	0	#NAME?	4.18e-06	0.000161202	similar to Insulinase containing protein%2C expressed
Sb08g004220	70.8561	0	0	#NAME?	6.51e-06	0.000237645	hypothetical protein
Sb06g001160	8.7077	0	0	#NAME?	6.88e-06	0.000248526	hypothetical protein
Sb01g031640	8.69446	0	0	#NAME?	9.16e-06	0.000320685	hypothetical protein
Sb04g027300	8.46334	0	0	#NAME?	9.47e-06	0.000329922	hypothetical protein
Sb10g000630	8.35384	0	0	#NAME?	9.63e-06	0.000333946	hypothetical protein
Sb03g007720	8.58383	0	0	#NAME?	1.24e-05	0.000422067	hypothetical protein
Sb01g017210	8.27567	0	0	#NAME?	1.3e-05	0.000440339	hypothetical protein
Sb08g022600	8.02421	0	0	#NAME?	1.35e-05	0.00045537	similar to Putative reverse transcriptase
Sb08g004700	21.9006	0	0	#NAME?	1.41e-05	0.000474664	similar to Protein kinase domain containing protein%2C expressed
Sb02g010800	31.1308	0	0	#NAME?	1.43e-05	0.000478738	similar to Aquaporin PIP2-6
Sb08g021760	31.1845	0	0	#NAME?	1.53e-05	0.000510266	hypothetical protein
Sb02g022086	17.8338	0	0	#NAME?	1.8e-05	0.000585642	similar to Os09g0101200 protein
Sb01g012640	7.88411	0	0	#NAME?	2.48e-05	0.000769991	similar to Globulin-1 S allele precursor
Sb03g000786	7.7746	0	0	#NAME?	2.51e-05	0.000780456	hypothetical protein
Sb10g009810	25.9157	0	0	#NAME?	2.6e-05	0.000802377	hypothetical protein
Sb08g002370	14.8812	0	0	#NAME?	3.27e-05	0.00097687	similar to Putative uncharacterized protein 2A
Sb02g040940	7.55447	0	0	#NAME?	3.51e-05	0.00104043	similar to Lipase-like protein
Sb10g005830	7.52613	0	0	#NAME?	3.52e-05	0.00104262	similar to Putative reverse transcriptase
Sb02g001350	7.32336	0	0	#NAME?	3.61e-05	0.00106492	similar to H0813E03.4 protein
Sb09g003970	7.26255	0	0	#NAME?	3.64e-05	0.00107225	similar to Putative polyprotein
Sb06g022120	7.22896	0	0	#NAME?	4.98e-05	0.00141778	similar to Transposon protein%2C putative%2C CACTA%2C En/Spm sub-class
Sb09g004400	6.91669	0	0	#NAME?	5.18e-05	0.00146259	hypothetical protein
Sb01g039145	9.02223	0	0	#NAME?	5.58e-05	0.00155931	hypothetical protein
Sb05g019526	6.96425	0	0	#NAME?	7.04e-05	0.00190324	hypothetical protein
Sb04g038460	6.94802	0	0	#NAME?	7.06e-05	0.00190421	similar to Hexose transporter%2C putative%2C expressed
Sb02g022760	6.5617	0	0	#NAME?	0.000101794	0.00260462	similar to Syntaxin 71 (SYP71)-like protein
Sb10g011130	6.35893	0	0	#NAME?	0.000104336	0.00265905	similar to Putative nucleoid DNA-binding protein cnd41
Sb07g006490	23.8317	0	0	#NAME?	0.000107205	0.002716	similar to LRR protein WM1.2
Sb04g034510	6.09423	0	0	#NAME?	0.000148911	0.00361214	similar to OSIGBa0106G07.16 protein
Sb06g027740	6.93704	0	0	#NAME?	0.000150659	0.00364422	similar to Ribosomal protein L7
Sb08g019882	5.89033	0	0	#NAME?	0.000212187	0.00491477	similar to B3 DNA binding domain containing protein
Sb02g031595	5.79706	0	0	#NAME?	0.000214458	0.00496289	hypothetical protein
Sb06g013820	5.67132	0	0	#NAME?	0.000217582	0.0050171	similar to OSIGBa0075F02.4 protein
Sb01g021640	10.9076	0	0	#NAME?	0.000243781	0.00556124	similar to Os07g0663600 protein
Sb04g025080	13.91	0	0	#NAME?	0.000250345	0.00569074	hypothetical protein
Sb02g010955	5.7797	0	0	#NAME?	0.000301164	0.00662191	hypothetical protein
Sb04g004825	5.7797	0	0	#NAME?	0.000301164	0.00662191	similar to Leafy hull sterile 1
Sb02g026223	5.64185	0	0	#NAME?	0.000305704	0.00668847	similar to Putative reverse transcriptase
Sb01g019650	5.56481	0	0	#NAME?	0.00030829	0.00671642	similar to OJ000223_09.12 protein
Sb02g006590	5.54858	0	0	#NAME?	0.000308839	0.00672268	hypothetical protein
Sb06g027388	5.17438	0	0	#NAME?	0.000453397	0.00940661	similar to Os04g0599800 protein
Sb03g005840	5.14191	0	0	#NAME?	0.000454953	0.00943126	hypothetical protein
Sb02g006133	6.82116	0	0	#NAME?	0.000473825	0.00976726	similar to H1005F08.16 protein
Sb03g024510	5.26652	0	0	#NAME?	0.000638713	0.0127564	similar to DNA helicase homolog%2C putative
Sb04g038323	5.20159	0	0	#NAME?	0.000642802	0.0128281	similar to Os08g0419800 protein
Sb07g001730	6.58892	0	0	#NAME?	0.000648731	0.0128863	similar to Os01g0512200 protein
Sb02g007615	5.20684	0	0	#NAME?	0.000669103	0.0131787	similar to Os03g0398400 protein
Sb10g021250	4.8315	0	0	#NAME?	0.000955153	0.0179451	hypothetical protein
Sb05g018575	4.81527	0	0	#NAME?	0.000956604	0.0179591	hypothetical protein
Sb02g023892	4.79904	0	0	#NAME?	0.000958058	0.0179591	similar to All3916 protein
Sb08g020530	4.76657	0	0	#NAME?	0.000960975	0.0179887	hypothetical protein
Sb10g013700	4.58004	0	0	#NAME?	0.000977972	0.0182138	similar to Os07g0115700 protein
Sb09g000640	21.8217	0	0	#NAME?	0.0015734	0.0269019	similar to Protein kinase domain containing protein%2C expressed
Sb05g020490	6.86	0	0	#NAME?	0.00175295	0.0293271	hypothetical protein
Sb0605s002010	5.85899	0	0	#NAME?	0.00184571	0.0305601	hypothetical protein
Sb07g019960	4.2991	0	0	#NAME?	0.00198723	0.032505	hypothetical protein
Sb07g003520	4.25339	0	0	#NAME?	0.00211853	0.0341356	similar to MDR-like ABC transporter
Sb04g022325	4.22093	0	0	#NAME?	0.00212411	0.0341356	similar to CbbY protein%2C putative%2C expressed
Sb05g001083	4.16012	0	0	#NAME?	0.00213461	0.0341667	similar to Os12g0574700 protein
Sb02g003440	4.09932	0	0	#NAME?	0.00214515	0.0342797	similar to Os02g0288600 protein
Sb10g024610	4.08309	0	0	#NAME?	0.00214797	0.034282	similar to Os01g0609200 protein
Sb05g003285	4.06685	0	0	#NAME?	0.00215079	0.0343057	hypothetical protein
Sb06g017396	6.29175	0	0	#NAME?	0.0021781	0.0346551	hypothetical protein
Sb01g034620	5.04638	0	0	#NAME?	0.00316875	0.0464967	similar to Sugar transporter family protein%2C expressed
Sb03g002620	4.00492	0	0	#NAME?	0.0031809	0.0465951	similar to Metallothionein
Sb10g000635	4.00492	0	0	#NAME?	0.0031809	0.0465951	similar to Putative reverse transcriptase
Sb05g024123	3.98869	0	0	#NAME?	0.00318474	0.0465981	similar to Putative glutaredoxin-C14 precursor
Sb04g011090	3.97246	0	0	#NAME?	0.00318858	0.0466011	similar to O-methyltransferase ZRP4%2C putative%2C expressed
Sb02g002060	3.78592	0	0	#NAME?	0.00323278	0.0470329	hypothetical protein
Sb09g030280	3.70888	0	0	#NAME?	0.00325103	0.0472449	hypothetical protein
Sb10g020120	4.22206	0	0	#NAME?	0.00328809	0.0475679	hypothetical protein
Sb02g038470	2317.89	2.61553	0.00112841	-9.79149	9.11e-64	7.79e-60	similar to Early nodulin 75-like protein
Sb02g038810	4449.5	6.46079	0.00145203	-9.42772	1.13e-77	2.9e-73	similar to Protein EGG APPARATUS-1
Sb04g005240	593.911	1.12609	0.00189606	-9.04278	2.51e-61	1.61e-57	hypothetical protein
Sb08g000970	1268.64	2.6782	0.00211108	-8.8878	2.25e-35	1.99e-32	hypothetical protein
Sb06g017700	177.94	0.3826	0.00215016	-8.86134	3.71e-37	3.4e-34	hypothetical protein
Sb01g017220	503.274	1.13695	0.0022591	-8.79004	6.02e-20	1.56e-17	similar to Putative uncharacterized protein P0424A08.5
Sb05g005950	326.53	0.754346	0.00231019	-8.75777	4.5e-49	1.15e-45	similar to LRR19
Sb04g035440	453.682	1.13695	0.00250605	-8.64037	2.87e-55	1.23e-51	similar to OSJNBa0042L16.3 protein
Sb04g035465	433.999	1.13695	0.0026197	-8.57638	5.41e-54	1.74e-50	similar to OSJNBa0042L16.3 protein
Sb05g010328	143.93	0.3826	0.00265824	-8.55531	3.69e-33	2.87e-30	hypothetical protein
Sb09g000630	118.039	0.371746	0.00314935	-8.31073	6.2e-21	1.81e-18	similar to Protein kinase domain containing protein%2C expressed
Sb01g050080	121.243	0.3826	0.00315564	-8.30785	2.1e-30	1.35e-27	hypothetical protein
Sb04g022220	236.552	0.765201	0.00323481	-8.2721	8.8e-11	7.55e-09	hypothetical protein
Sb03g046860	229.666	0.765201	0.00333179	-8.22949	3.82e-41	4.45e-38	similar to FYVE zinc finger containing protein
Sb07g003020	224.189	0.765201	0.0034132	-8.19466	7.42e-41	8.28e-38	hypothetical protein
Sb05g019030	98.8941	0.3826	0.00386879	-8.0139	3.58e-27	1.73e-24	hypothetical protein
Sb04g002896	329.894	1.50869	0.00457326	-7.77256	7.96e-47	1.46e-43	hypothetical protein
Sb03g015311	78.9295	0.3826	0.00484737	-7.68858	1.29e-23	4.95e-21	similar to Os01g0722800 protein
Sb03g028600	393.507	1.913	0.00486142	-7.68441	1.32e-43	2e-40	similar to Cytochrome P450 monooxygenase CYP72A16
Sb08g021047	76.1199	0.371746	0.00488369	-7.67781	2.07e-11	2e-09	hypothetical protein
Sb06g005420	74.257	0.3826	0.00515238	-7.60054	4.76e-23	1.67e-20	hypothetical protein
Sb02g007190	72.0763	0.371746	0.00515767	-7.59906	3.99e-20	1.04e-17	similar to Os01g0175300 protein
Sb08g002290	270.275	1.42676	0.00527892	-7.56554	7.06e-30	4.31e-27	similar to Putative Xa1-like protein
Sb09g000500	528.551	3.02824	0.00572932	-7.44742	4.85e-54	1.74e-50	hypothetical protein
Sb03g027670	261.458	1.5304	0.00585333	-7.41653	7.97e-42	1.08e-38	similar to OSJNBb0059K02.9 protein
Sb06g017690	62.2131	0.371746	0.00597537	-7.38676	1.96e-20	5.29e-18	hypothetical protein
Sb01g004910	187.71	1.1478	0.00611476	-7.35349	1.42e-21	4.35e-19	hypothetical protein
Sb05g024245	59.944	0.371746	0.00620156	-7.33315	3.31e-20	8.75e-18	hypothetical protein
Sb09g000636	116.672	0.765201	0.00655859	-7.2524	1.06e-05	0.000365499	similar to Similar to stem rust resistance protein
Sb04g022950	57.0573	0.3826	0.00670555	-7.22043	3.01e-10	2.41e-08	similar to Squamosa promoter-binding-like protein 15
Sb03g022080	163.658	1.1478	0.00701342	-7.15567	4.94e-21	1.48e-18	similar to Putative wall-associated kinase 4
Sb08g017755	51.7888	0.3826	0.0073877	-7.08066	2.29e-18	5.3e-16	similar to Putative uncharacterized protein SB35P03.20
Sb02g026220	50.0056	0.3826	0.00765114	-7.03011	9.21e-18	2.07e-15	hypothetical protein
Sb10g002270	48.3975	0.3826	0.00790537	-6.98295	5.32e-12	5.72e-10	hypothetical protein
Sb03g006760	47.0199	0.371746	0.00790615	-6.98281	1.38e-08	8.67e-07	similar to Os01g0670100 protein
Sb09g023910	90.7008	0.724233	0.00798487	-6.96852	1.73e-24	7.04e-22	similar to OSJNBb0015N08.3 protein
Sb09g000840	46.3134	0.3826	0.00826112	-6.91945	4.62e-17	9.05e-15	hypothetical protein
Sb01g035700	42.2024	0.3826	0.00906583	-6.78534	7.06e-16	1.21e-13	similar to Brix domain containing protein%2C expressed
Sb02g027382	40.0693	0.3826	0.00954847	-6.71052	1.01e-09	7.41e-08	hypothetical protein
Sb06g031910	298.424	2.92705	0.00980836	-6.67177	1.46e-41	1.87e-38	similar to Beta-fructofuranosidase%2C insoluble isoenzyme 6 precursor
Sb01g029680	34.6902	0.341633	0.00984811	-6.66594	7.53e-12	7.76e-10	hypothetical protein
Sb07g002990	292.631	2.95716	0.0101054	-6.62873	1.07e-27	5.59e-25	similar to Os08g0139700 protein
Sb08g022430	192.554	2.15099	0.0111709	-6.48411	5.62e-34	4.51e-31	similar to Thaumatin-like pathogenesis-related protein 4 precursor
Sb09g001465	33.3362	0.3826	0.011477	-6.44511	8.52e-07	3.89e-05	similar to Os05g0493600 protein
Sb01g045772	30.0139	0.371746	0.0123858	-6.33517	1.68e-07	8.64e-06	similar to Annexin p33
Sb05g026185	532.965	6.73134	0.01263	-6.307	5.31e-48	1.05e-44	hypothetical protein
Sb02g004470	26.2744	0.341633	0.0130025	-6.26507	1.28e-11	1.28e-09	similar to Putative RRM RNA binding protein NSAP1
Sb04g027670	25.7972	0.341633	0.013243	-6.23862	3.74e-11	3.37e-09	hypothetical protein
Sb07g027190	83.1711	1.13695	0.01367	-6.19285	1.37e-19	3.47e-17	similar to F-box domain containing protein%2C expressed
Sb04g025060	25.4135	0.371746	0.0146279	-6.09513	5.39e-06	0.000201689	hypothetical protein
Sb01g028960	26.1279	0.3826	0.0146433	-6.09361	2.51e-11	2.38e-09	similar to Probable histone H2AXb
Sb06g017410	25.9078	0.3826	0.0147678	-6.08141	3.08e-11	2.83e-09	similar to OJ000114_01.16 protein
Sb05g026870	25.187	0.3826	0.0151904	-6.0407	2.52e-06	0.000102693	hypothetical protein
Sb04g000950	43.7789	0.724233	0.016543	-5.91764	0.000167533	0.00397005	hypothetical protein
Sb06g000510	20.5827	0.341633	0.016598	-5.91284	1.09e-09	7.9e-08	similar to B0616E02-H0507E05.3 protein
Sb09g003980	43.8862	0.743492	0.0169414	-5.88331	2.1e-15	3.46e-13	hypothetical protein
Sb07g019120	22.503	0.3826	0.0170022	-5.87813	3.01e-05	0.000904285	hypothetical protein
Sb03g002600	21.7696	0.371746	0.0170764	-5.87185	2.18e-06	9.01e-05	similar to Os01g0201100 protein
Sb08g001950	1881.47	32.4124	0.0172271	-5.85917	3.35e-48	7.15e-45	similar to GDA1/CD39 family protein%2C expressed
Sb01g014250	42.7487	0.765201	0.0179	-5.8039	3.18e-15	5.17e-13	hypothetical protein
Sb05g023920	658.143	12.3781	0.0188077	-5.73253	7.15e-46	1.22e-42	hypothetical protein
Sb02g007640	18.6845	0.3826	0.0204769	-5.60986	0.000257301	0.00581794	hypothetical protein
Sb05g008100	18.1162	0.371746	0.02052	-5.60682	1.83e-05	0.0005935	hypothetical protein
Sb02g003450	32.6195	0.683266	0.0209466	-5.57714	2.84e-12	3.23e-10	similar to B0616E02-H0507E05.5 protein
Sb08g002420	155.47	3.27953	0.0210943	-5.567	5.27e-06	0.000197769	similar to Zinc finger%2C C3HC4 type family protein%2C expressed
Sb05g017280	115.793	2.46251	0.0212665	-5.55527	1.42e-21	4.35e-19	hypothetical protein
Sb01g032720	152.788	3.32891	0.0217878	-5.52034	4.27e-09	2.86e-07	similar to Os03g0439500 protein
Sb02g035090	15.5938	0.341633	0.0219083	-5.51238	1.1e-07	5.89e-06	similar to Lipase (Class 3) family-like protein
Sb09g005975	17.3048	0.3826	0.0221095	-5.49919	9.71e-07	4.34e-05	similar to Acid phosphatase-like
Sb07g027180	17.0981	0.3826	0.0223767	-5.48186	1.98e-08	1.2e-06	similar to At2g24395
Sb08g018586	59.376	1.47858	0.024902	-5.3276	3.39e-17	6.79e-15	hypothetical protein
Sb07g003040	45.7826	1.1478	0.0250707	-5.31785	5.67e-15	8.87e-13	hypothetical protein
Sb05g024880	71.2489	1.7901	0.0251246	-5.31476	1.63e-07	8.43e-06	similar to Putative stripe rust resistance protein Yr10
Sb05g016790	14.3669	0.371746	0.0258752	-5.27229	2.06e-07	1.05e-05	hypothetical protein
Sb03g005810	13.0393	0.341633	0.0262003	-5.25427	7.81e-07	3.58e-05	hypothetical protein
Sb02g039970	14.1143	0.3826	0.0271073	-5.20518	1.08e-06	4.79e-05	similar to Os07g0626800 protein
Sb09g026470	92.9436	2.55285	0.0274667	-5.18617	3.84e-21	1.16e-18	similar to Putative uncharacterized protein OJ1131_E09.12
Sb03g029200	37.8904	1.05501	0.0278438	-5.1665	0.000166755	0.00395526	similar to Carbonic anhydrase
Sb08g014620	66.3042	1.85033	0.0279066	-5.16325	1e-07	5.46e-06	hypothetical protein
Sb10g024350	317.473	8.87988	0.0279706	-5.15995	2.11e-07	1.07e-05	similar to Os06g0177800 protein
Sb02g031597	12.8719	0.3826	0.0297236	-5.07225	1e-06	4.46e-05	similar to Putative reverse transcriptase
Sb10g010845	12.3731	0.3826	0.0309219	-5.01523	0.000134548	0.00331705	hypothetical protein
Sb07g002370	34.3019	1.09598	0.031951	-4.96799	0.00123484	0.0222237	hypothetical protein
Sb01g006500	10.9662	0.371746	0.0338993	-4.8826	7.12e-06	0.00025587	hypothetical protein
Sb08g022950	32.9978	1.13695	0.0344552	-4.85913	1.45e-11	1.43e-09	similar to TPR Domain containing protein%2C expressed
Sb10g023560	9.90736	0.341633	0.0344828	-4.85798	2.29e-05	0.000721559	similar to Os01g0512200 protein
Sb08g017460	71.7724	2.49262	0.0347296	-4.84769	2.06e-09	1.44e-07	hypothetical protein
Sb05g003960	20.8127	0.743492	0.035723	-4.807	9.13e-09	5.9e-07	similar to ZW18 protein%2C putative%2C expressed
Sb03g008110	10.4356	0.3826	0.0366629	-4.76954	1.63e-05	0.000538092	similar to Protein kinase RLK17
Sb01g015430	100.255	3.70065	0.0369123	-4.75976	2.22e-20	5.94e-18	hypothetical protein
Sb03g029210	40.8403	1.50869	0.0369413	-4.75862	1.88e-09	1.33e-07	similar to Pectin-glucuronyltransferase-like
Sb0019s003010	9.96243	0.371746	0.0373148	-4.74411	0.00224807	0.0354607	hypothetical protein
Sb06g013770	26.3531	1.0249	0.0388911	-4.68442	1.19e-06	5.24e-05	hypothetical protein
Sb03g033210	71.5946	2.89693	0.040463	-4.62725	0.00198043	0.0324144	hypothetical protein
Sb02g024800	9.44174	0.3826	0.0405222	-4.62514	0.00320247	0.0467244	similar to Putative ubiquitin conjugating enzyme 7 interacting protein 4
Sb08g017450	9.42664	0.3826	0.0405871	-4.62283	4.11e-05	0.00119677	similar to Putative ribosomal protein
Sb06g029250	35.9436	1.47858	0.0411362	-4.60345	2.87e-09	1.97e-07	similar to NBS-LRR disease resistance protein homolog
Sb08g015335	9.00374	0.371746	0.041288	-4.59813	5.7e-05	0.00158366	similar to Os03g0849100 protein
Sb01g043130	134.191	5.79142	0.0431582	-4.53422	9.55e-22	3.14e-19	hypothetical protein
Sb0010s005460	8.58383	0.371746	0.0433077	-4.52923	0.000103685	0.00264773	hypothetical protein
Sb10g028700	390.353	17.467	0.0447468	-4.48207	7.61e-31	5.14e-28	similar to CMO protein
Sb09g022990	8.47545	0.3826	0.0451422	-4.46938	7.99e-05	0.0021143	hypothetical protein
Sb01g020330	48.9121	2.23293	0.0456518	-4.45318	1.45e-10	1.2e-08	hypothetical protein
Sb04g036780	15.2422	0.724233	0.047515	-4.39547	5.9e-07	2.76e-05	similar to Cinnamoyl CoA reductase
Sb01g040490	76.1831	3.69225	0.0484654	-4.3669	9.98e-17	1.88e-14	similar to Dynamin family protein%2C putative%2C expressed
Sb05g005980	23.3167	1.13695	0.0487611	-4.35813	6.95e-07	3.22e-05	similar to Transmembrane amino acid transporter protein
Sb04g008930	7.44497	0.371746	0.0499325	-4.32388	0.000277233	0.00618151	hypothetical protein
Sb09g008210	7.33547	0.371746	0.0506779	-4.3025	0.00103564	0.0191076	similar to Putative uncharacterized protein OJ1171_H02.10
Sb05g026630	202.765	10.2898	0.0507476	-4.30052	1.5e-08	9.37e-07	similar to Laccase-15 precursor
Sb06g027310	28.4721	1.44847	0.0508732	-4.29695	6.95e-10	5.25e-08	similar to OSJNba0093F12.12 protein
Sb05g026175	14.4515	0.754346	0.0521983	-4.25985	0.00263756	0.0401722	hypothetical protein
Sb04g023940	12.8274	0.683266	0.0532663	-4.23063	5.8e-06	0.000214825	similar to Putative Oxygen-evolving enhancer protein 3-2%2C chloroplast
Sb09g003610	6.82342	0.371746	0.0544809	-4.19811	0.0015607	0.0267203	similar to Os05g0148500 protein
Sb08g001295	92.5023	5.1057	0.0551954	-4.17931	3.65e-17	7.26e-15	hypothetical protein
Sb07g003850	26.6029	1.48698	0.0558955	-4.16112	2.62e-09	1.81e-07	hypothetical protein
Sb01g050163	51.2242	2.90534	0.0567181	-4.14005	4.13e-13	5.12e-11	hypothetical protein
Sb05g003586	5.89146	0.341633	0.0579879	-4.10811	0.00239349	0.0372468	hypothetical protein
Sb07g015690	12.295	0.713379	0.0580221	-4.10725	7.8e-06	0.000277748	hypothetical protein
Sb01g001893	141.697	8.23467	0.0581145	-4.10496	0.00260127	0.0397139	hypothetical protein
Sb02g022670	18.2548	1.12609	0.0616874	-4.01888	4.68e-07	2.23e-05	similar to RING zinc finger protein%2C putative%2C expressed
Sb03g005590	29.0589	1.80936	0.0622651	-4.00543	2.88e-09	1.97e-07	hypothetical protein
Sb09g026310	11.9695	0.754346	0.0630226	-3.98799	1.02e-05	0.000351307	similar to Putative flavonol glucosyltransferase
Sb06g029230	5.37715	0.341633	0.0635342	-3.97632	0.00286265	0.042788	similar to NBS-LRR disease resistance protein homolog
Sb02g002800	33.9894	2.1811	0.0641701	-3.96196	2.74e-08	1.62e-06	similar to Os07g0144500 protein
Sb06g011772	16.3282	1.05501	0.0646128	-3.95204	1.24e-06	5.43e-05	hypothetical protein
Sb02g020430	39.6751	2.60467	0.06565	-3.92906	6.56e-11	5.72e-09	hypothetical protein
Sb07g028235	11.3242	0.743492	0.0656554	-3.92894	2.79e-05	0.000847136	hypothetical protein
Sb10g023320	16.6375	1.09598	0.065874	-3.92415	9.7e-07	4.34e-05	similar to 26S proteasome ATPase subunit Rpt6
Sb02g028840	5.60939	0.371746	0.0662721	-3.91545	0.00203557	0.0331267	similar to Os09g0497500 protein
Sb01g027040	53.1908	3.61872	0.0680327	-3.87763	2.98e-12	3.35e-10	similar to Nitrate transporter
Sb05g003583	97.8534	6.67707	0.0682354	-3.87333	3.39e-16	6.05e-14	hypothetical protein
Sb02g033230	79.6327	5.43893	0.0683002	-3.87197	5.98e-11	5.26e-09	similar to OSIGBa0115A19.4 protein
Sb03g025630	463.69	31.7617	0.0684976	-3.8678	1.6e-15	2.67e-13	similar to Receptor-like kinase
Sb02g008880	10.3476	0.713379	0.0689414	-3.85849	6.51e-05	0.00177981	similar to Os07g0273700 protein
Sb03g000782	69.9081	4.85931	0.0695099	-3.84664	3.13e-12	3.49e-10	similar to Putative uncharacterized protein P0431F01.23
Sb04g008065	16.4295	1.1478	0.0698623	-3.83934	0.00239509	0.0372468	hypothetical protein
Sb01g035040	272.249	19.4837	0.0715657	-3.80459	3.98e-10	3.11e-08	hypothetical protein
Sb07g003000	9.51991	0.683266	0.0717723	-3.80043	0.000194588	0.00453167	hypothetical protein
Sb01g013290	197.466	14.1737	0.0717782	-3.80031	0.00210678	0.0340267	similar to Sulfate transporter ST1
Sb05g006640	144.976	10.4784	0.0722771	-3.79032	0.000401741	0.00846493	similar to Oxidoreductase%2C zinc-binding dehydrogenase family
Sb09g021490	49.6922	3.61031	0.0726536	-3.78282	3.58e-06	0.000140104	similar to Putative subtilisin-like proteinase
Sb05g003460	5.17438	0.3826	0.0739414	-3.75747	0.0029061	0.043387	similar to At2g24280/F27D4.19
Sb02g023140	108.515	8.0352	0.0740471	-3.75541	0.000289597	0.00641815	similar to Os09g0365900 protein
Sb03g046843	33.8451	2.55285	0.0754274	-3.72877	1.19e-09	8.61e-08	similar to P0497A05.17 protein
Sb06g016750	15.0342	1.13695	0.0756242	-3.72501	3.26e-06	0.000130125	similar to Cellulose synthase-like H1
Sb01g050166	9.7574	0.754346	0.0773102	-3.6932	0.000113818	0.00286938	hypothetical protein
Sb04g026290	400.962	31.3811	0.0782645	-3.6755	0.00092144	0.0173753	similar to Ammonium transporter 1-3
Sb01g043760	177.902	14.3268	0.0805317	-3.6343	0.00035544	0.00758272	similar to Glycosyl hydrolase family 10 protein%2C expressed
Sb09g001470	114.917	9.26797	0.0806495	-3.63219	6.15e-16	1.06e-13	hypothetical protein
Sb08g022195	58.9713	4.76652	0.0808278	-3.629	2.62e-07	1.3e-05	hypothetical protein
Sb02g029110	8.75413	0.713379	0.0814905	-3.61722	0.00186346	0.0308144	hypothetical protein
Sb05g018443	13.3504	1.09598	0.0820934	-3.60659	2.16e-05	0.00068665	similar to Os11g0514000 protein
Sb01g034170	21.9927	1.80936	0.0822709	-3.60347	1.68e-05	0.000549941	similar to Amino acid permease family protein
Sb02g001130	39.1439	3.22771	0.0824577	-3.6002	1.01e-07	5.52e-06	similar to Putative peroxidase
Sb04g019086	40.1671	3.31805	0.0826062	-3.59761	4.81e-10	3.7e-08	similar to C2 domain-containing protein-like
Sb04g007540	22.0286	1.82021	0.0826294	-3.5972	3.23e-07	1.57e-05	similar to Os02g0216300 protein
Sb02g030500	80.225	6.79706	0.0847249	-3.56107	1.8e-10	1.47e-08	similar to UDP-galactose epimerase
Sb07g025670	21.3556	1.80936	0.0847251	-3.56107	9.46e-05	0.00245164	hypothetical protein
Sb03g031295	34.2628	2.91619	0.0851125	-3.55448	3.3e-09	2.25e-07	hypothetical protein
Sb10g027940	12.7341	1.10683	0.0869189	-3.52419	2.35e-05	0.000736541	similar to Putative cis-zeatin O-glucosyltransferase
Sb03g005570	281.882	24.6122	0.0873136	-3.51765	5.56e-21	1.64e-18	hypothetical protein
Sb04g006090	925.527	81.7301	0.0883065	-3.50134	8.72e-25	3.67e-22	similar to Putative multidrug resistance protein
Sb05g003580	152.807	13.5561	0.0887136	-3.4947	2.91e-11	2.7e-09	hypothetical protein
Sb02g024420	52.2385	4.70384	0.0900455	-3.4732	7.49e-11	6.45e-09	hypothetical protein
Sb05g008440	75.2995	6.79706	0.090267	-3.46966	1.87e-05	0.000604353	similar to HSR203J%2C putative%2C expressed
Sb08g003810	44.3967	4.06154	0.0914831	-3.45035	2.62e-10	2.11e-08	hypothetical protein
Sb04g009070	12.0269	1.10683	0.0920301	-3.44175	7.64e-05	0.00203653	similar to Os02g0250300 protein
Sb03g028270	8.17715	0.754346	0.0922505	-3.4383	0.000633133	0.0126943	hypothetical protein
Sb05g026490	22.865	2.12088	0.0927566	-3.43041	0.000306769	0.00670036	similar to Glutathione S-transferase GST 22
Sb07g019920	11.3091	1.05501	0.0932891	-3.42215	0.000110827	0.00280224	hypothetical protein
Sb10g023375	196.846	18.7605	0.0953056	-3.39129	8.65e-13	1.04e-10	similar to Os08g0124900 protein
Sb06g027390	11.8241	1.13695	0.0961551	-3.37849	7.81e-05	0.00207977	hypothetical protein
Sb02g001135	25.58	2.46251	0.0962669	-3.37682	1.2e-05	0.00040743	similar to Putative peroxidase
Sb08g015340	44.5617	4.42489	0.0992979	-3.33209	6.94e-10	5.25e-08	similar to Putative resistance complex protein
Sb02g007420	117.839	11.7467	0.0996841	-3.32649	9.12e-12	9.33e-10	hypothetical protein
Sb08g017540	14.9937	1.50869	0.100622	-3.31299	1.13e-05	0.000388182	similar to Putative taxane 14b-hydroxylase
Sb03g008210	10.811	1.09598	0.101377	-3.3022	0.000175355	0.00414003	similar to Aquaporin NIP4-1
Sb01g034490	31.3881	3.21686	0.102487	-3.28649	5.47e-06	0.000204324	similar to OB-fold nucleic acid binding domain containing protein%2C expressed
Sb06g014504	17.4781	1.80936	0.103522	-3.27199	8.02e-06	0.00028416	hypothetical protein
Sb04g031560	94.0449	9.80954	0.104307	-3.26109	7.37e-10	5.54e-08	similar to Putative ring finger protein
Sb03g001410	7.09112	0.743492	0.104848	-3.25362	0.00158841	0.0270891	hypothetical protein
Sb09g025680	77.7758	8.18576	0.105248	-3.24813	3.07e-12	3.44e-10	hypothetical protein
Sb06g000500	316.491	33.5108	0.105883	-3.23946	3.66e-19	9.04e-17	similar to B0616E02-H0507E05.3 protein
Sb04g024400	17.5441	1.88044	0.107183	-3.22185	6.58e-06	0.000239383	similar to Glycine-rich protein
Sb02g025830	64.7082	6.94762	0.107368	-3.21936	1.99e-06	8.34e-05	hypothetical protein
Sb03g009430	207.569	22.3708	0.107775	-3.2139	3.07e-11	2.83e-09	hypothetical protein
Sb02g010730	96.6495	10.4242	0.107855	-3.21283	5.76e-13	6.95e-11	similar to Beta-expansin 4 precursor
Sb06g027110	229.822	24.8274	0.108029	-3.21051	1.7e-17	3.67e-15	similar to OSIGBa0142I02-OSIGBa0101B20.21 protein
Sb10g030175	20.1768	2.19196	0.108638	-3.20241	3.28e-06	0.000131069	hypothetical protein
Sb09g005340	13.3081	1.44847	0.108841	-3.1997	4.66e-05	0.00133902	similar to Putative uncharacterized protein OSJNBa0029B02.7
Sb05g024230	13.5747	1.48698	0.109541	-3.19045	0.000428289	0.00893626	similar to H1005F08.3 protein
Sb07g022230	171.16	18.7871	0.109763	-3.18753	6.06e-16	1.05e-13	similar to Os10g0131000 protein
Sb06g015570	13.179	1.44847	0.109907	-3.18564	8.73e-05	0.00229751	similar to H0717B12.9 protein
Sb05g005700	27.0467	2.98482	0.110358	-3.17973	3.12e-07	1.52e-05	hypothetical protein
Sb02g033790	42.8054	4.75566	0.1111	-3.17007	2.95e-09	2.02e-07	similar to Class III peroxidase 102 precursor
Sb07g024643	81.9473	9.10947	0.111163	-3.16926	4.34e-12	4.7e-10	hypothetical protein
Sb04g000430	9.75441	1.08513	0.111245	-3.16819	0.000316324	0.00683921	hypothetical protein
Sb01g034630	6.84264	0.765201	0.111828	-3.16064	0.00213542	0.0341667	hypothetical protein
Sb09g022510	22.3831	2.57456	0.115022	-3.12001	5.37e-05	0.00150957	similar to Laccase-12/13 precursor
Sb01g046590	22.0924	2.5637	0.116045	-3.10725	4.68e-06	0.000178733	similar to Putative ribosomal RNA apurinic site specific lyase
Sb03g040846	12.73	1.48943	0.117002	-3.09539	7.49e-05	0.00200041	hypothetical protein
Sb04g009870	9.26844	1.08513	0.117077	-3.09447	0.000675544	0.0132817	similar to N-(5'-phosphoribosyl)anthranilate isomerase
Sb07g005750	83.6734	9.95415	0.118964	-3.0714	1.3e-11	1.3e-09	hypothetical protein
Sb07g002010	11.9336	1.42676	0.119558	-3.06422	0.000235816	0.00539393	similar to Os08g0119300 protein
Sb03g006970	21.2722	2.54445	0.119614	-3.06355	3.87e-06	0.000150215	hypothetical protein
Sb10g030730	59.9996	7.20732	0.120123	-3.05742	3.37e-10	2.66e-08	hypothetical protein
Sb03g005920	9.19254	1.10683	0.120406	-3.05402	0.000536995	0.010929	similar to Putative uncharacterized protein P0009G03.26
Sb06g019830	41.8954	5.06473	0.12089	-3.04823	1.2e-08	7.62e-07	hypothetical protein
Sb06g025080	30.4584	3.69225	0.121223	-3.04427	2.31e-07	1.16e-05	similar to Os04g0558500 protein
Sb06g022940	8.94293	1.08513	0.121339	-3.04289	0.000889794	0.0168903	similar to OSIGBa0153E02-OSIGBa0093I20.8 protein
Sb06g008990	78.0244	9.51378	0.121933	-3.03584	2.5e-11	2.38e-09	similar to OSIGBa0140A01.6 protein
Sb02g024210	3307.72	406.975	0.123038	-3.02282	8.04e-15	1.23e-12	hypothetical protein
Sb06g001650	32.0866	4.00132	0.124704	-3.00342	1.38e-07	7.28e-06	similar to Os04g0166000 protein
Sb07g025660	14.0101	1.77925	0.126998	-2.97713	0.00323139	0.0470329	similar to Resistance protein T10rga2-1A
Sb05g008260	22.0059	2.83426	0.128795	-2.95685	0.000668919	0.0131787	similar to Serine/threonine protein kinase
Sb02g034840	11.2634	1.47858	0.131274	-2.92935	0.000314033	0.00680114	similar to AAA-type ATPase-like protein
Sb05g000380	8.47545	1.11524	0.131585	-2.92594	0.00118794	0.0215527	similar to Beta%2Cbeta-carotene 9'%2C10'-dioxygenase (Beta-carotene dioxygenase 2) (B-diox-II)-like
Sb03g025620	86.0428	11.3231	0.131599	-2.92578	2.47e-05	0.000769356	similar to Os01g0117500 protein
Sb02g005580	8.60232	1.13695	0.132168	-2.91956	0.000919223	0.0173463	hypothetical protein
Sb04g003470	13.6192	1.80936	0.132853	-2.91209	0.000150107	0.00363428	similar to Putative stress resistance-related protein
Sb01g021110	243.739	32.6385	0.133908	-2.90069	9.7e-11	8.27e-09	hypothetical protein
Sb09g021900	395.97	53.1052	0.134114	-2.89847	5.95e-17	1.15e-14	similar to 60S acidic ribosomal protein P2B
Sb01g045630	124.135	16.7043	0.134565	-2.89362	0.000303487	0.00665131	similar to Transposon protein%2C putative%2C CACTA%2C En/Spm sub-class
Sb02g034050	121.482	16.6578	0.137121	-2.86647	1.24e-05	0.000420761	hypothetical protein
Sb01g008885	74.7199	10.2464	0.137131	-2.86637	2.65e-10	2.12e-08	similar to H0112G12.7 protein
Sb04g033760	21.3629	2.93545	0.137409	-2.86345	0.00239643	0.0372468	hypothetical protein
Sb05g004460	31.9046	4.41403	0.138351	-2.8536	4.37e-07	2.09e-05	hypothetical protein
Sb01g048095	291.917	40.4254	0.138483	-2.85222	1.77e-07	9.06e-06	similar to Chitin elicitor-binding protein precursor
Sb10g010540	87.2901	12.1269	0.138926	-2.84761	5.79e-11	5.12e-09	similar to Embryogenesis transmembrane protein-like
Sb06g014950	7.88524	1.09598	0.138991	-2.84693	0.00206358	0.0334765	similar to High-affinity potassium transporter
Sb03g034900	7.83541	1.11524	0.142333	-2.81266	0.00265129	0.0402479	similar to Os01g0754600 protein
Sb09g000200	157.097	22.4986	0.143215	-2.80375	4.55e-13	5.56e-11	hypothetical protein
Sb02g027384	23.2966	3.33976	0.143358	-2.8023	4.92e-06	0.00018675	hypothetical protein
Sb04g008900	83.6904	12.0498	0.143981	-2.79605	6.68e-07	3.1e-05	similar to Os08g0106000 protein
Sb09g028960	214.953	31.1851	0.145079	-2.78509	7.92e-14	1.08e-11	similar to 60S ribosomal protein L13
Sb06g028560	673.258	98.0453	0.145628	-2.77964	2.58e-17	5.29e-15	similar to OSJNBa0008M17.16 protein
Sb08g006680	9.28467	1.36653	0.147181	-2.76433	0.00183976	0.0305011	similar to Glutathione S-transferase GST 18
Sb07g027220	40.0275	5.90102	0.147424	-2.76195	0.001095	0.0200443	similar to Receptor-like protein kinase 1
Sb04g033710	19.6648	2.90534	0.147743	-2.75883	2.45e-05	0.000764737	similar to Short-chain dehydrogenase/reductase protein-like
Sb05g004470	44.1788	6.54086	0.148054	-2.7558	6.94e-08	3.88e-06	hypothetical protein
Sb01g035890	309.808	45.9957	0.148465	-2.7518	1.81e-05	0.000587018	similar to Sucrose synthase 3
Sb0013s011110	24.1655	3.62957	0.150196	-2.73508	8.39e-06	0.000295864	hypothetical protein
Sb10g025910	727.617	110.253	0.151527	-2.72236	1.38e-16	2.59e-14	similar to Fibroin heavy chain-like
Sb03g046800	140.169	21.2394	0.151527	-2.72235	5.42e-12	5.79e-10	hypothetical protein
Sb01g032350	41.2954	6.28607	0.152222	-2.71575	1.76e-06	7.43e-05	similar to OSJNBa0035O13.10 protein
Sb04g022946	38.2931	5.90346	0.154165	-2.69745	2.45e-07	1.22e-05	similar to Putative uncharacterized protein OSJNBa0007M04.36
Sb02g020030	60.243	9.36321	0.155424	-2.68572	1.04e-08	6.62e-07	hypothetical protein
Sb06g033170	13.5392	2.15099	0.158871	-2.65407	0.000302275	0.00663609	similar to OSJNBb0017I01.21 protein
Sb03g026606	76.8867	12.3155	0.160177	-2.64226	0.00183183	0.0303987	similar to OSIGBa0140O07.6 protein
Sb05g004635	29.6156	4.75566	0.16058	-2.63864	3.44e-06	0.000136574	hypothetical protein
Sb01g005960	40.6685	6.53736	0.160747	-2.63713	2.36e-07	1.18e-05	similar to Putative glycolate oxidase (Os07g0152900 protein) (Putative (S)-2- hydroxy-acid oxidase)
Sb07g002380	29.2519	4.75566	0.162576	-2.62081	3.15e-06	0.000126392	hypothetical protein
Sb08g004240	22.3409	3.64883	0.163325	-2.61418	2.81e-05	0.000853105	similar to 5-formyltetrahydrofolate cyclo-ligase family protein%2C putative%2C expressed
Sb09g018440	17.1404	2.80414	0.163598	-2.61177	0.000141535	0.00345938	similar to Putative esterase
Sb01g016410	17.802	2.91619	0.163813	-2.60988	0.00145178	0.02526	hypothetical protein
Sb01g010830	144.709	23.7507	0.164127	-2.60712	2.57e-11	2.42e-09	similar to Beta-glucosidase
Sb02g038790	1169.19	192.765	0.16487	-2.6006	1.55e-15	2.6e-13	similar to Os01g0341000 protein
Sb07g028200	11.0768	1.83107	0.165306	-2.59679	0.000810854	0.0155529	similar to Putative wall-associated serine/threonine kinase
Sb09g027600	1324.41	218.946	0.165316	-2.5967	7.07e-11	6.11e-09	hypothetical protein
Sb07g023700	13.1053	2.17025	0.165601	-2.59422	0.000342038	0.00732115	hypothetical protein
Sb10g021670	46.2084	7.68271	0.166262	-2.58847	2.17e-05	0.000689399	similar to Putative CPRD2
Sb03g030440	33.8863	5.66851	0.16728	-2.57966	2.5e-06	0.000102368	hypothetical protein
Sb09g020290	149.091	25.3107	0.169767	-2.55837	2.67e-11	2.5e-09	hypothetical protein
Sb03g025520	220.066	37.4293	0.170082	-2.5557	4.03e-10	3.14e-08	similar to Thiazole biosynthetic enzyme 1-1%2C chloroplast precursor
Sb02g018590	13.2148	2.25219	0.170429	-2.55276	0.000310038	0.00674306	similar to Alpha-galactosidase
Sb03g029730	16.6549	2.85597	0.171479	-2.54389	0.000237117	0.00541885	similar to Os01g0652700 protein
Sb01g017650	123.193	21.2275	0.17231	-2.53692	0.00153591	0.0264725	hypothetical protein
Sb03g004850	147.133	25.3714	0.172438	-2.53585	6.31e-06	0.000230566	similar to Os01g0670100 protein
Sb02g019490	8.56985	1.47858	0.172533	-2.53506	0.00245287	0.0378991	similar to Putative phosphomannomutase
Sb03g012900	8.49282	1.46773	0.17282	-2.53266	0.00247536	0.0381777	similar to Putative uncharacterized protein P0515G01.44-2
Sb10g010680	16.7511	2.90534	0.173441	-2.52748	0.000146036	0.00355584	similar to NBS-LRR type R protein%2C Nbs1-Pi2
Sb07g025190	22.1301	3.90853	0.176616	-2.50131	0.00137867	0.0242343	similar to Putative ripening regulated protein DDTFR18
Sb05g008160	155.185	27.482	0.177092	-2.49743	6.91e-11	5.99e-09	similar to Nitrate-induced NOI protein%2C expressed
Sb05g008470	248.951	44.3335	0.178081	-2.48939	2.52e-05	0.000781781	similar to Os01g0696800 protein
Sb09g006950	29.5797	5.37625	0.181755	-2.45993	0.00307086	0.0453979	similar to Os05g0214300 protein
Sb07g007720	25.7647	4.70384	0.182569	-2.45349	2.7e-05	0.000828965	hypothetical protein
Sb01g014560	38.9568	7.19892	0.184792	-2.43603	6.13e-06	0.000225522	hypothetical protein
Sb05g021593	9.71969	1.7985	0.185037	-2.43411	0.00326063	0.0472773	hypothetical protein
Sb06g001670	12.1235	2.24378	0.185077	-2.43381	0.000743309	0.0144408	similar to DNA-directed RNA polymerase II 14.5 kDa polypeptide%2C putative%2C expressed
Sb01g038245	158.807	29.4715	0.18558	-2.42989	1.4e-10	1.17e-08	hypothetical protein
Sb02g041760	255.848	47.5789	0.185966	-2.42689	9.39e-05	0.00243983	similar to Nucleoid DNA-binding-like protein
Sb07g001310	90.3232	16.7981	0.185978	-2.4268	1.43e-05	0.000479644	hypothetical protein
Sb06g027386	24.1104	4.48511	0.186024	-2.42644	0.00174862	0.0292737	similar to OSJNBa0083N12.6 protein
Sb02g023730	15.3789	2.86437	0.186253	-2.42466	0.000391189	0.00827656	hypothetical protein
Sb03g001680	121.71	22.6956	0.186473	-2.42296	4.19e-07	2.01e-05	hypothetical protein
Sb01g007360	179.927	33.6525	0.187034	-2.41863	2.81e-08	1.66e-06	similar to Giberellin regulated family protein
Sb07g020700	13.9013	2.60467	0.187369	-2.41605	0.000524012	0.0106902	similar to Endoglucanase 21 precursor
Sb03g026870	15.7328	2.95471	0.187806	-2.41268	0.000315527	0.00682772	hypothetical protein
Sb07g029165	95.1806	17.9672	0.188769	-2.4053	6.09e-09	4.02e-07	similar to Plastidic general dicarboxylate transporter
Sb02g020900	20.9343	4.00972	0.191538	-2.3843	9.83e-05	0.00252496	similar to Os09g0309700 protein
Sb05g004420	117.239	22.5599	0.192427	-2.37762	1.31e-09	9.34e-08	hypothetical protein
Sb02g024220	289.793	55.7835	0.192495	-2.37711	5.56e-12	5.87e-10	similar to Os09g0400300 protein
Sb05g025920	66.272	12.7583	0.192514	-2.37696	9.61e-05	0.0024846	similar to Peptide chain release factor 1%2C putative%2C expressed
Sb07g020400	288.576	55.8077	0.19339	-2.37041	6.9e-12	7.17e-10	similar to Os02g0653400 protein
Sb04g027776	15.5666	3.01739	0.193838	-2.36708	0.000318964	0.00688469	hypothetical protein
Sb02g009430	39.4163	7.70197	0.1954	-2.35549	1.58e-05	0.000521968	hypothetical protein
Sb10g005280	22.1932	4.34295	0.195688	-2.35337	7.99e-05	0.0021143	hypothetical protein
Sb01g041810	14.8899	2.91619	0.19585	-2.35218	0.000574519	0.0115916	similar to Putative uncharacterized protein OSJNBa0081P02.20
Sb10g019360	585.658	115.102	0.196534	-2.34715	6.26e-10	4.75e-08	similar to Probable aquaporin TIP2-2
Sb10g001720	11.4499	2.25219	0.196699	-2.34594	0.001724	0.0288993	hypothetical protein
Sb01g021445	16.4071	3.23612	0.197238	-2.34199	0.000496949	0.010203	hypothetical protein
Sb04g003770	10.939	2.16185	0.197628	-2.33914	0.00183103	0.0303987	similar to Os02g0152900 protein
Sb04g021260	18.1222	3.59946	0.198621	-2.33191	0.000264193	0.00595804	hypothetical protein
Sb07g028210	9.46136	1.88044	0.198749	-2.33098	0.00268622	0.0406241	hypothetical protein
Sb02g034110	414.195	82.4092	0.198963	-2.32943	6.24e-10	4.75e-08	similar to Putative glucosyltransferase
Sb01g034450	14.5708	2.90534	0.199394	-2.3263	0.000501783	0.010294	hypothetical protein
Sb06g028240	29.1035	5.84079	0.20069	-2.31696	2.46e-05	0.000766632	similar to Os04g0612700 protein
Sb08g022160	26.4912	5.34614	0.201808	-2.30894	4.84e-05	0.00138503	hypothetical protein
Sb01g019210	55.6269	11.2303	0.201887	-2.30838	6.49e-07	3.02e-05	hypothetical protein
Sb03g005140	87.6439	17.7021	0.201978	-2.30773	4.19e-05	0.0012159	similar to Expansin-A9 precursor
Sb10g022300	530.736	107.52	0.202586	-2.30339	1.6e-12	1.87e-10	similar to Os09g0511600 protein
Sb06g001370	171.906	34.8769	0.202883	-2.30128	5.31e-10	4.07e-08	similar to B0616E02-H0507E05.10 protein
Sb10g023170	12.6344	2.5637	0.202914	-2.30106	0.00148347	0.0257241	hypothetical protein
Sb05g026390	1094.99	222.558	0.203251	-2.29867	3.15e-11	2.86e-09	similar to Seed maturation protein PM27%2C putative%2C expressed
Sb01g046680	28.2716	5.77216	0.204168	-2.29217	0.00193723	0.0317681	similar to Expansin-A25 precursor
Sb01g028600	12.3373	2.53359	0.205361	-2.28377	0.00184105	0.0305026	similar to Pentatricopeptide%2C putative%2C expressed
Sb03g025610	227.896	47.8079	0.20978	-2.25305	1.57e-10	1.3e-08	similar to Os01g0117500 protein
Sb02g024290	32.4718	6.87654	0.21177	-2.23943	1.98e-05	0.000639017	hypothetical protein
Sb05g000580	43.2276	9.18895	0.212571	-2.23398	1.79e-05	0.000583597	similar to H0215A08.3 protein
Sb05g022050	21.8213	4.64362	0.212802	-2.23241	0.000557325	0.0112712	similar to Cytochrome P450 71E1
Sb08g000830	73.5164	15.7787	0.214629	-2.22009	2.76e-07	1.36e-05	similar to Staphylococcal nucleaseue family protein%2C expressed
[truncated: 1,180 more rows]
