# Supplementary material for: Comparative transcriptome combined with morpho‐physiological analyses revealed key factors for differential cadmium accumulation in two contrasting sweet sorghum genotypes
Source: Plant Biotechnol J. 2017 Aug 3;16(2):558–71. doi: 10.1111/pbi.12795 (PMC5787832; doi:10.1111/pbi.12795)
Supplement: Supplementary file 10 — Table S5 Enriched GO categories of the DEGs. [file PBI-16-558-s005.xlsx]

## Sheet: H18-Cd VS H18-CK
Table S5. Enriched GO categories of the DEGs.
Enriched GO categories of the Cd-responsive DEGs in H18.
GO term	Ontology	Description	Number in input list	Number in BG/Ref	p-value	FDR
GO:0055114	Biological process	oxidation reduction	45	1485	8.4e-06	0.0028
GO:0006979	Biological process	response to oxidative stress	11	163	6.6e-05	0.011
GO:0042221	Biological process	response to chemical stimulus	13	259	0.00025	0.028
GO:0016491	Molecular function	oxidoreductase activity	51	1669	1.4e-06	0.00047
GO:0020037	Molecular function	heme binding	24	534	3.8e-06	0.00059
GO:0046906	Molecular function	tetrapyrrole binding	24	545	5.3e-06	0.00059
GO:0005506	Molecular function	iron ion binding	24	588	1.8e-05	0.0015
GO:0016684	Molecular function	oxidoreductase activity, acting on peroxide as acceptor	11	177	0.00013	0.0073
GO:0004601	Molecular function	peroxidase activity	11	177	0.00013	0.0073
GO:0016209	Molecular function	antioxidant activity	11	202	0.00039	0.018

## Sheet: L69-Cd VS L69-CK
Enriched GO categories of the Cd-responsive DEGs in H18.
GO term	Ontology	Description	Number in input list	Number in BG/Ref	p-value	FDR
GO:0055114	Biological process	oxidation reduction	175	1485	7e-09	7.2e-06
GO:0007018	Biological process	microtubule-based movement	18	51	7.2e-07	0.00037
GO:0007017	Biological process	microtubule-based process	18	65	1.2e-05	0.0042
GO:0008152	Biological process	metabolic process	672	8076	5.6e-05	0.014
GO:0016705	Molecular function	oxidoreductase activity, acting on paired donors, with incorporation or reduction of molecular oxygen	85	529	6.4e-10	4.7e-07
GO:0020037	Molecular function	heme binding	84	534	2e-09	7.3e-07
GO:0046906	Molecular function	tetrapyrrole binding	84	545	4.6e-09	8.5e-07
GO:0016491	Molecular function	oxidoreductase activity	193	1669	3.9e-09	8.5e-07
GO:0003824	Molecular function	catalytic activity	685	7817	6.2e-09	9.1e-07
GO:0009055	Molecular function	electron carrier activity	85	576	2.2e-08	2.7e-06
GO:0005506	Molecular function	iron ion binding	86	588	2.6e-08	2.7e-06
GO:0003777	Molecular function	microtubule motor activity	18	51	7.2e-07	6.6e-05
GO:0003774	Molecular function	motor activity	18	65	1.2e-05	0.001
GO:0016758	Molecular function	transferase activity, transferring hexosyl groups	53	427	0.00055	0.04
GO:0016757	Molecular function	transferase activity, transferring glycosyl groups	62	529	0.00075	0.046
GO:0050662	Molecular function	coenzyme binding	51	411	0.0007	0.046
GO:0016684	Molecular function	oxidoreductase activity, acting on peroxide as acceptor	27	177	0.00094	0.046
GO:0016706	Molecular function	oxidoreductase activity, acting on paired donors, with incorporation or reduction of molecular oxygen, 2-oxoglutarate as one donor, and incorporation of one atom each of oxygen into both donors	21	122	0.00089	0.046
GO:0004601	Molecular function	peroxidase activity	27	177	0.00094	0.046

## Sheet: L69-CK VS H18-CK
Enriched GO categories of the DEGs between H18 and L69 under normal condition.
GO term	Ontology	Description	Number in input list	Number in BG/Ref	p-value	FDR
GO:0055114	Biological process	oxidation reduction	79	1485	6.4e-07	0.00029
GO:0043531	Molecular function	ADP binding	34	326	1.5e-09	5.4e-07
GO:0016705	Molecular function	oxidoreductase activity, acting on paired donors, with incorporation or reduction of molecular oxygen	38	529	1.5e-06	0.00027
GO:0016491	Molecular function	oxidoreductase activity	81	1669	1.3e-05	0.0016
GO:0020037	Molecular function	heme binding	34	534	5.6e-05	0.005
GO:0046906	Molecular function	tetrapyrrole binding	34	545	8.1e-05	0.0059
GO:0005506	Molecular function	iron ion binding	35	588	0.00015	0.0091
GO:0009055	Molecular function	electron carrier activity	33	576	0.00045	0.023

## Sheet: L69-Cd VS L18-Cd
Enriched GO categories of the DEGs between H18 and L69 under Cd treatment.
GO term	Ontology	Description	Number in input list	Number in BG/Ref	p-value	FDR
GO:0055114	Biological process	oxidation reduction	143	1485	1.3e-10	7.8e-08
GO:0016705	Molecular function	oxidoreductase activity, acting on paired donors, with incorporation or reduction of molecular oxygen	73	529	9.5e-12	5.5e-09
GO:0043531	Molecular function	ADP binding	51	326	3.2e-10	6.2e-08
GO:0016491	Molecular function	oxidoreductase activity	155	1669	2.1e-10	6.2e-08
GO:0020037	Molecular function	heme binding	66	534	5.8e-09	8.4e-07
GO:0046906	Molecular function	tetrapyrrole binding	66	545	1.2e-08	1.4e-06
GO:0005506	Molecular function	iron ion binding	69	588	1.7e-08	1.7e-06
GO:0009055	Molecular function	electron carrier activity	60	576	5.3e-06	0.00044
GO:0046872	Molecular function	metal ion binding	130	1712	0.00014	0.01
GO:0043169	Molecular function	cation binding	130	1720	0.00017	0.011
GO:0043167	Molecular function	ion binding	130	1724	0.00019	0.011
GO:0046914	Molecular function	transition metal ion binding	102	1315	0.00041	0.021
GO:0016706	Molecular function	oxidoreductase activity, acting on paired donors, with incorporation or reduction of molecular oxygen, 2-oxoglutarate as one donor, and incorporation of one atom each of oxygen into both donors	17	122	0.00088	0.042
