# Supplementary material for: Comparative transcriptome combined with morpho‐physiological analyses revealed key factors for differential cadmium accumulation in two contrasting sweet sorghum genotypes
Source: Plant Biotechnol J. 2017 Aug 3;16(2):558–71. doi: 10.1111/pbi.12795 (PMC5787832; doi:10.1111/pbi.12795)
Supplement: Supplementary file 11 — Table S6 KEGG enrichment results of the DEGs. [file PBI-16-558-s006.xlsx]

## Sheet: H18-Cd VS H18-CK
Table S6. KEGG enrichment results of the DEGs.
KEGG enrichment results of the Cd-responsive DEGs in H18.
Term	ID	Sample number	Background number	P-Value	Corrected P-Value	Genes	Hyperlink
Protein processing in endoplasmic reticulum	ko04141	4	147	0.0008857	0.0370407	Sb01g010460|Sb01g039990|Sb02g026300|Sb03g041830|Sb09g005900|	http://www.genome.jp/kegg-bin/show_pathway?ko04141
Glutathione metabolism	ko00480	3	79	0.001517	0.0370407	Sb01g010540|Sb01g030780|Sb01g030880|Sb01g030930|Sb01g031030|Sb03g015070|Sb03g025210|Sb03g045790|Sb03g045800|Sb06g003160|Sb06g018740|	http://www.genome.jp/kegg-bin/show_pathway?ko00480
Phenylpropanoid biosynthesis	ko00940	3	98	0.002799	0.0370407	Sb01g017270|Sb01g041760|Sb02g033790|Sb06g022510|Sb08g000980|Sb10g010040|	http://www.genome.jp/kegg-bin/show_pathway?ko00940
Biosynthesis of amino acids	ko01230	5	350	0.003592	0.0370407	Sb02g003520|Sb02g020430|Sb02g044055|Sb05g002760|Sb09g006030|	http://www.genome.jp/kegg-bin/show_pathway?ko01230
Phenylalanine, tyrosine and tryptophan biosynthesis	ko00400	3	108	0.003676	0.0370407	Sb02g003520|Sb02g020430|Sb02g044055|	http://www.genome.jp/kegg-bin/show_pathway?ko00400
Pentose phosphate pathway	ko00030	3	109	0.003772	0.0370407	Sb05g002760|Sb06g003160|Sb09g006030|	http://www.genome.jp/kegg-bin/show_pathway?ko00030
Biosynthesis of secondary metabolites	ko01110	17	2558	0.003989	0.0370407	Sb01g015040|Sb01g017270|Sb01g041760|Sb01g042600|Sb02g003520|Sb02g020430|Sb02g033790|Sb02g044055|Sb03g003070|Sb03g046660|Sb04g004290|Sb05g002760|Sb05g004540|Sb06g003160|Sb06g020600|Sb06g022510|Sb07g003010|Sb07g003020|Sb07g003040|Sb08g000980|Sb09g006030|Sb10g010040|	http://www.genome.jp/kegg-bin/show_pathway?ko01110

## Sheet: L69-Cd VS L69-CK
KEGG enrichment results of the Cd-responsive DEGs in L69.
Term	ID	Sample number	Background number	P-Value	Corrected P-Value	Genes	Hyperlink
Plant hormone signal transduction	ko04075	10	58	1.27e-09	1.98e-07	Sb01g000352|Sb01g033020|Sb01g033570|Sb01g038150|Sb01g045180|Sb01g045190|Sb02g022090|Sb02g025720|Sb02g039190|Sb03g035500|Sb03g039630|Sb04g022410|Sb04g022785|Sb04g034190|Sb05g010320|Sb07g004900|Sb09g021410|Sb09g021840|Sb09g021990|Sb09g026860|Sb09g026865|	http://www.genome.jp/kegg-bin/show_pathway?ko04075
DNA replication	ko03030	7	52	2.15e-06	0.000167934	Sb0019s004400|Sb01g042890|Sb03g024490|Sb03g041040|Sb04g036050|Sb07g004320|Sb09g008010|	http://www.genome.jp/kegg-bin/show_pathway?ko03030
Cell cycle	ko04110	8	108	3.71e-05	0.00192712	Sb0019s004400|Sb03g010940|Sb03g024490|Sb03g037460|Sb03g047370|Sb04g036050|Sb06g025380|Sb08g001810|Sb09g008010|Sb10g030790|	http://www.genome.jp/kegg-bin/show_pathway?ko04110
Biosynthesis of amino acids	ko01230	14	350	7.19e-05	0.00280254	Sb01g033590|Sb01g037570|Sb01g044130|Sb02g011470|Sb02g039660|Sb03g041410|Sb04g007900|Sb04g008330|Sb04g025560|Sb05g002760|Sb05g004590|Sb05g021610|Sb06g015310|Sb06g022630|Sb09g008180|Sb09g029170|	http://www.genome.jp/kegg-bin/show_pathway?ko01230
Cell cycle - yeast	ko04111	8	125	0.000104	0.0032448	Sb0019s004400|Sb03g024490|Sb03g047370|Sb04g003160|Sb04g036050|Sb08g001810|Sb09g008010|Sb10g009230|	http://www.genome.jp/kegg-bin/show_pathway?ko04111
Cysteine and methionine metabolism	ko00270	8	139	0.0002158	0.0056108	Sb01g017060|Sb01g042580|Sb02g004680|Sb02g026280|Sb04g007900|Sb04g025720|Sb04g034520|Sb05g021610|Sb06g028430|Sb07g026190|Sb08g020830|Sb09g003790|Sb09g003800|	http://www.genome.jp/kegg-bin/show_pathway?ko00270
Metabolic pathways	ko01100	79	4348	0.0004506	0.0100419	Sb01g000970|Sb01g003870|Sb01g006100|Sb01g008450|Sb01g010640|Sb01g015040|Sb01g017270|Sb01g020280|Sb01g020300|Sb01g020310|Sb01g031870|Sb01g032440|Sb01g032980|Sb01g033590|Sb01g037570|Sb01g038540|Sb01g041760|Sb01g042580|Sb01g043710|Sb01g044130|Sb01g045240|Sb02g002900|Sb02g003230|Sb02g003240|Sb02g004680|Sb02g009540|Sb02g010065|Sb02g011470|Sb02g022920|Sb02g023790|Sb02g026280|Sb02g029130|Sb02g030500|Sb0…	http://www.genome.jp/kegg-bin/show_pathway?ko01100
Pantothenate and CoA biosynthesis	ko00770	5	63	0.0007681	0.0148075	Sb01g000970|Sb04g025560|Sb04g028610|Sb09g008180|Sb09g029170|	http://www.genome.jp/kegg-bin/show_pathway?ko00770
Phenylpropanoid biosynthesis	ko00940	6	98	0.000933	0.0148075	Sb01g017270|Sb01g041760|Sb02g042840|Sb03g010230|Sb03g038160|Sb03g046760|Sb04g005210|Sb04g026560|Sb05g001000|Sb05g001010|Sb06g022500|Sb06g022510|Sb06g022750|Sb06g031300|Sb07g022040|Sb08g000980|Sb10g010040|	http://www.genome.jp/kegg-bin/show_pathway?ko00940
alpha-Linolenic acid metabolism	ko00592	5	66	0.0009492	0.0148075	Sb01g003870|Sb01g010640|Sb01g031870|Sb01g045240|Sb03g035280|Sb07g027760|Sb10g007300|Sb10g007310|Sb10g007330|	http://www.genome.jp/kegg-bin/show_pathway?ko00592
Cutin, suberine and wax biosynthesis	ko00073	4	41	0.001196	0.0169615	Sb01g018855|Sb02g011920|Sb03g040250|Sb03g040950|Sb05g005330|Sb05g018060|	http://www.genome.jp/kegg-bin/show_pathway?ko00073
Starch and sucrose metabolism	ko00500	7	151	0.00184	0.02392	Sb02g010065|Sb02g023790|Sb02g029130|Sb03g012820|Sb06g022500|Sb06g022510|Sb06g023760|Sb06g031920|Sb08g017750|Sb09g017920|	http://www.genome.jp/kegg-bin/show_pathway?ko00500
Flavonoid biosynthesis	ko00941	5	88	0.003382	0.040584	Sb03g028880|Sb03g038160|Sb04g024710|Sb04g024730|Sb05g020160|Sb05g020190|Sb05g020200|Sb05g020210|Sb05g020230|Sb06g029625|	http://www.genome.jp/kegg-bin/show_pathway?ko00941

## Sheet: L69-CK VS H18-CK
	KEGG enrichment results of the DEGs between H18 and L69 under normal condition.
Term	ID	Sample number	Background number	P-Value	Corrected P-Value	Genes	Hyperlink
Phenylpropanoid biosynthesis	ko00940	6	98	2.92e-05	0.00277495	Sb01g010830|Sb01g017270|Sb02g001130|Sb02g001135|Sb02g024220|Sb02g033790|Sb03g046810|Sb05g001010|Sb06g019830|Sb06g022480|Sb06g022510|Sb06g028240|Sb10g005700|	http://www.genome.jp/kegg-bin/show_pathway?ko00940
Carbon fixation in photosynthetic organisms	ko00710	4	61	0.0004835	0.0229663	Sb05g002760|Sb09g005230|Sb10g008725|Sb10g021330|	http://www.genome.jp/kegg-bin/show_pathway?ko00710
Photosynthesis	ko00195	4	75	0.001053	0.033345	Sb01g038505|Sb03g046340|Sb04g023940|Sb07g002060|	http://www.genome.jp/kegg-bin/show_pathway?ko00195
Ribosome	ko03010	5	144	0.001763	0.037278	Sb01g006910|Sb06g011721|Sb06g027740|Sb06g027780|Sb09g010640|Sb09g028960|	http://www.genome.jp/kegg-bin/show_pathway?ko03010
Photosynthesis - antenna proteins	ko00196	3	42	0.001962	0.037278	Sb01g015400|Sb03g027040|Sb05g007070|Sb09g028720|	http://www.genome.jp/kegg-bin/show_pathway?ko00196

## Sheet: L69-Cd VS H18-Cd
KEGG enrichment results of the DEGs between H18 and L69 under Cd treatment.
Term	ID	Sample number	Background number	P-Value	Corrected P-Value	Genes	Hyperlink
Phenylpropanoid biosynthesis	ko00940	9	98	8.557e-07	0.000119798	Sb01g010830|Sb01g017270|Sb01g027330|Sb01g039145|Sb02g001130|Sb02g001135|Sb02g024220|Sb02g033790|Sb02g041550|Sb02g042840|Sb03g010240|Sb03g024460|Sb03g038160|Sb03g046810|Sb04g017460|Sb04g026520|Sb05g001000|Sb06g019830|Sb06g022480|Sb06g022500|Sb06g022510|Sb06g022750|Sb06g028240|Sb10g005700|	http://www.genome.jp/kegg-bin/show_pathway?ko00940
Biosynthesis of secondary metabolites	ko01110	48	2558	0.0002401	0.016807	Sb01g005960|Sb01g010830|Sb01g015040|Sb01g017270|Sb01g019590|Sb01g021520|Sb01g027330|Sb01g034470|Sb01g039145|Sb01g044130|Sb02g001130|Sb02g001135|Sb02g002640|Sb02g003230|Sb02g003240|Sb02g020430|Sb02g024220|Sb02g026280|Sb02g030500|Sb02g033790|Sb02g038710|Sb02g041550|Sb02g042840|Sb03g001180|Sb03g001190|Sb03g005240|Sb03g010240|Sb03g024460|Sb03g026790|Sb03g028910|Sb03g031295|Sb03g038160|Sb03g046810|Sb0…	http://www.genome.jp/kegg-bin/show_pathway?ko01110
Carbon fixation in photosynthetic organisms	ko00710	5	61	0.0003974	0.0185453	Sb03g003230|Sb05g002760|Sb09g005230|Sb10g008725|Sb10g021330|	http://www.genome.jp/kegg-bin/show_pathway?ko00710
Ribosome	ko03010	7	144	0.0007355	0.0257425	Sb03g030270|Sb04g027550|Sb06g011721|Sb06g027740|Sb06g027780|Sb08g017450|Sb09g010640|Sb09g028960|	http://www.genome.jp/kegg-bin/show_pathway?ko03010
Photosynthesis	ko00195	5	75	0.001024	0.02625	Sb01g038505|Sb03g046340|Sb04g023940|Sb06g015570|Sb07g002060|	http://www.genome.jp/kegg-bin/show_pathway?ko00195
Biosynthesis of amino acids	ko01230	11	350	0.001125	0.02625	Sb01g044130|Sb02g020430|Sb04g009870|Sb05g002240|Sb05g002760|Sb05g019828|Sb05g021600|Sb06g022630|Sb08g001160|Sb09g002480|Sb09g005230|Sb10g008725|	http://www.genome.jp/kegg-bin/show_pathway?ko01230
Metabolic pathways	ko01100	69	4348	0.001599	0.03198	Sb0011s015110|Sb0012s008010|Sb01g005960|Sb01g010830|Sb01g015040|Sb01g017270|Sb01g020280|Sb01g020300|Sb01g021520|Sb01g027330|Sb01g032980|Sb01g038505|Sb01g038540|Sb01g039145|Sb01g044130|Sb02g001130|Sb02g001135|Sb02g002640|Sb02g003230|Sb02g003240|Sb02g008990|Sb02g020430|Sb02g023790|Sb02g024220|Sb02g026280|Sb02g030500|Sb02g033790|Sb02g038710|Sb02g041550|Sb02g042840|Sb03g001180|Sb03g001190|Sb03g003230…	http://www.genome.jp/kegg-bin/show_pathway?ko01100
Flavonoid biosynthesis	ko00941	5	88	0.002083	0.0364525	Sb01g034470|Sb03g038160|Sb04g017460|Sb04g024710|Sb04g024730|Sb05g020160|Sb0605s002010|Sb06g029590|Sb06g029610|Sb06g029625|	http://www.genome.jp/kegg-bin/show_pathway?ko00941
Plant hormone signal transduction	ko04075	4	58	0.002871	0.04466	Sb01g045170|Sb01g045180|Sb01g045190|Sb02g025720|Sb06g017550|Sb10g022200|Sb10g028580|	http://www.genome.jp/kegg-bin/show_pathway?ko04075
Ubiquinone and other terpenoid-quinone biosynthesis	ko00130	6	143	0.003571	0.049994	Sb01g039145|Sb02g008990|Sb03g038160|Sb04g003790|Sb04g017460|Sb05g019828|Sb05g021600|Sb07g002550|	http://www.genome.jp/kegg-bin/show_pathway?ko00130
