# Supplementary material for: Comparative transcriptome combined with morpho‐physiological analyses revealed key factors for differential cadmium accumulation in two contrasting sweet sorghum genotypes
Source: Plant Biotechnol J. 2017 Aug 3;16(2):558–71. doi: 10.1111/pbi.12795 (PMC5787832; doi:10.1111/pbi.12795)
Supplement: Supplementary file 12 — Table S7 DEGs involved in phenylpropanoid and lignin biosynthesis. [file PBI-16-558-s007.xlsx]

## Sheet: Sheet1
Table S7. DEGs involved in phenylpropanoid and lignin biosynthesis. Items highlighted in magenta mean up-regulated, while in green mean down-regulated.
	ID	H18CK	H18Cd	H18Cd/H18CK	Log2(H18Cd/H18CK)	P-value	Padj	L69CK	L69Cd	L69Cd/L69CK	Log2(L69Cd/L69CK)	P-value	Padj	H18CK	L69CK	L69CK/H18CK	Log2(L69CK/H18CK)	P-value	Padj	L69Cd	H18Cd	L69Cd/H18Cd	Log2(L69Cd/H18Cd)	P-value	Padj	Annotation
Cd-responsive DEGs	Sb01g041760	589.089	2539.49	4.31087	2.10798	6.47e-10	3.56e-07	609.235	2592.97	4.25611	2.08954	1.86e-08	1.73e-06	555.967	672.464	1.20954	0.274456	0.403063	1	2284.14	2731.92	1.19603	0.258259	0.468484	0.996869	Peroxidase
	Sb08g000980	9.86926	68.3715	6.92772	2.79238	1.64e-08	6.29e-06	11.5966	72.9959	6.29459	2.65411	4.04e-08	3.5e-06	9.32875	12.8255	1.37483	0.459256	0.704568	1	61.5126	76.9813	1.25147	0.323626	0.389708	0.952217	Peroxidase
	Sb10g010040	227.817	1511.83	6.63614	2.73035	1.48e-06	0.000285206	263.111	1710.82	6.50227	2.70094	5.27e-10	7.78e-08	214.998	290.626	1.35176	0.434843	0.397039	1	1359.34	1801.25	1.32509	0.406092	0.305799	0.888859	Peroxidase
	Sb03g009410	13.5997	105.613	7.76582	2.95714	2.29e-07	5.62e-05	4.68266	68.2296	14.5707	3.865	0.000135635	0.00355779	12.8595	5.17324	0.40229	-1.31369	0.292704	1	94.8714	71.7884	0.756691	-0.402223	0.350295	0.923287	Laccase
	Sb04g026560	571.138	884.738	1.54908	0.631411	0.470836	1	209.848	912.024	4.34612	2.11973	8.53e-05	0.00246283	540.279	230.754	0.427101	-1.22735	0.170965	0.985173	793.605	960.093	1.20979	0.274754	0.694336	1	PAL
	Sb04g005210	2782.99	5286.67	1.89964	0.925725	0.0589318	0.698054	2185.25	5448.57	2.49334	1.31808	0.000823635	0.0152602	2627.76	2410.62	0.917368	-0.124428	0.653983	1	4748.21	5738.91	1.20865	0.273395	0.551694	1	4CL
	Sb07g022040	57.2046	249.863	4.36789	2.12694	0.0269571	0.489147	29.9975	224.729	7.4916	2.90527	1.02e-07	7.87e-06	54.0999	33.1279	0.612348	-0.707577	0.343547	1	224.037	236.567	1.05593	0.0785091	0.978111	1	4CL
	Sb03g046760	2896.84	6826.8	2.35664	1.23673	0.00215087	0.10292	1880.97	7263.28	3.86144	1.94914	8.1e-05	0.00236332	2736.83	2077.87	0.759226	-0.397399	0.437833	1	6137.44	7645.35	1.24569	0.316946	0.474658	1	Peroxidase
	Sb03g038550	1217.51	3834.98	3.14986	1.65529	0.00569948	0.197475	754.944	2544.28	3.37015	1.75281	0.000119966	0.00321845	1149.49	833.601	0.725191	-0.463566	0.201816	1	3446.37	2679.22	0.777402	-0.363267	0.381747	0.945548	Laccase
	Sb04g027860	26.1118	386.435	14.7993	3.88745	0.0040023	0.155634	12.2941	1340.92	109.07	6.7691	6.39e-05	0.00195644	24.691	13.5931	0.550529	-0.861108	0.280644	1	346.324	1407.81	4.06502	2.02326	0.0872488	0.495936	Laccase
	Sb03g039530	330.487	236.186	0.714659	-0.484673	0.159875	0.965247	405.387	153.777	0.379334	-1.39846	3.99e-05	0.00131349	311.885	447.122	1.43361	0.519657	0.118408	0.83206	212.584	162.328	0.763593	-0.389125	0.210653	0.765062	Laccase
	Sb03g010230	188.903	109.022	0.577129	-0.793034	0.0183236	0.403678	165.077	52.4286	0.3176	-1.65472	1.9e-05	0.000717913	178.233	181.952	1.02087	0.0297966	0.98275	1	98.2715	55.2967	0.562692	-0.829581	0.0640782	0.413739	Peroxidase
	Sb06g031300	568.481	423.491	0.744952	-0.42478	0.291167	1	565.802	259.076	0.457892	-1.12692	0.00108019	0.0188786	535.877	623.178	1.16291	0.21774	0.427616	1	381.512	273.278	0.716302	-0.481361	0.139909	0.636596	Peroxidase
DEGs between H18 and L69	Sb10g005700	4.94103	10.6744	2.16036	1.11127	0.1513	0.956038	20.9645	25.8208	1.23164	0.300581	0.632591	0.965879	4.66817	23.0902	4.9463	2.30635	0.000409157	0.0128731	9.62529	27.241	2.83015	1.50088	0.00214064	0.0342288	CCR
	Sb04g026520	5343.07	6538.3	1.2237	0.291247	0.327712	1	9554.04	15149.2	1.58563	0.66506	0.161138	0.553	5042.76	10539.2	2.08998	1.06349	0.00412431	0.0845268	5878.24	15961.2	2.7153	1.44111	0.00148108	0.0257175	PAL
	Sb04g017460	1535.54	1485.48	0.967405	-0.0478086	0.909972	1	1899.07	4917.68	2.58952	1.37268	0.0269303	0.195166	1447.72	2097.34	1.44872	0.534776	0.215796	1	1336.98	5172.75	3.86898	1.95195	0.00327507	0.0474598	C4H
	Sb07g006090	1.46714	1.69496	1.15529	0.208251	1	1	2.95853	7.91877	2.67659	1.42039	0.076153	0.370389	1.38859	3.26691	2.35268	1.23431	0.426619	1	1.5263	8.33586	5.46148	2.44929	0.00281204	0.0421789	CAD
	Sb01g027330	4.67762	7.02117	1.50101	0.585937	0.594583	1	8.56017	26.0845	3.0472	1.60748	0.00690751	0.0756404	4.42077	9.46193	2.14034	1.09784	0.302616	1	6.2789	27.4839	4.37718	2.13	0.000138067	0.00339401	Peroxidase
	Sb03g010240	416.955	449.626	1.07836	0.108836	0.804054	1	620.747	1051.6	1.6941	0.760515	0.0290379	0.204357	393.594	685.036	1.74046	0.79947	0.0191785	0.269323	404.709	1110.01	2.74274	1.45562	3.57e-06	0.000140104	Peroxidase
	Sb03g028920	0.429657	0.310912	0.723628	-0.46668	1	1	1.57488	6.95761	4.41787	2.14335	0.0253529	0.187437	0.403324	1.74309	4.32182	2.11164	0.28021	1	0.280938	7.32182	26.062	4.70388	0.000105734	0.00268138	Laccase
	Sb02g024220	406.199	322.123	0.793018	-0.334574	0.309002	1	99.0004	52.8763	0.534102	-0.904812	0.0214962	0.168033	383.482	109.181	0.284709	-1.81244	7.11e-07	4.65e-05	289.793	55.7835	0.192495	-2.37711	5.56e-12	5.87e-10	CAD
	Sb06g028240	56.3155	32.308	0.573697	-0.801639	0.0428413	0.617914	7.56916	5.52973	0.730561	-0.452924	0.65293	0.97471	53.1766	8.3541	0.157101	-2.67023	3.97e-07	2.69e-05	29.1035	5.84079	0.20069	-2.31696	2.46e-05	0.000766632	CAD
	Sb02g024210	2728.67	3677.74	1.34781	0.430622	0.177231	0.995617	464.477	386.122	0.831304	-0.266553	0.430879	0.849191	2575.45	512.657	0.199055	-2.32876	1.95e-11	2.77e-09	3307.72	406.975	0.123038	-3.02282	8.04e-15	1.23e-12	CAD
	Sb02g001130	24.5918	43.5621	1.77141	0.824897	0.0554714	0.683815	4.30056	3.07124	0.714148	-0.485704	0.659924	0.975983	23.1824	4.7444	0.204656	-2.28873	0.000613076	0.0179807	39.1439	3.22771	0.0824577	-3.6002	1.01e-07	5.52e-06	Peroxidase
	Sb02g001135	23.0837	28.3526	1.22825	0.296601	0.543973	1	2.68992	2.34183	0.870594	-0.199928	1	1	21.7592	2.96558	0.136291	-2.87524	4.88e-05	0.0020532	25.58	2.46251	0.0962669	-3.37682	1.2e-05	0.00040743	Peroxidase
	Sb03g046810	75.107	110.378	1.46961	0.555437	0.191435	1	9.75659	23.1729	2.3751	1.24799	0.138455	0.513731	70.8242	10.7236	0.151411	-2.72345	1.06e-07	8.08e-06	99.5565	24.5253	0.246346	-2.02124	0.000951221	0.0178843	Peroxidase
	Sb03g024460	2448.3	1948.19	0.795731	-0.329646	0.293586	1	1295.98	806.926	0.622637	-0.683536	0.0457354	0.271987	2310.08	1428.51	0.618381	-0.693433	0.0423964	0.466142	1755.05	852.158	0.485547	-1.04232	0.0013284	0.0235118	C4H
	Sb05g026630	50.3922	225.891	4.48266	2.16435	0.00238785	0.110098	3.26256	9.78135	2.99806	1.58403	0.0639607	0.334679	47.6522	3.59425	0.0754268	-3.72878	0.0271333	0.343931	202.765	10.2898	0.0507476	-4.30052	1.5e-08	9.37e-07	Laccase
Cd-responsive DEGs which expressed differentially between H18 and L69	Sb02g024190	3.67766	105.135	28.5873	4.8373	0.000219959	0.0186436	46.4327	518.842	11.1741	3.48208	1.9e-10	3.22e-08	3.4734	51.3248	14.7765	3.88524	0.00153839	0.0382216	94.2502	546.115	5.79431	2.53464	7.24e-07	3.33e-05	CAD
	Sb01g017270	194.142	758.368	3.90626	1.96579	3.91e-05	0.0045662	367.474	2568.93	6.99078	2.80545	1.01e-13	3.46e-11	183.25	405.421	2.2124	1.14561	0.00108365	0.0287128	681.536	2705.54	3.96977	1.98905	4.98e-09	3.31e-07	F5H
	Sb06g022750	235.765	978.18	4.14896	2.05275	0.0139916	0.351358	233.222	3492.48	14.9749	3.90447	4.09e-09	4.72e-07	222.791	257.537	1.15596	0.209085	0.821042	1	877.763	3674.8	4.18655	2.06576	0.000272302	0.00609804	PAL
	Sb03g038160	13.4906	23.1018	1.71243	0.776047	0.157958	0.965247	7.87336	47.7504	6.0648	2.60046	6.55e-07	4.04e-05	12.7453	8.68631	0.68153	-0.553151	0.343894	1	20.7542	50.3663	2.4268	1.27906	0.00316649	0.0464901	C4H
	Sb05g001000	21.753	59.7591	2.74716	1.45794	0.000885812	0.0548646	68.6222	388.337	5.65906	2.50056	1.66e-11	3.59e-09	20.5296	75.8176	3.69308	1.88482	0.0146223	0.221033	53.8112	409.077	7.60208	2.9264	1.96e-17	4.15e-15	Peroxidase
	Sb02g033790	15.795	47.5905	3.01302	1.59121	0.000692808	0.0461501	1.22888	4.50617	3.6669	1.87456	0.101483	0.435135	14.9248	1.35971	0.0911038	-3.45635	0.000279965	0.00935025	42.8054	4.75566	0.1111	-3.17007	2.95e-09	2.02e-07	Peroxidase
	Sb05g001010	302.951	678.035	2.2381	1.16227	0.000911904	0.0560325	69.7804	460.771	6.60316	2.72316	2.22e-13	6.94e-11	286.174	76.9754	0.268981	-1.89442	0.000124255	0.00466934	610.125	486.501	0.797379	-0.326662	0.253218	0.826676	Peroxidase
	Sb02g042840	268.475	165.535	0.616574	-0.697655	0.0498907	0.65642	223.911	42.9571	0.191848	-2.38196	6.14e-07	3.79e-05	253.282	247.09	0.975554	-0.0357067	0.979495	1	149.264	45.4729	0.304647	-1.71479	0.00216527	0.0345097	Peroxidase
	Sb05g025570	13.8819	87.8636	6.32936	2.66206	2.49e-07	6.07e-05	3.22732	19.1807	5.94323	2.57125	0.0493085	0.284763	13.1258	3.5731	0.272219	-1.87716	0.158915	0.950703	78.9488	20.1339	0.255025	-1.97129	2.39e-05	0.00074719	Laccase
	Sb09g022510	92.8455	24.8802	0.267974	-1.89983	6.8e-06	0.00104889	81.675	2.4433	0.0299149	-5.06299	4.11e-16	2.21e-13	87.6469	90.1128	1.02813	0.0400295	0.931727	1	22.3831	2.57456	0.115022	-3.12001	5.37e-05	0.00150957	Laccase
