# Supplementary material for: Comparative transcriptome combined with morpho‐physiological analyses revealed key factors for differential cadmium accumulation in two contrasting sweet sorghum genotypes
Source: Plant Biotechnol J. 2017 Aug 3;16(2):558–71. doi: 10.1111/pbi.12795 (PMC5787832; doi:10.1111/pbi.12795)
Supplement: Supplementary file 13 — Table S8 DEGs involved in cell wall metabolism. [file PBI-16-558-s008.xlsx]

## Sheet: Sheet1
Table S8. DEGs involved in cell wall metabolism. Items highlighted in magenta mean up-regulated, while in green mean down-regulated.
	ID	H18CK	H18Cd	H18Cd/H18CK	Log2(H18Cd/H18CK)	P-value	Padj	L69CK	L69Cd	L69Cd/L69CK	Log2(L69Cd/L69CK)	P-value	Padj	H18CK	L69CK	L69CK/H18CK	Log2(L69CK/H18CK)	P-value	Padj	L69Cd	H18Cd	L69Cd/H18Cd	Log2(L69Cd/H18Cd)	P-value	Padj	Annotation	GO-Biological process
Cd-responsive DEGs	Sb06g021250	19.2312	103.371	5.37515	2.4263	0.000210013	0.0181435	8.90634	114.749	12.884	3.68751	5.02e-10	7.53e-08	18.1638	9.85017	0.542297	-0.882845	0.435977	1	92.9843	121.038	1.30171	0.380405	0.351505	0.923604	similar to Endochitinase A precursor	cell wall macromolecule catabolic process
	Sb10g028010	568.257	2837.5	4.99333	2.32	1.05e-11	1.11e-08	909.366	4910.27	5.39966	2.43287	4.37e-05	0.0014096	536.036	1003.57	1.87221	0.904746	0.0480441	0.503563	2554.25	5169.94	2.02406	1.01725	0.0265328	0.233198	Cathepsin propeptide inhibitor domain (I29)	cell wall pectin metabolic process
	Sb03g047220	76.8947	411.634	5.35323	2.42041	7.09e-06	0.00108716	63.7364	535.719	8.40523	3.07129	2.11e-13	6.87e-11	72.6844	70.399	0.968557	-0.0460909	0.919727	1	369.79	564.153	1.5256	0.609381	0.0818353	0.475917	X-box transcription factor related/cellulose synthase (UDP-forming)	cellulose biosynthetic process
	Sb01g018855	302.263	2117.13	7.00424	2.80823	0.000280124	0.0222726	514.701	2370.89	4.60635	2.20362	0.00334979	0.0445323	285.308	569.014	1.99438	0.995944	0.21372	1	1903.33	2493.54	1.3101	0.389675	0.571212	1	similar to Cytochrome P450 family protein%2C expressed	suberin biosynthetic process
	Sb09g022430	163.431	1304.81	7.98387	2.99709	0.000563109	0.0389453	160.297	1369.81	8.54543	3.09515	6.75e-15	2.99e-12	154.456	177.066	1.14639	0.197097	0.833354	1	1172.5	1442.59	1.23035	0.29907	0.595637	1	glycerol-3-phosphate acyltransferase,LPLAT; Lysophospholipid acyltransferases (LPLATs) of glycerophospholipid biosynthesis	suberin biosynthetic process
	Sb06g016510	5.76283	9.84897	1.70905	0.773196	0.267546	1	2.18897	11.4242	5.21896	2.38376	0.00316937	0.0429239	5.43693	2.41323	0.443859	-1.17183	0.22358	1	8.86589	12.0642	1.36074	0.444392	0.480623	1	similar to Chitinase	cell wall macromolecule catabolic process
	Sb09g019660	982.546	1276.94	1.29963	0.378099	0.350294	1	298.207	824.74	2.76566	1.46762	1.62e-05	0.000631697	928.413	328.959	0.354324	-1.49686	0.00566905	0.108981	1149.55	871.014	0.757697	-0.400307	0.197425	0.750344	similar to Chitinase precursor	cell wall macromolecule catabolic process
	Sb3219s002010	248.718	597.284	2.40145	1.26391	0.0419063	0.612918	193.496	782.987	4.04652	2.01668	5.82e-09	6.34e-07	235.153	213.545	0.908111	-0.13906	0.702928	1	536.167	826.118	1.54078	0.623664	0.0647252	0.415484	family 19 chitinase	cell wall macromolecule catabolic process
	Sb01g031120	14.7958	54.5558	3.68725	1.88255	0.0013532	0.0747893	12.7821	92.9622	7.27282	2.86252	2.79e-05	0.000975805	13.9596	14.0903	1.00936	0.0134377	0.973609	1	49.2307	98.1191	1.99304	0.994974	0.0498474	0.353003	LysM; Lysine Motif is a small domain involved in binding peptidoglycan	cell wall macromolecule catabolic process
	Sb04g006280	185.633	310.12	1.67061	0.740372	0.251222	1	163.703	462.29	2.82395	1.49772	2.01e-05	0.00074766	175.455	180.654	1.02963	0.0421246	0.986838	1	278.382	486.887	1.74899	0.80652	0.0455394	0.334782	LysM; Lysine Motif is a small domain involved in binding peptidoglycan	cell wall macromolecule catabolic process
	Sb02g024050	138.567	487.505	3.51818	1.81483	0.00197042	0.0958385	97.2495	531.712	5.4675	2.45088	8.02e-12	1.79e-09	130.883	107.337	0.820099	-0.286131	0.407912	1	437.911	560.237	1.27934	0.355397	0.3787	0.944158	similar to Endoglucanase 22 precursor	cellulose catabolic process
	Sb02g027610	430.154	715.314	1.66293	0.733724	0.0803915	0.789402	359.139	812.981	2.2637	1.17868	0.00199921	0.0302178	406.247	396.648	0.97637	-0.0345006	0.901207	1	642.813	856.097	1.3318	0.413374	0.27366	0.853887	similar to Cellulose synthase-like protein OsCslE1	cellulose biosynthetic process
	Sb06g016760	1.91555	8.81937	4.60408	2.20291	0.00653672	0.216293	0.01	7.74074	774.074	9.59633	0.00386587	0.049701	1.81086	0.01	0.00552224	-7.50053	0.0743574	0.645425	7.92981	8.19417	1.03334	0.0473113	1	1	similar to Cellulose synthase-like H1	cellulose biosynthetic process
	Sb02g038720	109.916	209.295	1.90414	0.929138	0.0118503	0.317424	107.037	259.858	2.42774	1.27962	0.000383803	0.0083833	103.792	117.955	1.13646	0.184544	0.704611	1	188.507	273.797	1.45245	0.538488	0.11043	0.56176	similar to Brittle stalk-2-like protein 6	cellulose microfibril organization
	Sb07g028050	230.213	492.692	2.14016	1.09772	0.00169873	0.0879344	216.286	542.392	2.50775	1.3264	0.000133545	0.00351191	217.365	238.783	1.09853	0.135581	0.782655	1	443.359	572.283	1.29079	0.368251	0.252391	0.825563	similar to Putative glycerophosphoryl diester phosphodiesterase 2	plant-type cell wall cellulose metabolic process
	Sb03g040950	776.753	2360.25	3.03861	1.60341	0.0254103	0.471862	817.83	1901.99	2.32565	1.21763	0.000581171	0.0116197	733.43	902.818	1.23095	0.299776	0.460684	1	2120.1	2003.84	0.945161	-0.081368	0.765363	1	similar to Transferase family protein, putative, expressed	suberin biosynthetic process
	Sb05g018060	193.048	977.588	5.06396	2.34027	0.00959729	0.277076	254.515	782.394	3.07407	1.62015	2.91e-06	0.000145221	182.33	281.156	1.54202	0.624818	0.310806	1	878.103	824.312	0.938742	-0.0911991	0.7622	1	similar to Transferase family protein, putative, expressed	suberin biosynthetic process
	Sb03g040250	673.34	1251.78	1.85907	0.894579	0.00595558	0.202025	433.054	1196.53	2.76299	1.46623	6.36e-05	0.00194749	635.464	478.511	0.753011	-0.409258	0.359413	1	1126.61	1260.28	1.11865	0.161756	0.644721	1	PLN03195; fatty acid omega-hydroxylase; Provisional,Cytochrome P450 CYP4/CYP19/CYP26 subfamilies	suberin biosynthetic process
	Sb04g034100	281.841	466.312	1.65452	0.726415	0.0805586	0.789917	258.257	518.34	2.00707	1.00509	0.00280295	0.0390928	266.253	284.757	1.0695	0.096935	0.944054	1	418.976	545.954	1.30307	0.381913	0.260388	0.833596	Xyloglucan fucosyltransferase	cell wall biogenesis
	Sb04g010430	122.207	324.33	2.65394	1.40814	0.0236347	0.456841	143.843	463.727	3.22385	1.68879	0.00347787	0.0458326	115.375	158.939	1.37758	0.462141	0.450583	1	291.388	487.898	1.6744	0.74364	0.17746	0.718289	Xyloglucan fucosyltransferase	cell wall biogenesis
	Sb07g020880	28.8202	79.213	2.74853	1.45866	0.072417	0.756062	25.9659	88.6989	3.41598	1.7723	5.09e-05	0.00160833	27.2586	28.5399	1.047	0.0662682	0.938176	1	71.0593	93.467	1.31534	0.395433	0.470199	0.997774	Transcription factor, Myb superfamily	regulation of secondary cell wall biogenesis
	Sb09g017920	711.686	1232.85	1.73229	0.792683	0.0173133	0.392698	327.91	945.457	2.88329	1.52771	1.23e-05	0.000498896	671.399	361.928	0.539065	-0.89147	0.0109976	0.17965	1110.4	996.545	0.897462	-0.156077	0.646666	1	Pectinesterase	cell wall modification
	Sb04g027720	366.969	154.135	0.420022	-1.25146	0.000430378	0.0313952	356.199	227.104	0.637578	-0.649327	0.265506	0.69808	346.29	393.372	1.13596	0.183912	0.705613	1	138.613	238.94	1.7238	0.785589	0.0642328	0.414205	Exonuclease-Endonuclease-Phosphatase (EEP) domain superfamily	plant-type cell wall modification
	Sb04g001960	64.797	50.7966	0.783935	-0.351195	0.452739	1	64.3633	24.7376	0.384344	-1.37953	0.00206188	0.0308512	61.1143	70.9648	1.16118	0.215595	0.559328	1	45.6825	26.0824	0.570951	-0.808561	0.0605887	0.399319	similar to Endoglucanase 4 precursor	cellulose catabolic process
	Sb07g001480	13.1974	6.44571	0.488406	-1.03385	0.144334	0.944065	24.6206	6.4909	0.263637	-1.92338	0.00140525	0.0230756	12.4412	27.1247	2.18024	1.12449	0.0335282	0.397355	5.79706	6.85483	1.18247	0.241801	0.81035	1	similar to Endoglucanase 19 precursor	cellulose catabolic process
	Sb02g036010	193.073	92.316	0.478141	-1.06449	0.00773164	0.241917	237.117	78.4947	0.331037	-1.59493	1.37e-05	0.000549425	181.998	261.388	1.43621	0.52227	0.110136	0.808931	83.0268	82.7727	0.996939	-0.00442268	0.958724	1	similar to Cellulose synthase-like protein OsCslF3	cellulose biosynthetic process
	Sb06g018250	164.291	98.4636	0.599324	-0.738592	0.0427301	0.617396	186.539	88.56	0.474753	-1.07475	0.00367734	0.0479287	155.065	205.802	1.3272	0.408389	0.28794	1	88.6056	93.231	1.0522	0.0734108	0.838443	1	Xyloglucan fucosyltransferase	cell wall biogenesis
	Sb01g041350	185.739	102.97	0.554382	-0.851048	0.022023	0.443669	120.308	43.9828	0.365584	-1.45173	0.000212971	0.00517519	175.205	132.581	0.756723	-0.402164	0.325596	1	92.6254	46.4474	0.501454	-0.995811	0.00690021	0.0869779	PROPROTEIN CONVERTASE SUBTILISIN/KEXIN	plant-type cell wall biogenesis
	Sb08g017750	476.825	283.045	0.593605	-0.752426	0.0357149	0.566094	521.121	167.455	0.321336	-1.63784	2.25e-06	0.000116197	449.619	573.988	1.27661	0.352318	0.23579	1	254.776	176.864	0.694192	-0.526593	0.10357	0.542674	cellulose synthase-like protein(UDP forming), or X-box transcription factor related	plant-type cell wall biogenesis
	Sb06g017280	150.199	77.6758	0.517151	-0.951341	0.010333	0.289017	104.071	45.5182	0.437378	-1.19305	0.00261445	0.0369739	141.731	114.779	0.809836	-0.304298	0.43373	1	69.8623	48.0074	0.687171	-0.541258	0.151399	0.661475	Pectinesterase	cell wall modification
	Sb07g000300	126.924	96.7119	0.761968	-0.392198	0.259509	1	135.656	58.3523	0.43015	-1.21709	0.00169328	0.0267956	119.681	149.546	1.24954	0.321392	0.379389	1	87.2162	61.6524	0.706892	-0.500439	0.334997	0.919505	NITRATE, FROMATE, IRON DEHYDROGENASE/casparian strip membrane protein	cell wall modification
	Sb03g009420	27.8099	13.33	0.479326	-1.06092	0.0504191	0.659565	17.1673	1.01597	0.0591803	-4.07874	0.000241193	0.00572091	26.2556	18.9662	0.722367	-0.469197	0.356786	1	11.934	1.06587	0.0893134	-3.48498	0.0216205	0.203547	similar to Expansin-A9 precursor	plant-type cell wall organization
DEGs between H18 and L69	Sb04g010140	7.54965	10.8953	1.44316	0.52923	0.55748	1	107.617	159.669	1.48367	0.569173	0.120197	0.47634	7.12976	118.653	16.6419	4.05675	6.18e-15	1.27e-12	9.82346	168.254	17.1278	4.09827	1.02e-21	3.3e-19	similar to Expansin-A23 precursor	plant-type cell wall organization
	Sb04g010160	69.819	67.7837	0.97085	-0.0426802	0.919098	1	166.538	174.506	1.04784	0.0674212	0.824874	1	65.9295	183.549	2.78402	1.47717	0.000305083	0.00999295	60.9729	183.927	3.01654	1.5929	7.25e-06	0.000260304	similar to Expansin-A23 precursor	plant-type cell wall organization
	Sb01g019590	2.42362	3.13932	1.2953	0.373291	0.840461	1	10.9036	12.5964	1.15526	0.208212	0.874166	1	2.28672	12.0295	5.26061	2.39523	0.00297247	0.0651968	2.82149	13.2939	4.71166	2.23624	0.00148606	0.0257471	STEROL DESATURASE	suberin biosynthetic process
	Sb04g028790	3.30853	4.57327	1.38227	0.467035	0.676483	1	17.398	9.24356	0.531301	-0.912397	0.135597	0.508579	3.10856	19.1686	6.16639	2.62443	5.6e-05	0.00232162	4.12653	9.78784	2.37193	1.24606	0.230986	0.794323	similar to Endoglucanase 6 precursor	cell wall modification involved in multidimensional cell growth
	Sb04g010150	34.2505	33.6921	0.983696	-0.0237163	0.946013	1	51.8938	76.7895	1.47974	0.565346	0.140764	0.518331	32.3238	57.1356	1.7676	0.821792	0.0875255	0.711799	30.3489	80.9273	2.66657	1.41498	0.000231394	0.00530697	similar to Expansin-A23 precursor	plant-type cell wall organization
	Sb04g010630	0.282171	0.310912	1.10185	0.139934	1	1	5.6431	17.5053	3.10208	1.63323	0.086923	0.399549	0.26635	6.23648	23.4146	4.54934	0.0154737	0.230355	0.280938	18.3932	65.4706	6.03278	0.000139389	0.00341669	similar to Putative galactoside 2-alpha-L-fucosyltransferase	cell wall biogenesis
	Sb02g031590	0.01	0.989604	98.9604	6.62878	0.25525	1	2.95819	6.22821	2.10541	1.0741	0.210381	0.633021	0.01	3.25719	325.719	8.34748	0.00941775	0.158724	0.887388	6.55662	7.38867	2.88531	0.00314145	0.0462018	Protein of unknown function (DUF620)	plant-type cell wall modification
	Sb04g023550	93.7322	90.3455	0.963868	-0.0530922	0.918123	1	244.486	194.099	0.793909	-0.332955	0.334108	0.769182	88.4385	269.56	3.048	1.60786	1.77e-05	0.000855142	81.3559	204.827	2.51767	1.33209	7.95e-05	0.00211096	similar to Coleoptile phototropism protein 1	plant-type cell wall organization
	Sb04g006260	768.576	794.05	1.03314	0.0470417	0.785345	1	1187.76	1476.55	1.24315	0.313997	0.364144	0.795727	724.873	1308.97	1.80579	0.852631	0.00822851	0.143414	714.741	1555.87	2.17684	1.12223	0.000415337	0.00873687	similar to Cellulose synthase-like A1	cellulose biosynthetic process
	Sb04g037090	43.529	39.6059	0.909873	-0.136263	0.743558	1	12.2914	7.40539	0.602486	-0.731	0.439479	0.855907	41.0599	13.5153	0.329162	-1.60313	0.0020583	0.0482273	35.6924	7.80865	0.218776	-2.19247	2.7e-05	0.000829565	similar to Putative receptor protein kinase PERK1	cell wall modification
	Sb03g030775	25.9328	13.921	0.536812	-0.897511	0.0864366	0.81096	0.01	0.01	1	0	NA	NA	24.4675	0.01	0.000408705	-11.2567	1.64e-10	2.01e-08	12.5302	0.01	0.000798072	-10.2912	1.26e-07	6.73e-06	similar to POT(Proton-coupled oligopeptide transporter) family2C putative	cell wall macromolecule metabolic process
	Sb03g009400	4.76883	4.55701	0.955583	-0.0655468	1	1	0.01	0.01	1	0	NA	NA	4.5009	0.01	0.00222178	-8.81407	0.00205282	0.0481431	4.08422	0.01	0.00244845	-8.67392	0.0295011	0.249215	similar to Expansin EXPA5	plant-type cell wall organization
	Sb10g007150	205.476	134.096	0.652612	-0.615703	0.0876936	0.818204	97.6707	52.669	0.539251	-0.890972	0.0281305	0.200977	193.958	107.584	0.554679	-0.850275	0.0202101	0.279199	120.613	55.5094	0.460226	-1.11958	0.00163434	0.0277418	Xyloglucan fucosyltransferase	cell wall biogenesis
	Sb06g024730	195.35	264.74	1.35521	0.438517	0.244323	1	145.954	95.8887	0.65698	-0.606079	0.119783	0.475572	184.315	160.684	0.871788	-0.19795	0.564455	1	238.626	101.281	0.424431	-1.2364	0.00144371	0.0251366	pectinesterase	cell wall modification
	Sb10g028580	33.653	26.2005	0.77855	-0.361139	0.413065	1	6.60786	7.53834	1.14081	0.190062	0.772326	1	31.7975	7.26657	0.228526	-2.12957	0.00364036	0.0768935	23.5734	7.94241	0.336922	-1.56951	0.00344209	0.049489	Probable xyloglucan endotransglucosylase/hydrolase	cell wall modification
	Sb01g046680	37.7986	31.4803	0.832843	-0.263884	0.604579	1	15.7417	5.49121	0.348832	-1.5194	0.0476566	0.279308	35.6943	17.3863	0.48709	-1.03774	0.0498289	0.51475	28.2716	5.77216	0.204168	-2.29217	0.00193723	0.0317681	similar to Expansin-A25 precursor	plant-type cell wall organization
	Sb03g005140	140.312	97.5291	0.695086	-0.524736	0.180902	0.999048	106.096	16.8357	0.158684	-2.65577	0.00659979	0.0733341	132.431	117.239	0.885287	-0.175783	0.769895	1	87.6439	17.7021	0.201978	-2.30773	4.19e-05	0.0012159	similar to Expansin-A9 precursor	plant-type cell wall organization
	Sb06g016750	5.19848	16.7396	3.2201	1.68711	0.0048432	0.179496	0.345828	1.07837	3.11823	1.64073	0.603297	0.949748	4.90423	0.378524	0.0771832	-3.69557	0.00750461	0.134189	15.0342	1.13695	0.0756242	-3.72501	3.26e-06	0.000130125	similar to Cellulose synthase-like H1	cellulose biosynthetic process
Cd-responsive DEGs which expressed differentially between H18 and L69	Sb06g022510	3.19172	32.9207	10.3144	3.36659	2.62e-08	8.95e-06	16.2423	145.504	8.95832	3.16323	8.05e-13	2.34e-10	3.01323	17.929	5.95007	2.57291	0.000298187	0.00984287	29.5824	153.489	5.18854	2.37533	3.76e-10	2.96e-08	GLYCOSYL HYDROLASE,Beta-glucosidase/6-phospho-beta-glucosidase/beta-galactosidase	cellulose catabolic process
	Sb05g002760	282.772	1548.61	5.47653	2.45326	5.71e-13	8.03e-10	519.218	2650.98	5.10571	2.35211	2.19e-10	3.62e-08	266.719	572.986	2.14827	1.10318	0.000880208	0.0243859	1394.53	2793.71	2.00333	1.0024	0.00264101	0.040201	Ribose 5-phosphate isomerase type A (RPI_A) subfamily; RPI catalyzes the reversible conversion of ribose-5-phosphate to ribulose 5-phosphate, the first step of the non-oxidative branch of the pentose phosphate pathway	cellulose biosynthetic process
	Sb03g030100	115.332	570.826	4.94944	2.30727	1.44e-07	3.76e-05	338.934	2974.97	8.77741	3.1338	3.01e-07	2.05e-05	108.997	374.303	3.43408	1.77992	0.00918115	0.15597	513.067	3130.45	6.10144	2.60915	3.75e-06	0.000146057	Chitinase, Glycosyl hydrolases family 18	cell wall macromolecule catabolic process
	Sb02g035980	16.4786	71.6103	4.34565	2.11957	0.000758844	0.0493795	42.0456	371.598	8.83797	3.14371	0.000275843	0.00642497	15.5647	46.3954	2.9808	1.5757	0.00250497	0.0565135	64.5303	391.676	6.06965	2.60161	0.00121297	0.0219378	similar to Cellulose synthase-like protein OsCslF4	cellulose biosynthetic process
	Sb03g012820	55.9822	135.786	2.42553	1.2783	0.00172492	0.0883862	106.185	278.632	2.62402	1.39178	0.000122217	0.00327189	52.8199	117.033	2.2157	1.14776	0.00532526	0.104202	122.409	293.808	2.40023	1.26317	6.8e-05	0.00184465	Pectinesterase	cell wall modification
	Sb01g048140	18.7735	56.4911	3.00909	1.58933	0.00729463	0.233437	31.6444	124.013	3.91895	1.97047	1.76e-06	9.44e-05	17.7334	34.9571	1.97125	0.979113	0.18868	1	50.7398	130.645	2.5748	1.36446	0.000230311	0.00528969	similar to Basic endochitinase putative expressed	cell wall macromolecule catabolic process
	Sb10g027000	716.416	341.048	0.476047	-1.07082	0.00199835	0.0969047	580.088	138.295	0.238404	-2.06852	4.79e-09	5.43e-07	675.951	638.935	0.945238	-0.0812504	0.793692	1	306.69	145.967	0.475943	-1.07114	0.000649823	0.012898	similar to SEC14 cytosolic factor-like	cell wall pectin metabolic process
