# Supplementary material for: Comparative transcriptome combined with morpho‐physiological analyses revealed key factors for differential cadmium accumulation in two contrasting sweet sorghum genotypes
Source: Plant Biotechnol J. 2017 Aug 3;16(2):558–71. doi: 10.1111/pbi.12795 (PMC5787832; doi:10.1111/pbi.12795)
Supplement: Supplementary file 14 — Table S9 DEGs encoding possible heavy metal transporters. [file PBI-16-558-s009.xlsx]

## Sheet: Sheet1
Table S9. DEGs encoding possible heavy metal transporters. Items highlighted in magenta mean up-regulated, while in green mean down-regulated.
	ID	H18CK	H18Cd	H18Cd/H18CK	Log2(H18Cd/H18CK)	P-value	Padj	L69CK	L69Cd	L69Cd/L69CK	Log2(L69Cd/L69CK)	P-value	Padj	H18CK	L69CK	L69CK/H18CK	Log2(L69CK/H18CK)	P-value	Padj	L69Cd	H18Cd	L69Cd/H18Cd	Log2(L69Cd/H18Cd)	P-value	Padj	Annotation	GO	GO-Biological process
I	Sb01g038970	286.714	1576.14	5.49727	2.45872	0.000640874	0.0434918	174.76	907.857	5.19488	2.37709	3.1e-11	6.26e-09	270.713	193.113	0.713348	-0.487322	0.322653	1	1416.26	956.524	0.675385	-0.566218	0.20005	0.753473	ABCG transporter	GO:0007034	vacuolar transport
	Sb03g039110	35.7432	447.842	12.5294	3.64725	5.36e-05	0.00589739	41.673	523.119	12.5529	3.64995	2.54e-21	3.54e-18	33.7249	46.0792	1.36633	0.450303	0.587841	1	402.251	550.997	1.36978	0.453947	0.345823	0.922285	ABC-2 type transporter	GO:0007034	vacuolar transport
	Sb01g013660	23.5935	948.182	40.1882	5.3287	1.84e-14	3.88e-11	93.0522	1150.33	12.3622	3.62786	9.77e-05	0.00272298	22.2647	102.897	4.62153	2.20837	0.0479914	0.503308	852.657	1209.98	1.41907	0.504948	0.425179	0.968158	ZIP10/IRT1	GO:0015691	cadmium ion transport
	Sb04g006600	247.999	2264.16	9.12972	3.19057	6.82e-13	8.99e-10	663.964	6400.98	9.64055	3.26912	7.47e-05	0.00221689	234.059	733.901	3.13554	1.64871	0.0811567	0.678726	2036.34	6737.23	3.3085	1.72618	0.0100625	0.116483	HMA5	GO:0060003	copper ion export
	Sb01g033790	661.411	3191.52	4.82532	2.27062	3.05e-07	7.29e-05	925.317	4810.61	5.19888	2.3782	3.87e-05	0.00128101	624.779	1021.52	1.63502	0.709304	0.147223	0.917518	2870.84	5063.65	1.76382	0.818705	0.0785971	0.464629	similar to AtCOPT5	GO:0015680	intracellular copper ion transport
	Sb03g026820	63.3195	257.12	4.06067	2.02172	8.1e-08	2.3e-05	59.1448	237.086	4.00856	2.00309	9.27e-08	7.23e-06	59.7299	65.2278	1.09205	0.127033	0.785999	1	231.729	250.161	1.07954	0.110421	0.690029	1	COPPER TRANSPORT PROTEIN ATOX1-RELATED	GO:0030001	metal ion transport
	Sb06g026930	23.62	159.134	6.73727	2.75216	8.01e-09	3.38e-06	37.7463	158.069	4.18767	2.06615	3.31e-07	2.2e-05	22.3247	41.685	1.86721	0.900887	0.165006	0.968775	143.093	166.599	1.16427	0.219423	0.58573	1	COPPER TRANSPORT PROTEIN ATOX1-RELATED	GO:0030001	metal ion transport
	Sb06g031640	24.7034	107.401	4.34762	2.12023	6.67e-07	0.000143142	21.3891	117.682	5.50197	2.45995	5.34e-08	4.45e-06	23.3112	23.5897	1.01195	0.017133	1	1	96.7952	124.274	1.28388	0.360513	0.295404	0.877156	COPPER TRANSPORT PROTEIN ATOX1-RELATED	GO:0030001	metal ion transport
II	Sb01g007880	789.152	2817.24	3.56996	1.83591	4.42e-08	1.37e-05	1148.89	2920.57	2.54209	1.34601	0.0581282	0.314691	744.105	1269	1.7054	0.77011	0.138854	0.8956	2539.95	3073.52	1.21007	0.275091	0.566629	1	oligopeptide transporter (OPT) protein	GO:0055085	transmembrane transport
	Sb01g012440	70.9809	1069.28	15.0643	3.91306	0.000504601	0.0355793	1416.23	1901.28	1.34249	0.424913	0.726308	1	66.9286	1566.99	23.4129	4.54923	0.0109879	0.17965	963.037	1996.76	2.0734	1.052	0.37722	0.943042	IRT1/ZIP10/ZIP7	GO:0015691	cadmium ion transport
	Sb04g033320	103.484	4545.03	43.9203	5.45681	7.26e-06	0.00110633	764.886	2426.93	3.17293	1.66581	0.0499212	0.286339	97.8695	846.686	8.65118	3.1129	0.137007	0.889535	4080.21	2551.7	0.625385	-0.677183	0.291703	0.872914	YSL3,yellow strip like 3	GO:0055085	transmembrane transport
III	Sb03g027870	128.784	277.612	2.15564	1.10812	0.00218688	0.104054	88.974	235.637	2.64838	1.40511	0.000155951	0.00399717	121.602	98.2765	0.80818	-0.307252	0.477641	1	249.738	248.647	0.995632	-0.0063149	0.936323	1	ABCG transporter	GO:0006810	transport
	Sb09g019010	162.74	351.115	2.15752	1.10937	0.00780011	0.243316	239.995	597.873	2.49119	1.31683	0.000822671	0.0152535	153.634	265.217	1.72629	0.787671	0.249269	1	315.759	629.743	1.99438	0.995942	0.00181522	0.0302113	ABCG transporter	GO:0006810	transport
	Sb03g027480	212.731	391.245	1.83915	0.879039	0.184927	1	163.356	843.563	5.16397	2.36848	0.00248037	0.0354346	201.098	180.424	0.897191	-0.156513	0.694908	1	351.177	887.364	2.52683	1.33733	0.0571084	0.385186	ABCG40/PDR12	GO:0015692	lead ion transport
	Sb03g032000	59.849	507.764	8.48408	3.08476	0.00906341	0.267392	55.6181	908.666	16.3376	4.03012	3.63e-06	0.000175772	56.5696	61.4586	1.08642	0.119586	1	1	455.164	955.554	2.09936	1.06995	0.142029	0.640582	ABC_MTABC3	GO:0055085	transmembrane transport
	Sb03g032030	176.352	1191.71	6.75755	2.7565	0.00824192	0.25227	79.5551	1714.29	21.5484	4.42951	2.54e-05	0.000901065	166.699	87.8577	0.527044	-0.924005	0.199303	1	1068.98	1802.11	1.68582	0.753449	0.347282	0.922285	ABC_MTABC3, MDR-like ABC transporter	GO:0055085	transmembrane transport
	Sb10g022390	85.7513	294.591	3.43541	1.78048	0.0270651	0.489392	44.6356	317.392	7.11075	2.83	7.58e-08	6.06e-06	81.0609	49.3032	0.608224	-0.717324	0.259797	1	264.485	334.072	1.26311	0.336976	0.60645	1	ZIP4/IRT3	GO:0034755	iron ion transmembrane transport
	Sb02g006960	53.0129	124.309	2.34487	1.22951	0.00850247	0.256218	39.5969	204.41	5.16228	2.36801	1.23e-09	1.63e-07	50.0793	43.6194	0.871005	-0.199246	0.557749	1	111.704	215.356	1.92791	0.947041	0.0061136	0.0786858	ZIP12/ZIP5
	Sb04g033340	1.20372	9.31412	7.73775	2.95191	0.00176536	0.0894535	1.92071	16.637	8.66189	3.11468	4.46e-05	0.00142672	1.14119	2.12162	1.85913	0.894631	0.697402	1	8.38631	17.5273	2.08999	1.06349	0.0614742	0.402673	YSL3	GO:0055085	transmembrane transport
	Sb02g007890	8.78323	38.9626	4.43603	2.14927	0.0559167	0.68643	8.48797	50.1035	5.90288	2.56142	9.63e-07	5.63e-05	8.26779	9.37102	1.13344	0.180705	0.692241	1	35.1967	52.925	1.50369	0.588508	0.27518	0.855288	Nramp6/1	GO:0034755	iron ion transmembrane transport
	Sb09g007940	53.6181	102.897	1.91908	0.940412	0.0447588	0.626182	43.0533	97.9202	2.2744	1.18548	0.00328176	0.0440002	50.644	47.5058	0.938035	-0.0922861	0.760328	1	92.5385	103.305	1.11634	0.158779	0.678301	1	Aquaporin TIP4:2	GO:0006810	transport
	Sb02g023350	50.2859	84.1563	1.67356	0.742918	0.0690397	0.743977	42.3853	104.97	2.47657	1.30834	0.00176576	0.0275289	47.4328	46.7536	0.98568	-0.0208084	0.928305	1	75.8421	110.802	1.46096	0.546915	0.102022	0.537749	MFS; The Major Facilitator Superfamily	GO:0055085	transmembrane transport
	Sb07g020120	130.972	210.428	1.60666	0.684065	0.0579712	0.696746	87.3026	191.774	2.19665	1.13531	0.0017769	0.0276514	123.671	96.2636	0.778382	-0.36145	0.300757	1	189.284	202.077	1.06759	0.0943537	0.836808	1	MFS; The Major Facilitator Superfamily	GO:0055085	transmembrane transport
	Sb04g024260	40.6254	122.763	3.02183	1.59542	0.104218	0.849624	30.3359	126.75	4.17821	2.06289	4.72e-05	0.00149777	38.4469	33.4521	0.870087	-0.200769	0.727774	1	110.15	133.432	1.21136	0.276631	0.722105	1	COPPER TRANSPORT PROTEIN ATOX1-RELATED	GO:0030001	metal ion transport
	Sb04g024270	188.596	322.281	1.70885	0.773025	0.426937	1	129.783	402.393	3.1005	1.6325	4.68e-06	0.000218797	178.442	143.098	0.801933	-0.318446	0.622896	1	289.587	423.767	1.46335	0.549273	0.329589	0.914649	COPPER TRANSPORT PROTEIN ATOX1-RELATED	GO:0030001	metal ion transport
	Sb03g044600	33.4875	77.1217	2.303	1.20351	0.0121906	0.324822	32.7218	148.132	4.527	2.17855	0.000125134	0.00333585	31.6238	36.0904	1.14124	0.190605	0.794245	1	69.34	155.874	2.24796	1.16862	0.0231301	0.212993	AT2G35730, Heavy metal transport/detoxification superfamily protein	GO:0030001	metal ion transport
	Sb09g001850	550.352	1224.72	2.22533	1.15402	0.0437712	0.622977	470.839	1498.65	3.18294	1.67036	0.00221158	0.0325295	520.095	519.443	0.998746	-0.00180982	0.893952	1	1100.03	1576.58	1.43322	0.519257	0.346027	0.922285	AtECA1/4, Ca/Mn transporter in the ER	GO:0006828	manganese ion transport
	Sb01g043620	1145.42	1495.31	1.30547	0.384567	0.611553	1	807.844	1818.36	2.25088	1.17049	0.00302119	0.0414279	1083.3	890.974	0.822462	-0.281979	0.578086	1	1342.75	1914.27	1.42563	0.511603	0.293668	0.874429	ACA2,calcium ATPase2	GO:0070588	calcium ion transmembrane transport
	Sb06g024030	221.502	477.09	2.15389	1.10694	0.00132683	0.0736536	307.942	732.218	2.37778	1.24962	0.000298696	0.0068749	209.179	339.988	1.62535	0.70075	0.128469	0.866751	429.04	771.299	1.79773	0.846177	0.00822676	0.0991693	OPT; OPT oligopeptide transporter protein	GO:0055085	transmembrane transport
IV	Sb04g008360	634.552	72.1226	0.113659	-3.13721	1.45e-13	2.15e-10	806.663	89.5768	0.111046	-3.17077	1.39e-15	6.38e-13	598.279	890.089	1.48775	0.573132	0.0569776	0.561328	64.9106	94.3761	1.45394	0.539967	0.158834	0.676454	AQUAPORIN TRANSPORTER, NIP1-1	GO:0006810	transport
	Sb07g020040	354.644	202.724	0.571626	-0.806857	0.0211128	0.434494	365.526	117.437	0.321284	-1.63808	3.28e-06	0.000160409	334.658	403.216	1.20486	0.268865	0.412479	1	182.512	123.905	0.678887	-0.558757	0.0901821	0.505114	COPPER TRANSPORT PROTEIN ATOX1-RELATED	GO:0030001	metal ion transport
	Sb05g002820	8.67834	9.70513	1.11832	0.161329	0.982337	1	18.5907	4.4747	0.240695	-2.05472	0.00202587	0.0305293	8.19516	20.4829	2.49938	1.32157	0.0437912	0.473866	8.73903	4.73396	0.541703	-0.884427	0.228474	0.791625	Heavy metal transport/detoxification superfamily	GO:0030001	metal ion transport
	Sb05g002830	159.756	105.139	0.658121	-0.603574	0.192304	1	249.304	84.1081	0.337372	-1.56759	0.00364535	0.04761	150.575	275.286	1.82824	0.870452	0.0603814	0.577662	94.7047	88.6901	0.936491	-0.0946636	0.811469	1	AT2G36950, Heavy metal transport/detoxification superfamily	GO:0030001	metal ion transport
	Sb03g042560	623.311	391.207	0.627627	-0.67202	0.0589159	0.698054	469.654	197.506	0.420536	-1.2497	0.000307652	0.0070108	588.045	518.296	0.881388	-0.182152	0.655919	1	351.799	208.142	0.591652	-0.757179	0.0125379	0.137276	ABCG transporter	GO:0006810	transport
	Sb07g003270	104.285	30.3602	0.291126	-1.78028	0.00231742	0.10843	77.6121	27.9803	0.360515	-1.47187	0.000629266	0.0123757	98.5297	85.6154	0.86893	-0.202688	0.538062	1	27.2736	29.5125	1.08209	0.113825	0.892277	1	AQUAPORIN TRANSPORTER, MIP superfamily	GO:0006810	transport
V	Sb06g023030	0.429657	0.60849	1.41622	0.502048	0.993592	1	5.87457	6.24394	1.06288	0.0879731	1	1	0.403324	6.4632	16.0248	4.00224	0.00129742	0.0333047	0.545644	6.56747	12.0362	3.58931	0.00105928	0.019527	OPT; OPT oligopeptide transporter protein	GO:0055085	transmembrane transport
	sb01g043400	157.962	302.26	1.91349	0.936209	0.00772871	0.241917	359.276	1029.02	2.86416	1.51811	0.00847076	0.0877499	149.065	396.508	2.65996	1.41141	7.94e-05	0.0031274	272.021	1083.21	3.9821	1.99353	0.000970372	0.0180986	Nramp2/3/4
	Sb03g027460	1.89679	15.4488	8.1447	3.02586	0.102634	0.848197	12.4833	171.991	13.7777	3.78426	0.00829129	0.0864429	1.79191	13.7541	7.67563	2.94029	0.000421986	0.0131792	13.928	180.638	12.9694	3.69704	0.0107735	0.122636	ABCG_PDR	GO:0006810	transport
	Sb01g021870	91.3376	67.4375	0.738331	-0.437659	0.650629	1	179.555	233.378	1.29975	0.378239	0.433811	0.852304	86.4715	197.349	2.28224	1.19045	0.305836	1	60.5556	246.046	4.06314	2.0226	1.2e-08	7.6e-07	calcium-translocating P-type ATPase	GO:0070588	calcium ion transmembrane transport
	Sb06g017470	134.653	120.468	0.894657	-0.160594	0.605409	1	242.508	222.783	0.91866	-0.122397	0.929123	1	127.159	266.436	2.09529	1.06715	0.312726	1	108.435	234.942	2.16665	1.11547	0.000722377	0.0140768	oligopeptide transporter (OPT) protein	GO:0006810	transport
	Sb06g021030	70.4796	124.908	1.77226	0.825593	0.152375	0.95709	194.476	295.675	1.52037	0.604421	0.129308	0.494982	66.5688	214.796	3.22667	1.69005	0.0106964	0.17582	112.146	311.38	2.77655	1.47329	5.03e-05	0.00143241	oligopeptide transporter (OPT) protein	GO:0006810	transport
VI	Sb06g000500	364.45	351.878	0.965504	-0.0506457	0.836992	1	55.6088	31.7755	0.571412	-0.807398	0.0617696	0.327819	343.988	61.3508	0.178352	-2.4872	8.54e-11	1.11e-08	316.491	33.5108	0.105883	-3.23946	3.66e-19	9.04e-17	MFS; The Major Facilitator Superfamily	GO:0055085	transmembrane transport
	Sb06g000510	32.8013	22.9011	0.698177	-0.518335	0.262689	1	1.03748	0.325633	0.313868	-1.67177	0.817227	1	30.9693	1.13557	0.0366677	-4.76935	1.07e-09	1.18e-07	20.5827	0.341633	0.016598	-5.91284	1.09e-09	7.9e-08	MFS; The Major Facilitator Superfamily	GO:0055085	transmembrane transport
	Sb09g020290	125.68	165.746	1.31879	0.399219	0.285061	1	30.1108	24.0668	0.799273	-0.32324	0.55694	0.929533	118.672	33.2506	0.280188	-1.83553	1.6e-05	0.00078441	149.091	25.3107	0.169767	-2.55837	2.67e-11	2.5e-09	OPT, PTR2; POT family	GO:0006810	transport
	Sb02g024130	703.246	517.227	0.735485	-0.443231	0.243895	1	216.47	223.52	1.03257	0.0462414	0.907931	1	664.091	238.788	0.359571	-1.47565	1.48e-05	0.000733585	464.844	235.457	0.50653	-0.98128	0.0440535	0.327992	vacuolar iron transporter 1,AtVIT1	GO:0034755	iron ion transmembrane transport
	Sb02g009270	47.3362	56.8091	1.20012	0.263176	0.547089	1	15.9012	12.6664	0.796572	-0.328123	0.578037	0.935807	44.6961	17.527	0.392137	-1.35057	0.0056485	0.108693	50.98	13.3843	0.262539	-1.92939	0.00250063	0.0384979	Membrane transport protein	GO:0055085	transmembrane transport
	Sb06g034030	408.825	472.24	1.15511	0.208036	0.679664	1	117.704	136.519	1.15986	0.213945	0.695442	0.991065	386.212	130.071	0.336788	-1.57009	0.0055725	0.107555	424.68	143.923	0.338897	-1.56108	3.57e-05	0.0010542	OPT, PTR2; POT family	GO:0006810	transport
	Sb08g021720	99.3663	370.845	3.73209	1.89999	0.030564	0.525589	65.517	656.627	10.0222	3.32513	3.2e-07	2.15e-05	93.88	72.151	0.768545	-0.379798	0.308502	1	332.63	690.846	2.07692	1.05445	0.0786089	0.464629		GO:0006812	cation transport
	Sb08g022290	18.0012	21.4631	1.19232	0.253767	0.562399	1	7.18136	5.05596	0.70404	-0.506271	0.572698	0.934358	16.9654	7.91954	0.466807	-1.0991	0.106915	0.794371	19.3189	5.32688	0.275734	-1.85865	0.00191043	0.0315099	OPT,OLIGOPEPTIDE TRANSPORTER-RELATED	GO:0006810	transport
	Sb03g008210	11.6425	12.0086	1.03145	0.0446702	0.923092	1	1.65227	1.0393	0.629015	-0.668834	0.854738	1	10.9692	1.82515	0.166389	-2.58737	0.00304207	0.0660608	10.811	1.09598	0.101377	-3.3022	0.000175355	0.00414003	AQUAPORIN TRANSPORTER, NIP 4-1	GO:0006810	transport
	Sb03g007520	369.616	314.625	0.851221	-0.232395	0.46875	1	229.793	133.663	0.581667	-0.781736	0.0244011	0.182693	348.829	253.283	0.726096	-0.461767	0.197802	1	283.214	140.853	0.497339	-1.0077	0.00193153	0.0317205	COPPER TRANSPORT PROTEIN ATOX1-RELATED	GO:0030001	metal ion transport
	Sb03g033050	333.651	286.649	0.859129	-0.219053	0.427004	1	174.794	116.04	0.663865	-0.591038	0.106356	0.446556	314.931	192.843	0.612334	-0.70761	0.0383512	0.437643	258.275	122.365	0.473777	-1.07772	0.00127704	0.0228231	COPPER TRANSPORT PROTEIN ATOX1-RELATED	GO:0030001	metal ion transport
VII	Sb04g021590	485.27	2447.86	5.04432	2.33466	1.79e-11	1.66e-08	898.298	5001.13	5.56733	2.47699	5.03e-10	7.53e-08	458.087	990.866	2.16305	1.11307	0.00101368	0.0273414	2205.64	5277.01	2.39251	1.25852	0.000422234	0.00883868	Copper chaperone homolog CCH	GO:0015994	chlorophyll metabolic process
	Sb03g035840	10.9076	159.206	14.5959	3.86749	2.47e-17	6.25e-14	9.60301	272.343	28.3602	4.82579	7.17e-27	1.81e-23	10.2989	10.5935	1.0286	0.0406882	1	1	143.485	287.37	2.0028	1.00202	0.00158857	0.0270891	AtCOPT6/1, OsCOPT1, ZmCOPT1	GO:0035434	copper ion transmembrane transport
	Sb04g007380	1.16621	10.5613	9.05613	3.17889	0.000248071	0.0204542	2.11158	43.598	20.6471	4.36786	1.05e-07	8.07e-06	1.10329	2.33118	2.11293	1.07924	0.518404	1	9.4897	45.8687	4.83352	2.27307	0.000178811	0.00419854	ABCA transporter protein	GO:0006810	transport
	Sb01g013910	111.29	200.408	1.80077	0.848614	0.0617626	0.712254	133.724	408.59	3.05547	1.61139	4.59e-06	0.00021545	105.133	147.587	1.4038	0.489342	0.243939	1	179.965	430.382	2.39147	1.2579	9.68e-05	0.00249636	MFS; The Major Facilitator Superfamily	GO:0055085	transmembrane transport
	Sb02g023340	14.8043	18.0696	1.22056	0.287549	0.718215	1	20.7388	86.8904	4.18976	2.06687	2.97e-06	0.000147595	13.9856	22.8692	1.6352	0.709467	0.260194	1	16.2866	91.7271	5.63204	2.49366	2.15e-09	1.49e-07	MFS; The Major Facilitator Superfamily	GO:0055085	transmembrane transport
	Sb04g033330	21.9892	139.099	6.32579	2.66125	0.000358432	0.0272556	495.2	1006.36	2.03222	1.02306	0.163413	0.55725	20.7948	548.034	26.3544	4.71997	0.0212455	0.287434	125.053	1058.88	8.46743	3.08192	7.71e-06	0.000274936	YSL3	GO:0055085	transmembrane transport
	Sb06g027310	2.59582	31.6467	12.1914	3.60779	1.89e-08	6.89e-06	0.614267	1.38067	2.24767	1.16843	0.658375	0.975907	2.45399	0.674995	0.27506	-1.86218	0.261561	1	28.4721	1.44847	0.0508732	-4.29695	6.95e-10	5.25e-08	OPT,OLIGOPEPTIDE TRANSPORTER-RELATED	GO:0006810	transport
