# Supplementary material for: Comparative transcriptome combined with morpho‐physiological analyses revealed key factors for differential cadmium accumulation in two contrasting sweet sorghum genotypes
Source: Plant Biotechnol J. 2017 Aug 3;16(2):558–71. doi: 10.1111/pbi.12795 (PMC5787832; doi:10.1111/pbi.12795)
Supplement: Supplementary file 15 — Table S10 The HMA genes in S. bicolor genome and their expression profiles in H18 and L69 roots under control and 10 μm CdCl2 conditions. [file PBI-16-558-s010.xlsx]

## Sheet: Sheet1
Table S10. The HMA genes in S. bicolor genome and their expression profiles in H18 and L69 roots under control and 10 μΜ CdCl2 conditions. Items highlighted in magenta mean up-regulated.
ID	H18CK	H18Cd	H18Cd/H18CK	Log2(H18Cd/H18CK)	P-value	Padj	L69CK	L69Cd	L69Cd/L69CK	Log2(L69Cd/L69CK)	P-value	Padj	H18CK	L69CK	L69CK/H18CK	Log2(L69CK/H18CK)	P-value	Padj	L69Cd	H18Cd	L69Cd/H18Cd	Log2(L69Cd/H18Cd)	P-value	Padj
sb07g029010	135.311	114.216	0.844104	-0.244508	0.486206	1	113.232	83.778	0.739881	-0.434635	0.272138	0.706324	127.661	124.739	0.977104	-0.0334155	0.886824	1	102.748	88.4338	0.860685	-0.216443	0.550526	1
sb02g006940	332.588	456.382	1.37221	0.456505	0.191774	1	184.828	329.668	1.78364	0.834828	0.0185446	0.153759	314.053	204.073	0.649805	-0.621921	0.0839693	0.694059	410.208	347.318	0.846688	-0.240097	0.368548	0.936972
sb10g028920	4114.34	4220.64	1.02584	0.0368014	0.901084	1	2820.34	3477.07	1.23286	0.302004	0.44385	0.86001	3880.33	3107.78	0.800906	-0.320295	0.410148	1	3803.36	3666.91	0.964124	-0.0527094	0.927223	1
sb04g006600	247.999	2264.16	9.12972	3.19057	6.82e-13	8.99e-10	663.964	6400.98	9.64055	3.26912	7.47e-05	0.00221689	234.059	733.901	3.13554	1.64871	0.0811567	0.678726	2036.34	6737.23	3.3085	1.72618	0.0100625	0.116483
sb02g006950	2.73735	1.58476	0.57894	-0.788513	0.646384	1	1.15114	0.690335	0.599694	-0.737701	0.806306	1	2.57961	1.26794	0.491522	-1.02467	0.604741	1	1.4168	0.724233	0.511175	-0.968111	0.699654	1
sb10g026600	2248.81	2885.29	1.28303	0.35955	0.254733	1	1685.64	3060.19	1.81545	0.860325	0.0211558	0.166765	2120.85	1857.61	0.87588	-0.191195	0.64261	1	2599.89	3226.54	1.24103	0.311533	0.346593	0.922285
sb04g004820	419.025	505.815	1.20712	0.271573	0.455745	1	326.772	405.325	1.24039	0.310794	0.359726	0.793194	395.64	360.467	0.911099	-0.13432	0.59494	1	454.751	426.865	0.938679	-0.091297	0.705495	1
sb06g024900	73.1181	117.514	1.60718	0.684536	0.0761447	0.770206	59.8627	120.811	2.01813	1.01302	0.0149493	0.131729	69.0272	66.0626	0.957052	-0.0633313	0.891598	1	105.65	127.172	1.20371	0.267485	0.490302	1
sb06g024910	1155.99	1167.4	1.00987	0.0141671	0.992183	1	981.493	929.518	0.947044	-0.0784959	0.802248	1	1090.4	1081.57	0.991899	-0.0117356	0.977109	1	1051.92	980.767	0.932358	-0.101045	0.804648	1
sb01g045340	616.617	557.788	0.904594	-0.144658	0.672795	1	603.962	670.299	1.10984	0.150346	0.654447	0.975436	581.668	665.824	1.14468	0.194945	0.537018	1	502.56	706.74	1.40628	0.491884	0.100859	0.534375
