# Supplementary material for: Comparative transcriptome combined with morpho‐physiological analyses revealed key factors for differential cadmium accumulation in two contrasting sweet sorghum genotypes
Source: Plant Biotechnol J. 2017 Aug 3;16(2):558–71. doi: 10.1111/pbi.12795 (PMC5787832; doi:10.1111/pbi.12795)
Supplement: Supplementary file 16 — Table S11 The primers used in qRT‐PCR analysis. [file PBI-16-558-s011.xls]

## Sheet: Additional file 13
Table S11. The primers used in qRT-PCR analysis.
ID	Primer_ID	Primer (5'-3')
Sb06g028700	Forward	AACAGAGAACCATGGCTTCCCGT
	Reverse	TTGCTGCCATCGGCTCTATGTG
Sb01g026960	Forward	GAGGAGATGGAGGAGTGCCACAG
	Reverse	CATGGCAGAGTAGCCGCATAGC
Sb03g043410	Forward	CGTATTGCCATCATCGTCAGGG
	Reverse	CCCTTTCCTTTATTTACTTCACGGTCT
Sb10g002210	Forward	GCCACGAACTGAAGGACTGAGAAAT
	Reverse	TCAGGTAAAGGCTGACAACGAGTGT
Sb03g047230	Forward	CAGCCTCAACAACCATAAAAGAACCAC
	Reverse	GCCGATGGCTTAACTTCACACAAAC
Sb08g016390	Forward	GGGGCTCCCTTCTGACTATTTCG
	Reverse	CAAAAGAATTGCGTATGGGCTTGAC
β-actin	Forward	GCACGGAATCGTCAGCAACT
	Reverse	CTCGAACATGATCTGGGTCATC
